# Supplementary material for: Serine supplementation suppresses hypoxia-induced pathological retinal angiogenesis
Source: Theranostics. 2025 Apr 9;15(11):5087–105. doi: 10.7150/thno.105299 (PMC12036884; doi:10.7150/thno.105299)
Supplement: Supplementary file 2 — Supplementary table 3. [file thnov15p5087s2.xlsx]

## Sheet: Rod_DEGs
	p_val	avg_log2FC	pct.1	pct.2	p_val_adj
Crybb2	1.51599e-134	-1.84627	0.043	0.121	4.89436e-130
Cryaa	2.00369e-134	-2.16912	0.06	0.145	6.4689e-130
Crybb3	8.22893e-113	-1.74417	0.043	0.113	2.65671e-108
Gapdh	3.0504e-99	0.212971	0.925	0.864	9.84821e-95
Rpgrip1	1.56854e-96	-0.281341	0.905	0.922	5.06404e-92
Hsp90aa1	3.10126e-86	0.173488	0.959	0.926	1.00124e-81
Dmd	1.08006e-82	-0.302973	0.701	0.713	3.48698e-78
Ubb	1.96819e-74	0.150624	0.958	0.916	6.35431e-70
Cryab	1.8098e-73	-1.61604	0.052	0.105	5.84294e-69
AY036118	4.23966e-70	0.473348	0.758	0.696	1.36877e-65
Aldoa	2.59905e-65	0.164088	0.888	0.819	8.39104e-61
Rps17	7.86901e-65	0.224156	0.629	0.528	2.54051e-60
Tma7	3.97876e-64	0.13013	0.979	0.954	1.28454e-59
Xist	2.28873e-63	0.384058	0.419	0.323	7.38917e-59
H3f3a	6.93717e-62	0.196991	0.865	0.796	2.23967e-57
Rcvrn	1.77303e-58	0.110983	0.969	0.937	5.72424e-54
Gm47283	1.87639e-57	-0.424702	0.218	0.278	6.05793e-53
Fau	2.47327e-57	0.175148	0.761	0.675	7.98496e-53
Rpl17	2.98401e-57	0.202514	0.691	0.599	9.63389e-53
Eif1	3.21023e-57	0.162867	0.84	0.765	1.03642e-52
Ndufs2	2.84705e-56	0.118223	0.768	0.685	9.19169e-52
Fth1	5.05962e-56	0.152531	0.904	0.846	1.6335e-51
Mt1	7.31625e-56	0.354985	0.149	0.088	2.36205e-51
Eno1	7.52504e-55	0.172387	0.716	0.629	2.42946e-50
Rpl21	4.59872e-54	0.129516	0.789	0.709	1.4847e-49
Rps27a	1.67463e-53	0.165738	0.827	0.752	5.40654e-49
Rps15	8.00036e-53	0.172202	0.712	0.626	2.58292e-48
Tpi1	4.28218e-52	0.230017	0.515	0.424	1.3825e-47
Rps29	6.80614e-52	0.191383	0.77	0.691	2.19736e-47
Rpl13a	1.12864e-51	0.17153	0.7	0.613	3.64383e-47
Rps14	4.34398e-51	0.180909	0.784	0.706	1.40245e-46
Epb41	7.75198e-51	-0.15554	0.701	0.691	2.50273e-46
Rps8	7.57817e-49	0.153315	0.824	0.753	2.44661e-44
Mpp4	1.58021e-48	-0.238734	0.633	0.642	5.10172e-44
Rps18	2.21961e-48	0.167235	0.676	0.592	7.166e-44
Rpl13	1.90059e-47	0.132992	0.814	0.742	6.13607e-43
Gpx4	2.90109e-47	0.130714	0.85	0.783	9.36617e-43
Rpl26	1.86703e-46	0.163427	0.724	0.644	6.0277e-42
Drd4	2.06511e-46	0.163355	0.701	0.62	6.66719e-42
H3f3b	2.69249e-46	0.1059	0.963	0.934	8.6927e-42
Pdc	4.47719e-46	0.0837473	0.987	0.971	1.44546e-41
Rpl27a	5.80292e-46	0.156091	0.693	0.611	1.87347e-41
Neurod1	5.80418e-46	0.132011	0.799	0.727	1.87388e-41
Prcd	6.89363e-46	0.10271	0.778	0.705	2.22561e-41
Ndufa4	2.51606e-45	0.110101	0.803	0.732	8.12311e-41
Calm1	3.975e-45	0.199543	0.591	0.507	1.28333e-40
Tpt1	4.28095e-45	0.105563	0.857	0.793	1.3821e-40
Epb41l2	4.46901e-45	-0.16018	0.723	0.714	1.44282e-40
Rpl23	8.13277e-45	0.139431	0.73	0.653	2.62566e-40
Rpl9	8.97195e-45	0.0896756	0.841	0.776	2.89659e-40
Rpl18	2.71406e-44	0.158733	0.573	0.49	8.76235e-40
Uqcrh	3.62109e-44	0.163379	0.617	0.534	1.16907e-39
Rpl8	7.96405e-44	0.112589	0.732	0.656	2.57119e-39
Mif	9.74842e-44	0.236954	0.559	0.476	3.14728e-39
Rpl19	2.59715e-43	0.134755	0.722	0.646	8.38489e-39
Pgk1	9.33531e-43	0.158036	0.549	0.467	3.01391e-38
Cox4i1	1.21779e-42	0.141066	0.697	0.619	3.93163e-38
Slc4a7	1.24913e-42	-0.204843	0.562	0.564	4.03282e-38
Rpl24	1.47073e-42	0.141428	0.683	0.605	4.74824e-38
Rpl41	2.00465e-42	0.147697	0.762	0.689	6.472e-38
Rps20	2.26717e-42	0.127804	0.712	0.636	7.31957e-38
Rps23	3.52663e-42	0.163215	0.633	0.553	1.13857e-37
Rpl3	6.76667e-42	0.136474	0.668	0.59	2.18462e-37
Slc24a1	1.03016e-41	-0.0771877	0.778	0.749	3.32586e-37
Rpl34	1.06446e-41	0.175775	0.606	0.525	3.4366e-37
Rpl28	1.44611e-41	0.111251	0.648	0.571	4.66875e-37
Rpl15	3.38188e-41	0.132689	0.653	0.575	1.09184e-36
Oaz1	4.27369e-41	0.0755426	0.843	0.782	1.37976e-36
Rpl11	5.86203e-41	0.0960381	0.67	0.596	1.89256e-36
Rpl39	1.74555e-40	0.142259	0.591	0.512	5.6355e-36
Rps16	1.8848e-40	0.159527	0.679	0.602	6.08507e-36
Rps27	2.12197e-40	0.159584	0.594	0.514	6.85078e-36
Aipl1	2.85267e-40	0.0196793	0.787	0.732	9.20983e-36
Chchd2	2.9237e-40	0.130154	0.69	0.615	9.43916e-36
Pmvk	2.97217e-40	0.279407	0.246	0.18	9.59565e-36
Mgarp	4.01108e-40	0.0998907	0.771	0.703	1.29498e-35
Lars2	6.96882e-40	0.230852	0.562	0.482	2.24988e-35
Arl6	1.02624e-39	0.171081	0.525	0.446	3.31321e-35
Rps6	1.08621e-39	0.157399	0.578	0.5	3.50685e-35
Rps3	1.41653e-39	0.108665	0.667	0.594	4.57328e-35
Vtn	1.6742e-39	0.0147401	0.656	0.602	5.40515e-35
Rps7	2.03896e-39	0.101497	0.735	0.666	6.58277e-35
Pgam1	4.58326e-39	0.119419	0.639	0.564	1.47971e-34
Atp5b	4.71162e-39	0.0792824	0.701	0.633	1.52115e-34
Atp5j2	6.34908e-39	0.180673	0.472	0.394	2.0498e-34
Msi1	1.10768e-38	-0.248167	0.368	0.382	3.57615e-34
Cited2	1.14679e-38	0.135895	0.531	0.454	3.70241e-34
Slc6a6	1.51087e-38	-0.129562	0.727	0.714	4.87785e-34
Rpl5	1.84394e-38	0.146711	0.578	0.5	5.95317e-34
Rps19	3.08693e-38	0.161328	0.511	0.433	9.96617e-34
Kcnb1	3.30842e-38	-0.126201	0.771	0.758	1.06812e-33
Rpl37	4.36998e-38	0.199279	0.566	0.489	1.41085e-33
Uqcrq	4.54743e-38	0.160666	0.525	0.448	1.46814e-33
Rpl35a	5.22432e-38	0.165364	0.634	0.558	1.68667e-33
Rps11	5.4499e-38	0.124995	0.631	0.556	1.7595e-33
Uqcrb	5.77167e-38	0.151967	0.529	0.452	1.86338e-33
Rpl36	6.98183e-38	0.191518	0.526	0.448	2.25408e-33
Hmgb1	1.23374e-37	0.155748	0.527	0.45	3.98313e-33
Pex5l	1.3629e-37	-0.163266	0.644	0.64	4.40011e-33
Smim40	5.26524e-37	0.118857	0.728	0.658	1.69988e-32
Pde6h	6.34956e-37	0.188881	0.17	0.12	2.04996e-32
Rpl35	6.4109e-37	0.207848	0.372	0.299	2.06976e-32
Cox8a	6.45025e-37	0.131683	0.666	0.593	2.08246e-32
Eid1	7.67526e-37	0.164378	0.533	0.456	2.47796e-32
Rplp1	9.75157e-37	0.104393	0.796	0.732	3.14829e-32
Rps15a	1.49905e-36	0.150125	0.624	0.549	4.83967e-32
Cngb1	1.69994e-36	-0.105558	0.701	0.68	5.48826e-32
Rpl32	2.7154e-36	0.0872804	0.613	0.544	8.76668e-32
Ybx3	3.76059e-36	-0.0369904	0.711	0.67	1.21411e-31
Pcmtd2	3.7642e-36	-0.141618	0.587	0.577	1.21527e-31
Rpl38	5.74887e-36	0.177926	0.509	0.434	1.85602e-31
Camk2d	6.78653e-36	-0.154183	0.627	0.612	2.19103e-31
Atp5md	7.95599e-36	0.202219	0.375	0.304	2.56859e-31
Rps3a1	8.81967e-36	0.0901361	0.647	0.577	2.84743e-31
Rpl10a	8.99681e-36	0.0903809	0.698	0.63	2.90462e-31
Slc25a4	1.01172e-35	0.108117	0.667	0.597	3.26633e-31
Pcp4	1.31983e-35	0.233573	0.165	0.114	4.26107e-31
Nxnl2	1.37109e-35	0.112069	0.599	0.527	4.42655e-31
Rpl27	1.594e-35	0.117119	0.564	0.492	5.14624e-31
Lgalsl	1.64618e-35	0.122607	0.619	0.547	5.31469e-31
Plekhb1	1.99029e-35	0.0783926	0.595	0.527	6.42566e-31
Snrnp70	3.16943e-35	-0.197205	0.552	0.552	1.02325e-30
Dlg4	3.39877e-35	-0.20345	0.439	0.442	1.09729e-30
Rpl7	4.15232e-35	0.112218	0.662	0.592	1.34058e-30
Ssu72	5.68581e-35	0.093585	0.688	0.62	1.83566e-30
Rps24	7.36527e-35	0.143936	0.816	0.756	2.37788e-30
Rps13	1.14397e-34	0.113162	0.622	0.552	3.69331e-30
Cox5b	1.57963e-34	0.176326	0.435	0.363	5.09982e-30
Anp32a	2.27657e-34	0.114746	0.626	0.555	7.34992e-30
Ndufb9	2.91375e-34	0.157297	0.54	0.467	9.40703e-30
Anp32e	3.35185e-34	0.0730921	0.633	0.568	1.08214e-29
Dynll1	3.66263e-34	0.112593	0.594	0.523	1.18248e-29
Samd11	3.87743e-34	-0.115366	0.693	0.672	1.25183e-29
Rpl6	3.89735e-34	0.109946	0.632	0.562	1.25826e-29
Rpl37a	5.88472e-34	0.149124	0.644	0.572	1.89988e-29
Tmsb4x	6.19806e-34	0.0823424	0.805	0.745	2.00104e-29
Rpl30	7.30421e-34	0.0917562	0.726	0.66	2.35817e-29
Impdh1	7.39809e-34	0.0127359	0.555	0.499	2.38847e-29
Naca	9.78355e-34	0.114909	0.549	0.479	3.15862e-29
Rpl18a	1.03788e-33	0.111896	0.652	0.583	3.35079e-29
AI847159	1.054e-33	0.0586209	0.62	0.555	3.40284e-29
Rpl29	1.40654e-33	0.128893	0.536	0.465	4.541e-29
Lyar	1.824e-33	0.121625	0.562	0.492	5.88879e-29
Rps21	2.01724e-33	0.14931	0.605	0.533	6.51266e-29
Atp5a1	2.10242e-33	0.0977632	0.471	0.405	6.78767e-29
Atxn7l3b	2.2334e-33	0.139332	0.481	0.409	7.21053e-29
Ubc	2.66981e-33	0.102888	0.546	0.476	8.61947e-29
Hspa8	2.73201e-33	0.0740747	0.634	0.569	8.82029e-29
Pkm	2.77946e-33	0.0823035	0.831	0.774	8.9735e-29
Hnrnpu	2.88342e-33	-0.0332056	0.63	0.584	9.30911e-29
Ank2	4.71219e-33	-0.11271	0.575	0.55	1.52133e-28
Rplp0	6.65119e-33	0.111122	0.53	0.46	2.14734e-28
Uqcc3	8.08726e-33	0.186822	0.447	0.376	2.61097e-28
Rpl14	1.0117e-32	0.110782	0.554	0.484	3.26627e-28
Cox7c	1.02772e-32	0.13735	0.533	0.462	3.31801e-28
Pitpnm3	1.03925e-32	-0.18306	0.457	0.45	3.35521e-28
Rtbdn	1.11818e-32	0.0303449	0.737	0.683	3.61005e-28
Madd	1.15207e-32	-0.12057	0.475	0.446	3.71946e-28
Guca1b	1.77978e-32	0.0317487	0.824	0.773	5.746e-28
Rps10	1.89816e-32	0.0977012	0.619	0.551	6.12822e-28
Gnb5	3.53351e-32	0.0310098	0.669	0.612	1.1408e-27
Ldha	3.70429e-32	0.0702173	0.804	0.746	1.19593e-27
Rps25	4.42373e-32	0.106464	0.606	0.537	1.4282e-27
Rplp2	4.60285e-32	0.129699	0.575	0.505	1.48603e-27
Glo1	4.91875e-32	0.155076	0.559	0.488	1.58802e-27
Hist1h2bc	6.56204e-32	0.125031	0.467	0.4	2.11855e-27
Elob	6.89974e-32	0.194117	0.451	0.381	2.22758e-27
Icmt	7.88702e-32	-0.0968179	0.406	0.375	2.54632e-27
Rack1	9.97405e-32	0.114904	0.53	0.461	3.22012e-27
Ckb	1.13416e-31	0.0511036	0.811	0.757	3.66163e-27
Ptma	1.37424e-31	0.0886472	0.688	0.624	4.43675e-27
Rims2	1.52491e-31	-0.171015	0.552	0.546	4.92316e-27
Rps4x	2.2307e-31	0.101953	0.574	0.508	7.20182e-27
Tsix	2.73208e-31	-0.119595	0.204	0.174	8.82052e-27
Grk1	2.74023e-31	-0.129179	0.575	0.558	8.84684e-27
Bc1	2.74948e-31	0.135304	0.285	0.229	8.87671e-27
Cebpd	2.78264e-31	0.34006	0.203	0.149	8.98376e-27
Ndufv3	3.25934e-31	0.156461	0.354	0.289	1.05228e-26
Atp5h	4.02145e-31	0.10907	0.55	0.481	1.29833e-26
Hnrnpf	4.80966e-31	0.0823798	0.559	0.496	1.5528e-26
Frmd4b	5.45359e-31	-0.112703	0.479	0.455	1.76069e-26
Rdh12	5.89467e-31	0.0865885	0.748	0.687	1.90309e-26
Cox6c	7.16611e-31	0.0930428	0.658	0.592	2.31358e-26
Hsp90ab1	7.80057e-31	0.176389	0.463	0.393	2.51841e-26
Cox7a2	1.21046e-30	0.118216	0.494	0.427	3.90797e-26
Ndufa2	1.23012e-30	0.154634	0.401	0.334	3.97144e-26
Nap1l1	1.33356e-30	0.119269	0.544	0.477	4.3054e-26
Hif1a	1.41215e-30	-0.0110586	0.6	0.553	4.55912e-26
Tnrc6b	2.40551e-30	-0.114817	0.652	0.632	7.76619e-26
Abca4	2.46322e-30	-0.160922	0.475	0.472	7.95251e-26
H2afv	3.6612e-30	0.138386	0.447	0.38	1.18202e-25
Rbx1	3.83545e-30	0.110147	0.494	0.427	1.23828e-25
Casz1	4.11803e-30	-0.099876	0.68	0.66	1.32951e-25
Atp6v0c	4.5178e-30	0.0746777	0.591	0.529	1.45857e-25
Rorb	5.45467e-30	-0.0252844	0.552	0.51	1.76104e-25
Tnrc6c	5.47331e-30	-0.148841	0.425	0.408	1.76706e-25
Arl3	7.92181e-30	0.0743621	0.569	0.507	2.55756e-25
Srsf7	8.16309e-30	0.0800898	0.47	0.408	2.63546e-25
mt-Nd4	9.3512e-30	-0.0703393	0.862	0.84	3.01904e-25
Cox5a	1.77606e-29	0.146929	0.454	0.387	5.73401e-25
Agpat3	2.98155e-29	-0.0730314	0.712	0.686	9.62593e-25
Hook3	4.72973e-29	-0.142663	0.444	0.436	1.52699e-24
Atp6v0b	4.91442e-29	0.0682631	0.571	0.508	1.58662e-24
Pde6g	6.56675e-29	0.0434014	0.967	0.941	2.12008e-24
Unc13b	8.72148e-29	-0.183337	0.387	0.382	2.81573e-24
Ktn1	8.74911e-29	-0.120064	0.59	0.572	2.82465e-24
Cadm1	1.08277e-28	-0.0448432	0.529	0.491	3.49573e-24
A930003A15Rik	1.09525e-28	0.114174	0.561	0.494	3.53602e-24
Hmgn2	1.33467e-28	0.0596966	0.611	0.552	4.30897e-24
Ybx1	1.34728e-28	0.0700017	0.675	0.616	4.3497e-24
Atp5f1	1.56644e-28	0.125385	0.473	0.408	5.05727e-24
Atp1b2	1.64493e-28	-0.0669573	0.559	0.53	5.31066e-24
Hist1h1e	2.50273e-28	0.23074	0.166	0.119	8.08005e-24
Chchd10	2.82375e-28	0.134891	0.516	0.45	9.11648e-24
Ddx17	2.89613e-28	-0.181109	0.449	0.443	9.35015e-24
Slc25a5	3.00769e-28	0.106588	0.534	0.469	9.71032e-24
Ncl	4.93157e-28	0.0197622	0.624	0.572	1.59216e-23
Ptp4a3	5.87778e-28	0.0276601	0.588	0.536	1.89764e-23
Sec62	6.98673e-28	0.0715818	0.523	0.462	2.25567e-23
Mdh1	7.41823e-28	0.131866	0.438	0.374	2.39498e-23
Rsrp1	7.65374e-28	0.0357561	0.782	0.729	2.47101e-23
Guk1	8.70122e-28	0.0938566	0.566	0.503	2.80919e-23
Cers4	1.03425e-27	-0.142523	0.479	0.468	3.33906e-23
Man2a2	1.22684e-27	-0.217987	0.363	0.372	3.96086e-23
Reep6	1.2459e-27	0.0658317	0.598	0.539	4.02239e-23
Pdap1	1.28757e-27	0.206245	0.262	0.206	4.15692e-23
Rpl12	1.42848e-27	0.104286	0.474	0.412	4.61186e-23
Hcn1	1.49406e-27	-0.118474	0.528	0.515	4.82358e-23
Rpsa	1.65998e-27	0.0553112	0.654	0.597	5.35925e-23
Nedd8	1.67222e-27	0.192178	0.322	0.262	5.39876e-23
Rs1	1.80394e-27	-0.102388	0.804	0.791	5.82401e-23
Gnb2	1.888e-27	0.207362	0.145	0.102	6.0954e-23
Rpl22	1.95921e-27	0.120735	0.447	0.383	6.32531e-23
Guca1a	2.20928e-27	0.0805803	0.618	0.558	7.13267e-23
Son	2.64744e-27	0.0278178	0.76	0.706	8.54725e-23
Cplx4	2.72853e-27	0.0278228	0.779	0.73	8.80907e-23
Gm42418	6.96485e-27	0.317253	1	1	2.2486e-22
Rps5	7.08122e-27	0.101086	0.557	0.494	2.28617e-22
Purb	7.80081e-27	0.0668581	0.635	0.578	2.51849e-22
Cst3	7.87195e-27	0.0808637	0.921	0.885	2.54146e-22
Rbm39	7.91793e-27	0.0599416	0.676	0.619	2.5563e-22
Cpe	1.00454e-26	-0.00486778	0.564	0.522	3.24315e-22
Crx	1.06786e-26	0.0183316	0.622	0.571	3.44758e-22
Ndfip1	1.30057e-26	0.0284982	0.566	0.514	4.1989e-22
Map2	1.66859e-26	-0.0949558	0.49	0.467	5.38704e-22
Gpi1	1.91176e-26	0.117824	0.496	0.434	6.17212e-22
Ndufa10	1.96022e-26	0.0894894	0.403	0.344	6.32858e-22
Msi2	2.57516e-26	-0.121633	0.48	0.464	8.31392e-22
Osbp2	3.10431e-26	-0.0889533	0.455	0.432	1.00223e-21
Ptms	3.9427e-26	0.0952006	0.567	0.506	1.2729e-21
Cdk2ap2	3.98285e-26	0.1381	0.506	0.442	1.28586e-21
Ndufc2	4.5463e-26	0.143161	0.318	0.261	1.46777e-21
Tubb5	4.59767e-26	0.14517	0.372	0.311	1.48436e-21
Rps26	4.86756e-26	0.13472	0.475	0.412	1.57149e-21
Atp5c1	6.49484e-26	0.1341	0.434	0.372	2.09686e-21
Nr2e3	9.72005e-26	0.0289445	0.787	0.741	3.13812e-21
Tmem108	1.02412e-25	-0.187681	0.458	0.455	3.30637e-21
Rps9	1.15107e-25	0.120839	0.583	0.52	3.71624e-21
Zcchc7	1.31614e-25	-0.114365	0.406	0.386	4.24915e-21
Eef1a1	1.84287e-25	0.0761184	0.704	0.648	5.94971e-21
Arl6ip1	2.03946e-25	0.120335	0.526	0.464	6.58439e-21
Atp2b1	2.0532e-25	0.0101899	0.524	0.476	6.62876e-21
Grina	3.54633e-25	-0.101118	0.509	0.488	1.14493e-20
mt-Nd2	4.0589e-25	-0.0454824	0.809	0.781	1.31042e-20
Slc17a7	4.23608e-25	-0.0504664	0.761	0.733	1.36762e-20
Fus	4.69235e-25	-0.115921	0.46	0.439	1.51493e-20
Atp5j	4.73381e-25	0.148875	0.408	0.347	1.52831e-20
Rgs9	4.74503e-25	-0.0349406	0.558	0.523	1.53193e-20
Rsrc2	4.95957e-25	0.0901157	0.56	0.5	1.6012e-20
Elovl4	5.10909e-25	0.0118059	0.537	0.492	1.64947e-20
Stx3	5.19154e-25	-0.0235724	0.69	0.652	1.67609e-20
Herc3	6.01135e-25	-0.0101417	0.462	0.419	1.94076e-20
Hk1	6.24428e-25	0.0681806	0.466	0.41	2.01597e-20
Ubl5	7.16854e-25	0.116481	0.464	0.403	2.31436e-20
Fryl	7.70149e-25	-0.182482	0.43	0.431	2.48643e-20
Rps2	8.2348e-25	-0.0206249	0.78	0.743	2.6586e-20
2024-03-01	8.96988e-25	0.0037883	0.662	0.616	2.89593e-20
Fam161a	9.24579e-25	-0.0664553	0.581	0.551	2.985e-20
Atp5mpl	9.59054e-25	0.142095	0.398	0.338	3.09631e-20
Syt1	1.17826e-24	-0.0657698	0.693	0.664	3.80401e-20
Srrm2	1.39668e-24	-0.00378395	0.589	0.544	4.50917e-20
Eif1b	1.43213e-24	0.162532	0.339	0.281	4.62363e-20
Ankrd33b	1.43213e-24	-0.0528801	0.532	0.497	4.62365e-20
Atp1a3	1.62956e-24	-0.013002	0.56	0.519	5.26103e-20
Ddx5	1.66463e-24	-0.0466306	0.89	0.864	5.37426e-20
Fyco1	1.76943e-24	-0.0516214	0.468	0.435	5.7126e-20
Tuba1a	1.82205e-24	0.0579492	0.455	0.401	5.88249e-20
Usp33	1.8998e-24	-0.173695	0.356	0.35	6.1335e-20
Cabp4	1.92167e-24	-0.043234	0.502	0.467	6.2041e-20
Dpysl3	2.07466e-24	0.0726978	0.469	0.413	6.69803e-20
Fam57b	2.33181e-24	-0.0433089	0.795	0.765	7.52824e-20
Agtpbp1	2.46237e-24	0.142192	0.417	0.357	7.94975e-20
C2cd5	2.72493e-24	-0.216078	0.196	0.199	8.79744e-20
Rps28	2.74885e-24	0.120533	0.452	0.392	8.87465e-20
Pcbp4	3.1063e-24	-0.0618891	0.52	0.487	1.00287e-19
Rpl31	3.15903e-24	0.172759	0.332	0.275	1.01989e-19
Rbp3	3.232e-24	-0.0371664	0.735	0.704	1.04345e-19
Kif1b	3.49705e-24	-0.0120341	0.732	0.692	1.12902e-19
Pde6a	3.6777e-24	0.0187836	0.751	0.705	1.18734e-19
Tet3	3.83311e-24	-0.121757	0.394	0.38	1.23752e-19
Tra2a	4.26634e-24	0.0065599	0.469	0.421	1.37739e-19
1190005I06Rik	4.90236e-24	0.151803	0.341	0.285	1.58273e-19
Syne2	5.00246e-24	-0.154045	0.344	0.338	1.61504e-19
Rufy3	5.46394e-24	-0.0698301	0.524	0.494	1.76403e-19
Ppp2r2b	6.144e-24	-0.032931	0.54	0.504	1.98359e-19
Snap25	6.19984e-24	-0.0868738	0.504	0.48	2.00162e-19
Tomm20	8.78456e-24	0.051627	0.535	0.481	2.8361e-19
Higd1a	8.83166e-24	0.188649	0.352	0.295	2.8513e-19
Cox7a2l	8.99739e-24	0.135698	0.409	0.35	2.90481e-19
Pcbp2	9.15165e-24	0.00686889	0.653	0.61	2.95461e-19
Atf4	9.20733e-24	0.0669348	0.62	0.564	2.97259e-19
Ndrg3	1.26437e-23	-0.0910754	0.463	0.436	4.08202e-19
Pfdn5	1.27757e-23	0.0693142	0.55	0.493	4.12465e-19
Luc7l3	1.76994e-23	-0.040163	0.447	0.411	5.71426e-19
Cox7b	1.95382e-23	0.122446	0.397	0.339	6.30792e-19
Atp5g2	2.17497e-23	0.105826	0.443	0.386	7.02188e-19
Selenok	2.30206e-23	0.133761	0.401	0.343	7.43219e-19
Glmn	2.51302e-23	-0.0683404	0.532	0.506	8.11328e-19
Ankrd12	2.51972e-23	-0.0560115	0.682	0.654	8.13493e-19
Adipor1	2.66296e-23	-0.0350348	0.465	0.432	8.59735e-19
Tmsb10	2.88861e-23	0.112061	0.223	0.179	9.32586e-19
Uqcr10	2.91179e-23	0.131355	0.336	0.281	9.40073e-19
Ttc14	2.97198e-23	-0.151983	0.425	0.413	9.59503e-19
Hmgn1	3.08381e-23	0.0552592	0.946	0.917	9.95609e-19
Top2b	3.09705e-23	0.0133246	0.427	0.383	9.99882e-19
Actb	3.28311e-23	-0.0352141	0.47	0.434	1.05995e-18
Prom1	3.73632e-23	-0.060947	0.709	0.679	1.20627e-18
Unc119	4.83475e-23	0.0487026	0.948	0.919	1.5609e-18
Lamtor5	5.15979e-23	0.190681	0.29	0.237	1.66584e-18
Igf1r	5.44977e-23	-0.052457	0.308	0.279	1.75946e-18
Eef2	5.62762e-23	0.0565173	0.44	0.389	1.81688e-18
Scand1	5.79464e-23	0.0702041	0.43	0.376	1.8708e-18
Tuba1b	6.35994e-23	0.135275	0.438	0.379	2.05331e-18
mt-Cytb	6.42794e-23	-0.0873483	0.933	0.924	2.07526e-18
Ndufb11	7.5507e-23	0.093271	0.546	0.487	2.43774e-18
Tob2	9.08226e-23	0.000782017	0.448	0.406	2.93221e-18
Ppia	9.20656e-23	0.139689	0.419	0.361	2.97234e-18
Gas5	9.97675e-23	0.0917943	0.448	0.392	3.22099e-18
Slc25a3	1.17929e-22	0.0856238	0.475	0.42	3.80734e-18
Rora	1.31673e-22	-0.0872134	0.512	0.493	4.25106e-18
Tax1bp1	1.35012e-22	0.0491119	0.774	0.726	4.35885e-18
Atp5k	1.36855e-22	0.0976874	0.354	0.301	4.41837e-18
Tub	1.90605e-22	-0.100724	0.396	0.374	6.15367e-18
Gngt2	1.95474e-22	0.0693609	0.112	0.085	6.31086e-18
Rbm25	2.08587e-22	-0.127505	0.459	0.443	6.73425e-18
Atp5l	2.18031e-22	0.116388	0.547	0.488	7.03913e-18
Bsg	2.62636e-22	0.0747843	0.506	0.45	8.47919e-18
Klf9	3.47182e-22	0.0631172	0.465	0.412	1.12088e-17
Dnm3	3.54173e-22	-0.0953122	0.452	0.429	1.14345e-17
Eif2s2	3.60203e-22	0.12019	0.35	0.296	1.16291e-17
Ndufa7	3.67509e-22	0.11995	0.377	0.322	1.1865e-17
Ppp2r5c	4.0059e-22	-0.0549576	0.444	0.414	1.29331e-17
Fam169a	4.44538e-22	-0.0799201	0.5	0.476	1.43519e-17
Nktr	4.57957e-22	-0.102297	0.541	0.518	1.47851e-17
Zranb1	5.02628e-22	-0.137446	0.404	0.39	1.62274e-17
Ndufs6	5.68057e-22	0.149192	0.254	0.205	1.83397e-17
Cox6b1	8.01231e-22	0.12993	0.4	0.344	2.58677e-17
mt-Nd1	8.32234e-22	-0.050202	0.819	0.793	2.68687e-17
Nrl	8.47881e-22	0.00109872	0.846	0.81	2.73738e-17
Calm2	9.05829e-22	0.110654	0.414	0.359	2.92447e-17
Serf2	9.62943e-22	0.115599	0.459	0.403	3.10886e-17
Gsk3b	9.69114e-22	-0.0161766	0.418	0.382	3.12879e-17
Macf1	1.00966e-21	-0.200855	0.318	0.325	3.25969e-17
Vax2os	1.08701e-21	-0.0355743	0.459	0.427	3.50942e-17
Slc1a2	1.18291e-21	-0.106654	0.445	0.429	3.81901e-17
Cadm2	1.47371e-21	-0.0783238	0.578	0.554	4.75788e-17
Rpl36a	1.47898e-21	0.116318	0.359	0.305	4.77488e-17
Rps12	1.4905e-21	0.0649139	0.635	0.583	4.81206e-17
Ywhae	1.49278e-21	0.0802591	0.513	0.459	4.81944e-17
Map1lc3a	1.7616e-21	0.152973	0.31	0.257	5.68732e-17
Tnpo1	1.89742e-21	-0.0394844	0.463	0.428	6.12581e-17
Pfdn1	2.29674e-21	0.124918	0.253	0.206	7.41503e-17
Hnrnpa2b1	2.37138e-21	-0.100409	0.541	0.521	7.656e-17
Mak	2.4043e-21	-0.0632293	0.495	0.466	7.76228e-17
Ebpl	2.46295e-21	-0.010281	0.659	0.622	7.95164e-17
Klhl18	2.47583e-21	-0.112456	0.38	0.363	7.99322e-17
Cnga1	2.61107e-21	0.0681481	0.903	0.868	8.42982e-17
Cirbp	2.62705e-21	0.0683504	0.485	0.433	8.48142e-17
Eif4g2	2.73919e-21	0.047641	0.533	0.483	8.84349e-17
Ndufs5	2.77216e-21	0.135938	0.434	0.377	8.94993e-17
Srsf2	2.91877e-21	-0.14159	0.36	0.352	9.42326e-17
Uqcr11	2.95078e-21	0.121225	0.292	0.242	9.5266e-17
Plch2	3.16307e-21	-0.183356	0.314	0.318	1.0212e-16
Vps37a	3.21341e-21	-0.0519088	0.388	0.361	1.03745e-16
Syp	3.25669e-21	0.0316437	0.412	0.367	1.05142e-16
Ahcyl1	3.315e-21	0.0137479	0.442	0.396	1.07025e-16
Psma3	3.36607e-21	0.0730752	0.437	0.385	1.08673e-16
Sumo2	3.41087e-21	0.0975481	0.471	0.416	1.1012e-16
Mycbp2	3.41542e-21	-0.182492	0.292	0.291	1.10267e-16
Atp8a2	3.67137e-21	-0.110754	0.405	0.385	1.1853e-16
Amer2	3.70218e-21	0.0271063	0.467	0.421	1.19525e-16
Cep290	3.78889e-21	-0.126596	0.506	0.498	1.22324e-16
Rgs9bp	3.81005e-21	-0.0943181	0.407	0.39	1.23008e-16
Gnb3	4.01877e-21	0.103518	0.334	0.286	1.29746e-16
Ccdc126	4.46275e-21	0.0334833	0.463	0.417	1.4408e-16
Bex2	5.30257e-21	0.169022	0.265	0.216	1.71193e-16
Vdac2	5.85568e-21	0.128219	0.365	0.312	1.8905e-16
Map1b	6.7517e-21	-0.0156583	0.804	0.772	2.17979e-16
Vamp2	7.67068e-21	0.0684303	0.404	0.354	2.47648e-16
Park7	7.8634e-21	0.093299	0.424	0.37	2.5387e-16
Mbnl1	7.92607e-21	-0.0749689	0.395	0.369	2.55893e-16
Btf3	7.96703e-21	0.14255	0.386	0.331	2.57216e-16
Lsm4	7.96753e-21	0.141732	0.294	0.243	2.57232e-16
Gucy2e	9.51493e-21	-0.0805312	0.412	0.39	3.0719e-16
Gramd1b	9.76976e-21	-0.176029	0.348	0.351	3.15417e-16
Nlk	1.04963e-20	-0.104977	0.373	0.357	3.38874e-16
Wdr17	1.27322e-20	-0.0637233	0.428	0.404	4.11058e-16
Acsl1	1.30573e-20	-0.0662095	0.383	0.353	4.21556e-16
Got1	1.50167e-20	0.0988899	0.406	0.352	4.84816e-16
Bin1	1.57949e-20	-0.193486	0.371	0.377	5.09938e-16
Sub1	1.58633e-20	0.159525	0.31	0.258	5.12146e-16
Prpf4b	1.75183e-20	-0.0828466	0.429	0.407	5.65579e-16
Sys1	1.79353e-20	0.082657	0.472	0.419	5.79042e-16
Pnrc1	1.8277e-20	0.11509	0.397	0.343	5.90073e-16
Srsf3	1.95713e-20	0.0905646	0.503	0.448	6.3186e-16
Samd7	3.03522e-20	-0.118758	0.433	0.423	9.7992e-16
Myl6	3.05839e-20	0.0910603	0.399	0.347	9.874e-16
Tomm7	3.09974e-20	0.128354	0.241	0.195	1.00075e-15
Rtn4	3.12503e-20	0.0417647	0.504	0.457	1.00892e-15
Lman1	3.22825e-20	0.0489103	0.407	0.36	1.04224e-15
Pabpn1	3.73226e-20	0.0539888	0.348	0.302	1.20496e-15
mt-Nd3	4.83244e-20	-0.0213542	0.518	0.484	1.56015e-15
Snrpd2	4.84732e-20	0.116642	0.275	0.227	1.56496e-15
Ddhd1	4.91226e-20	-0.16243	0.375	0.374	1.58592e-15
Cep164	4.93585e-20	-0.0911939	0.361	0.338	1.59354e-15
Wnk1	5.37342e-20	-0.133742	0.275	0.264	1.73481e-15
Ahi1	5.8794e-20	-0.0327917	0.48	0.444	1.89816e-15
Ncam1	7.39285e-20	-0.0480353	0.479	0.45	2.38678e-15
Ndufa5	8.22641e-20	0.103243	0.35	0.3	2.6559e-15
Rabgef1	8.68985e-20	-0.162199	0.352	0.355	2.80552e-15
Pura	9.24038e-20	0.0768942	0.457	0.406	2.98326e-15
Cul5	1.01332e-19	-0.0540921	0.406	0.376	3.2715e-15
Atp5g1	1.14399e-19	0.0996254	0.473	0.42	3.69338e-15
Susd3	1.19734e-19	-0.000834024	0.422	0.384	3.86561e-15
Pebp1	1.24814e-19	0.116575	0.439	0.385	4.02961e-15
Prrc2c	1.25975e-19	-0.0168118	0.474	0.44	4.06709e-15
Cspp1	1.31501e-19	-0.124695	0.41	0.394	4.24552e-15
Hnrnpk	1.34185e-19	0.0262231	0.446	0.402	4.33217e-15
Bbs9	1.4184e-19	-0.195809	0.233	0.233	4.57929e-15
Chd7	1.45955e-19	-0.0646717	0.374	0.348	4.71217e-15
Ssb	1.63107e-19	0.0342001	0.402	0.358	5.2659e-15
Hsp90b1	2.12685e-19	-0.044602	0.458	0.433	6.86653e-15
St13	2.41367e-19	0.102531	0.351	0.301	7.79252e-15
Oxct1	2.4382e-19	0.152559	0.315	0.265	7.87174e-15
Mat2a	2.50765e-19	-0.00715642	0.52	0.48	8.09594e-15
Serbp1	2.6656e-19	0.0424024	0.479	0.433	8.6059e-15
Sf3b2	2.83786e-19	0.0775356	0.404	0.355	9.16203e-15
Taok3	3.5481e-19	-0.125853	0.395	0.387	1.1455e-14
Sf3b1	3.96627e-19	0.0768222	0.378	0.329	1.28051e-14
Psma7	4.01962e-19	0.0984999	0.361	0.311	1.29773e-14
Dek	4.06018e-19	0.128976	0.389	0.336	1.31083e-14
Wapl	4.51258e-19	-0.0538535	0.392	0.366	1.45689e-14
Fabp12	5.09642e-19	0.0909517	0.441	0.389	1.64538e-14
Ap2m1	5.45117e-19	0.0307843	0.274	0.236	1.75991e-14
Ndufb2	5.47609e-19	0.0911057	0.263	0.219	1.76795e-14
Atp5g3	5.95777e-19	0.0945469	0.425	0.373	1.92347e-14
Slc12a5	5.99772e-19	-0.116013	0.236	0.221	1.93636e-14
Gm42716	6.87213e-19	-0.253923	0.096	0.11	2.21867e-14
Ndufs4	6.90012e-19	0.149213	0.195	0.154	2.2277e-14
Nadk2	7.31785e-19	-0.00637049	0.412	0.375	2.36257e-14
Cul3	7.46086e-19	0.0321025	0.483	0.437	2.40874e-14
Upf3b	7.60194e-19	-0.0237745	0.551	0.516	2.45429e-14
Clasp1	7.65006e-19	-0.0834477	0.37	0.348	2.46982e-14
Rnasek	8.33301e-19	0.139432	0.298	0.25	2.69031e-14
BC031181	8.88673e-19	0.131143	0.269	0.222	2.86908e-14
Chmp2a	9.91064e-19	0.112148	0.349	0.3	3.19965e-14
Ndufb8	1.00981e-18	0.0744636	0.469	0.419	3.26016e-14
Ftl1	1.02871e-18	0.104634	0.355	0.306	3.3212e-14
Tmem237	1.33124e-18	0.0509542	0.357	0.312	4.29789e-14
Sgip1	1.34173e-18	-0.0377506	0.466	0.432	4.33176e-14
Fkbp3	1.39799e-18	0.137732	0.242	0.198	4.51342e-14
Pmm1	1.81613e-18	0.0753073	0.401	0.353	5.86338e-14
Fbxo9	2.03053e-18	0.0916002	0.288	0.243	6.55558e-14
Top1	2.49028e-18	0.0125337	0.45	0.407	8.03985e-14
Rbm5	2.56093e-18	-0.0966987	0.348	0.33	8.26795e-14
Snhg8	3.1351e-18	0.11659	0.281	0.235	1.01217e-13
Ctcf	3.27187e-18	0.00118689	0.353	0.317	1.05632e-13
Sh3glb1	3.35904e-18	0.0313286	0.424	0.38	1.08447e-13
Tnfsf12	3.51801e-18	0.00807922	0.481	0.442	1.13579e-13
Psmb4	3.59406e-18	0.150256	0.289	0.242	1.16034e-13
Eif3c	3.92276e-18	0.127243	0.347	0.297	1.26646e-13
Psd	3.95138e-18	-0.124602	0.197	0.187	1.2757e-13
Kmt2a	4.17319e-18	-0.0958215	0.419	0.404	1.34731e-13
Actg1	4.34476e-18	-0.0194908	0.492	0.457	1.40271e-13
Clk1	4.52417e-18	-0.047362	0.354	0.325	1.46063e-13
Nsf	5.12591e-18	0.0220779	0.399	0.357	1.6549e-13
Raly	5.38659e-18	0.112393	0.341	0.293	1.73906e-13
Stxbp1	5.86961e-18	-0.0598626	0.499	0.471	1.895e-13
Ndrg1	5.94728e-18	-0.0154926	0.402	0.367	1.92008e-13
Clstn1	6.01629e-18	-0.0384135	0.476	0.447	1.94236e-13
Ndufv2	6.86705e-18	0.133041	0.303	0.255	2.21703e-13
Rpl7a	6.93872e-18	0.111029	0.455	0.404	2.24017e-13
Eif3f	7.2821e-18	0.100775	0.369	0.32	2.35103e-13
Snhg12	7.44081e-18	0.119074	0.289	0.244	2.40226e-13
Hspa4l	7.63658e-18	-0.0155674	0.471	0.435	2.46547e-13
Ndufa12	7.80509e-18	0.0917541	0.351	0.303	2.51987e-13
Eml5	7.85537e-18	-0.0872929	0.307	0.288	2.53611e-13
Gabarap	8.27415e-18	0.163403	0.217	0.175	2.67131e-13
Sec61g	8.40137e-18	0.117214	0.257	0.213	2.71238e-13
Dctn1	8.77773e-18	-0.00441736	0.433	0.396	2.83389e-13
Ctbp2	8.94052e-18	-0.00329142	0.406	0.368	2.88645e-13
Ccnl1	9.53045e-18	-0.12807	0.366	0.359	3.07691e-13
Smdt1	9.94864e-18	0.0858241	0.343	0.296	3.21192e-13
Chd9	1.00316e-17	-0.0822379	0.371	0.351	3.2387e-13
Ap2a2	1.01134e-17	-0.0930895	0.356	0.339	3.26512e-13
Fam53b	1.04897e-17	-0.0910308	0.395	0.375	3.38659e-13
Ndufb4	1.06564e-17	0.128538	0.312	0.265	3.44042e-13
Rom1	1.34418e-17	0.0434581	0.971	0.955	4.33967e-13
Cisd1	1.43093e-17	0.101396	0.296	0.251	4.61975e-13
Baz2b	1.82322e-17	-0.115679	0.431	0.419	5.88625e-13
Aplp2	1.92024e-17	-0.0317114	0.463	0.431	6.19948e-13
Celf2	2.18493e-17	-0.0348643	0.393	0.361	7.05405e-13
Kmt2c	2.22818e-17	-0.150409	0.359	0.355	7.19367e-13
Sumo1	2.23611e-17	0.101074	0.297	0.252	7.21927e-13
Hk2	2.24334e-17	0.105509	0.286	0.242	7.24262e-13
Dnttip2	2.53468e-17	0.103609	0.385	0.337	8.18322e-13
Atp5o	2.71085e-17	0.0879631	0.417	0.368	8.75198e-13
Luc7l2	2.8109e-17	-0.114868	0.395	0.386	9.07499e-13
Rpl23a	2.9688e-17	0.0944663	0.455	0.405	9.58476e-13
Map1lc3b	3.01382e-17	0.111598	0.304	0.258	9.73013e-13
Psmd4	3.058e-17	0.102126	0.312	0.267	9.87276e-13
Rpl22l1	3.23028e-17	0.0911419	0.379	0.332	1.0429e-12
Mdh2	3.30871e-17	0.0630801	0.384	0.34	1.06822e-12
Hbb-bs	3.45671e-17	0.225032	0.212	0.171	1.116e-12
N4bp2l2	3.46852e-17	-0.0459039	0.334	0.306	1.11981e-12
Atxn1	3.79287e-17	-0.117021	0.293	0.285	1.22453e-12
Cnot6	4.17325e-17	-0.0543547	0.395	0.371	1.34733e-12
Atp5e	4.34068e-17	0.0345838	0.37	0.328	1.40139e-12
Lbhd1	4.60282e-17	-0.0421969	0.366	0.34	1.48602e-12
Csnk2a1	4.76866e-17	0.0531701	0.317	0.276	1.53956e-12
Mdm1	4.95466e-17	-0.131696	0.338	0.331	1.59961e-12
Gm19667	5.24044e-17	0.0455745	0.289	0.25	1.69188e-12
Hsbp1	6.16492e-17	0.136821	0.271	0.226	1.99035e-12
Zbtb20	8.35805e-17	-0.156451	0.303	0.297	2.6984e-12
Srsf1	8.74472e-17	-0.125471	0.322	0.314	2.82323e-12
U2surp	9.24339e-17	0.00809861	0.336	0.3	2.98423e-12
Sem1	9.47971e-17	0.0847347	0.266	0.225	3.06053e-12
Ndufb3	9.57497e-17	0.12192	0.307	0.261	3.09128e-12
Gabarapl2	1.01451e-16	0.066634	0.356	0.312	3.27536e-12
Pfkl	1.04996e-16	0.130453	0.312	0.266	3.38978e-12
Dync1i2	1.07607e-16	0.0779654	0.32	0.276	3.4741e-12
Sec61b	1.09127e-16	0.11649	0.217	0.177	3.52316e-12
Pnisr	1.11901e-16	-0.0453207	0.522	0.493	3.61273e-12
Arglu1	1.16361e-16	-0.0591524	0.39	0.367	3.75672e-12
Btg2	1.21649e-16	0.0228001	0.42	0.381	3.92745e-12
Ndufb10	1.22525e-16	0.118374	0.36	0.313	3.95571e-12
Tpd52	1.25717e-16	-0.046524	0.458	0.431	4.05877e-12
Car2	1.30553e-16	0.0620758	0.357	0.313	4.2149e-12
Snrpb	1.32349e-16	0.116544	0.315	0.269	4.27287e-12
Camsap1	1.68807e-16	-0.0961319	0.399	0.383	5.44993e-12
Tdrd7	1.69242e-16	-0.120364	0.36	0.352	5.46399e-12
Lmo1	1.71735e-16	0.171269	0.184	0.146	5.54446e-12
Hspa5	1.90345e-16	0.0117352	0.424	0.389	6.1453e-12
Ddrgk1	1.94019e-16	0.0702747	0.344	0.3	6.26389e-12
Stard7	1.96223e-16	-0.102616	0.362	0.35	6.33506e-12
Morf4l1	1.96745e-16	0.0849739	0.303	0.26	6.35191e-12
Ash1l	2.11915e-16	-0.0795701	0.356	0.337	6.84167e-12
Klc3	2.15128e-16	0.0820417	0.341	0.298	6.94541e-12
Kdm5b	2.19947e-16	0.0269721	0.457	0.417	7.10099e-12
Riok3	2.22936e-16	-0.125889	0.294	0.285	7.19749e-12
Impg1	2.26111e-16	-0.0290553	0.383	0.353	7.29999e-12
Memo1	2.45322e-16	-0.0465396	0.27	0.246	7.92021e-12
Cdhr1	2.88857e-16	-0.0272572	0.46	0.431	9.32573e-12
Rpl4	2.92308e-16	0.0512162	0.404	0.361	9.43716e-12
Prdx2	3.00167e-16	0.122695	0.309	0.264	9.69089e-12
Gpbp1	3.11001e-16	0.0300431	0.352	0.313	1.00407e-11
Ndufb7	3.27674e-16	0.0741798	0.341	0.298	1.0579e-11
Ndufb1-ps	3.30506e-16	0.09737	0.352	0.306	1.06704e-11
Nisch	3.41925e-16	-0.107385	0.269	0.253	1.10391e-11
Pla2r1	3.43546e-16	-0.178675	0.259	0.262	1.10914e-11
Xiap	3.6406e-16	-0.0543206	0.415	0.391	1.17537e-11
Rpl10	3.91184e-16	0.0697132	0.32	0.279	1.26294e-11
Clcn3	3.95931e-16	-0.0399922	0.468	0.439	1.27826e-11
mt-Co3	3.97962e-16	-0.0632966	0.981	0.974	1.28482e-11
Gpsm2	4.24123e-16	0.0413437	0.33	0.291	1.36928e-11
Psma2	4.32584e-16	0.0904955	0.268	0.226	1.3966e-11
Trim2	4.40301e-16	-0.135836	0.295	0.292	1.42151e-11
Kcnv2	4.41142e-16	-0.031722	0.341	0.313	1.42423e-11
Fscn2	4.82857e-16	0.0372216	0.33	0.293	1.5589e-11
Ubn2	4.83077e-16	-0.115904	0.351	0.344	1.55962e-11
Vdac1	5.13473e-16	0.151457	0.317	0.272	1.65775e-11
Nucks1	5.5033e-16	0.0608094	0.319	0.278	1.77674e-11
Nedd4	5.52966e-16	0.0435706	0.438	0.396	1.78525e-11
Emc7	5.90298e-16	0.052831	0.344	0.302	1.90578e-11
Psma4	6.24585e-16	0.115103	0.207	0.169	2.01647e-11
Ndufa3	6.67124e-16	0.133003	0.196	0.158	2.15381e-11
Pafah1b1	6.83101e-16	0.0445346	0.367	0.326	2.20539e-11
Pdzph1	7.19494e-16	-0.116162	0.331	0.321	2.32289e-11
Ndufa6	7.23079e-16	0.124072	0.297	0.253	2.33446e-11
Peg3	7.55053e-16	-0.133664	0.256	0.248	2.43769e-11
Rbm8a	7.63046e-16	0.117367	0.258	0.216	2.46349e-11
Kmt2e	7.70875e-16	-0.0237087	0.402	0.371	2.48877e-11
Nop53	7.84589e-16	0.113862	0.285	0.242	2.53305e-11
Dyrk2	7.85078e-16	-0.0664698	0.377	0.357	2.53462e-11
Zfp638	8.0408e-16	-0.0176913	0.285	0.255	2.59597e-11
Npm1	9.14794e-16	0.0520291	0.359	0.317	2.95341e-11
Dnaja1	9.75999e-16	0.10228	0.34	0.295	3.15101e-11
Oip5os1	1.05841e-15	0.0180746	0.474	0.434	3.41706e-11
Polr2f	1.0622e-15	0.141139	0.156	0.121	3.42932e-11
Gnb1	1.0787e-15	-0.0565533	0.941	0.926	3.48257e-11
Set	1.13055e-15	0.048957	0.377	0.337	3.64999e-11
Atrx	1.13252e-15	-0.132882	0.306	0.305	3.65634e-11
Uckl1	1.16644e-15	-0.100938	0.336	0.32	3.76585e-11
Akap9	1.18634e-15	-0.0999058	0.366	0.354	3.8301e-11
Ndufb5	1.19591e-15	0.0987324	0.359	0.313	3.86099e-11
Rab14	1.23668e-15	0.0514836	0.372	0.331	3.99262e-11
Ppp1cc	1.25629e-15	0.0863515	0.313	0.271	4.05592e-11
Tecr	1.30239e-15	0.0882548	0.293	0.251	4.20477e-11
Dlg2	1.53835e-15	-0.162227	0.242	0.242	4.96655e-11
Otx2	1.56204e-15	0.00659817	0.362	0.326	5.04306e-11
Ccdc107	1.60844e-15	0.0730306	0.391	0.347	5.19284e-11
Ube3a	1.69609e-15	-0.0832655	0.329	0.312	5.47583e-11
Clta	1.76442e-15	0.0604128	0.457	0.411	5.69644e-11
Dhx36	1.87344e-15	-0.044583	0.321	0.293	6.04841e-11
Mtcl1	1.94275e-15	-0.104576	0.305	0.29	6.27218e-11
Ubxn1	2.10905e-15	0.140104	0.267	0.225	6.80908e-11
Taldo1	2.37644e-15	0.0854932	0.26	0.22	7.67235e-11
Ppargc1b	2.43736e-15	-0.0758972	0.32	0.303	7.869e-11
H2afy	2.45474e-15	0.0536475	0.354	0.313	7.92512e-11
Spcs2	2.58935e-15	0.0657973	0.399	0.355	8.35972e-11
Dmxl2	2.72066e-15	-0.0978274	0.301	0.284	8.78366e-11
Rab3a	2.75536e-15	0.135585	0.284	0.242	8.89567e-11
Mab21l1	2.92428e-15	0.00920988	0.279	0.248	9.44103e-11
Fam104a	2.99137e-15	0.076714	0.395	0.352	9.65762e-11
Bbs4	3.01309e-15	0.133745	0.239	0.199	9.72776e-11
Nxnl1	3.18652e-15	0.000646862	0.492	0.457	1.02877e-10
Ndufv1	3.28681e-15	0.0935254	0.248	0.209	1.06115e-10
Ndufa13	3.42945e-15	0.0613564	0.361	0.319	1.1072e-10
Dnajb6	3.57668e-15	0.10522	0.326	0.282	1.15473e-10
Zranb2	3.82999e-15	-0.0339162	0.335	0.307	1.23651e-10
Hspa1a	4.33541e-15	0.200953	0.137	0.107	1.39969e-10
Pcdh15	4.46081e-15	-0.108061	0.352	0.339	1.44017e-10
Zfp644	4.56257e-15	-0.0411286	0.346	0.321	1.47302e-10
Arl4d	4.65408e-15	0.09638	0.283	0.241	1.50257e-10
Usp34	4.73733e-15	-0.0819521	0.361	0.344	1.52945e-10
Vldlr	4.74744e-15	-0.0308334	0.368	0.342	1.53271e-10
Srp14	4.77005e-15	0.0842279	0.273	0.233	1.54001e-10
Pcf11	4.8895e-15	-0.040871	0.205	0.184	1.57858e-10
Fam162a	4.96241e-15	0.17315	0.213	0.175	1.60211e-10
Kdm4c	4.97404e-15	-0.0913747	0.275	0.263	1.60587e-10
Nbea	5.85216e-15	-0.040391	0.291	0.265	1.88937e-10
mt-Nd5	6.11744e-15	-0.0142121	0.456	0.424	1.97501e-10
Pacsin1	6.22882e-15	0.0958391	0.252	0.212	2.01097e-10
Rtn3	6.23925e-15	0.000270773	0.295	0.264	2.01434e-10
Atpif1	6.41666e-15	0.110284	0.263	0.223	2.07162e-10
Tmem59	7.28477e-15	0.043918	0.312	0.275	2.35189e-10
Hnrnpa1	7.36041e-15	0.034394	0.23	0.198	2.37631e-10
A930001M01Rik	8.07206e-15	0.0580445	0.17	0.14	2.60607e-10
Eif3e	8.23071e-15	0.0681108	0.322	0.282	2.65728e-10
Tulp1	8.24034e-15	0.0215378	0.892	0.862	2.66039e-10
Ankrd11	8.32743e-15	-0.0153397	0.33	0.3	2.68851e-10
Kif21b	8.4887e-15	-0.13059	0.308	0.301	2.74058e-10
Arf5	8.52036e-15	0.0417403	0.297	0.261	2.7508e-10
Acin1	8.58161e-15	-0.0289487	0.405	0.378	2.77057e-10
Cd63	8.82004e-15	0.183968	0.116	0.088	2.84755e-10
Fsd1l	9.79687e-15	-0.127419	0.272	0.266	3.16292e-10
Ndufc1	9.93031e-15	0.103717	0.298	0.256	3.206e-10
Calr	1.04036e-14	0.0372965	0.43	0.392	3.35881e-10
Hadha	1.05743e-14	-0.119899	0.288	0.278	3.41391e-10
Use1	1.06268e-14	0.108341	0.245	0.206	3.43085e-10
Impg2	1.11436e-14	-0.0102119	0.519	0.484	3.59771e-10
Ddx24	1.12037e-14	0.0737519	0.329	0.287	3.61712e-10
Srpk2	1.13194e-14	-0.019012	0.443	0.411	3.65447e-10
Chgb	1.14247e-14	-0.03789	0.255	0.233	3.68847e-10
Pde6b	1.1756e-14	0.000105148	0.807	0.778	3.79542e-10
H2afz	1.26739e-14	0.0811152	0.368	0.325	4.09178e-10
Mef2d	1.30377e-14	-0.089535	0.413	0.4	4.20921e-10
Rbm3	1.35841e-14	0.0748544	0.151	0.121	4.38561e-10
4632427E13Rik	1.39332e-14	-0.0720854	0.305	0.285	4.49834e-10
Rhot1	1.40346e-14	-0.0270004	0.378	0.35	4.53107e-10
Hagh	1.4245e-14	0.131103	0.221	0.183	4.59899e-10
A430035B10Rik	1.48884e-14	-0.00268118	0.353	0.32	4.80673e-10
Pkig	1.57046e-14	0.136422	0.237	0.198	5.07024e-10
Ddx6	1.60843e-14	0.0266462	0.336	0.3	5.19282e-10
Ypel3	1.67137e-14	0.0392208	0.337	0.299	5.39603e-10
Selenow	1.7004e-14	0.0742502	0.371	0.33	5.48974e-10
Rnpc3	1.72606e-14	-0.101242	0.206	0.194	5.57257e-10
Zfand6	1.80146e-14	0.0226605	0.359	0.322	5.81601e-10
Sarnp	1.88273e-14	0.0848635	0.247	0.21	6.07838e-10
Bptf	1.95065e-14	-0.0821155	0.336	0.318	6.29767e-10
Psmc6	1.95453e-14	0.10096	0.332	0.289	6.31019e-10
Ndufab1	2.027e-14	0.0861972	0.303	0.262	6.54418e-10
Ndufaf5	2.04405e-14	0.121796	0.15	0.118	6.59923e-10
Raph1	2.05834e-14	-0.102106	0.186	0.172	6.64536e-10
Psmb1	2.08758e-14	0.108577	0.274	0.233	6.73976e-10
Ccdc59	2.08906e-14	0.0580611	0.328	0.289	6.74452e-10
Psmb6	2.13886e-14	0.11272	0.323	0.28	6.9053e-10
Rock2	2.14666e-14	0.0641947	0.241	0.206	6.93049e-10
C2cd2l	2.17366e-14	0.00414244	0.41	0.375	7.01767e-10
Fubp1	2.26704e-14	-0.13485	0.32	0.31	7.31913e-10
Hook1	2.31979e-14	-0.100365	0.337	0.325	7.48944e-10
1110004F10Rik	2.42694e-14	0.126234	0.245	0.205	7.83538e-10
Eif4a1	2.51162e-14	0.0806211	0.369	0.327	8.10875e-10
Timm13	2.51877e-14	0.0870684	0.24	0.202	8.13184e-10
Arl13b	2.54437e-14	-0.0593331	0.332	0.314	8.2145e-10
Laptm4b	2.5926e-14	-0.0212993	0.375	0.347	8.37022e-10
Gadd45b	2.77847e-14	0.196483	0.153	0.122	8.9703e-10
Tia1	2.90186e-14	-0.0377227	0.324	0.298	9.36866e-10
Psmc5	2.96065e-14	0.086967	0.292	0.252	9.55847e-10
Slc38a9	3.16804e-14	-0.107256	0.243	0.23	1.0228e-09
Hint1	3.28521e-14	0.104757	0.314	0.272	1.06063e-09
Mtln	3.32184e-14	0.115891	0.151	0.119	1.07246e-09
Ier3ip1	3.65155e-14	0.117289	0.21	0.174	1.1789e-09
Tcf12	3.68144e-14	-0.078827	0.235	0.218	1.18855e-09
Pin4	3.7405e-14	0.130908	0.145	0.114	1.20762e-09
Atad2b	4.04215e-14	-0.100197	0.257	0.245	1.30501e-09
Cfl1	4.13985e-14	0.0842171	0.285	0.246	1.33655e-09
Rpl36al	4.40871e-14	0.0875667	0.253	0.214	1.42335e-09
A930006I01Rik	4.47655e-14	0.111976	0.237	0.199	1.44525e-09
Fbxl5	5.13437e-14	-0.0254536	0.324	0.296	1.65763e-09
Sv2b	5.29554e-14	-0.0484478	0.37	0.348	1.70966e-09
Dynlrb1	5.50183e-14	0.106733	0.263	0.224	1.77627e-09
Hnrnpr	5.58961e-14	-0.0752723	0.327	0.308	1.80461e-09
Ddb1	5.76101e-14	-0.0586143	0.319	0.298	1.85994e-09
Snap91	6.12838e-14	-0.0685273	0.243	0.224	1.97855e-09
Slc38a3	6.26763e-14	-0.127932	0.216	0.211	2.02351e-09
Upf2	6.9161e-14	-0.0338735	0.202	0.179	2.23286e-09
Pbx1	7.07749e-14	-0.140044	0.261	0.261	2.28497e-09
Cox6a1	7.24703e-14	0.111782	0.312	0.27	2.33971e-09
Drap1	7.74052e-14	0.141063	0.2	0.164	2.49903e-09
Yeats4	8.10486e-14	0.0921202	0.236	0.199	2.61665e-09
Krit1	8.14954e-14	-0.0568048	0.252	0.231	2.63108e-09
Pdzd2	8.16204e-14	-0.112395	0.266	0.256	2.63511e-09
Mllt6	8.7201e-14	-0.153599	0.215	0.213	2.81528e-09
Bclaf1	9.15471e-14	-0.0726228	0.309	0.293	2.9556e-09
Fos	9.42937e-14	0.10855	0.453	0.409	3.04427e-09
Npepps	9.52043e-14	-0.00761976	0.339	0.31	3.07367e-09
Slc25a33	9.76737e-14	0.0570435	0.4	0.359	3.1534e-09
Bbip1	9.77724e-14	0.0941073	0.203	0.168	3.15658e-09
Cacna2d4	1.00331e-13	-0.12606	0.29	0.287	3.23918e-09
Ahr	1.00892e-13	-0.0470327	0.321	0.298	3.25729e-09
Ywhaz	1.02292e-13	0.0998616	0.253	0.215	3.3025e-09
Golgb1	1.0505e-13	-0.0286077	0.355	0.328	3.39153e-09
Rabac1	1.07291e-13	0.0469652	0.362	0.323	3.4639e-09
Gm45159	1.09153e-13	-0.150274	0.176	0.172	3.52402e-09
Strbp	1.16602e-13	-0.0990557	0.38	0.366	3.76449e-09
Timm8b	1.19024e-13	0.111838	0.268	0.228	3.84268e-09
Ddx1	1.20773e-13	0.0920476	0.258	0.22	3.89917e-09
Rp1l1	1.23132e-13	-0.0325724	0.371	0.345	3.9753e-09
Supt16	1.26559e-13	-0.148044	0.216	0.216	4.08597e-09
Mir124-2hg	1.41451e-13	-0.0457264	0.845	0.826	4.56675e-09
Ywhaq	1.5579e-13	0.0811613	0.282	0.244	5.02967e-09
Otud7b	1.56179e-13	-0.0457995	0.337	0.315	5.04225e-09
Jun	1.56623e-13	0.0577377	0.32	0.283	5.05657e-09
Pfkfb2	1.56653e-13	-0.16877	0.21	0.213	5.05755e-09
Snx10	1.56942e-13	-0.0209498	0.298	0.27	5.06688e-09
Med13l	1.59971e-13	-0.080503	0.278	0.263	5.16465e-09
Ppa2	1.69865e-13	0.052036	0.343	0.304	5.48409e-09
Cct5	1.7705e-13	0.0511559	0.347	0.308	5.71605e-09
Pitpnm1	1.78177e-13	-0.11205	0.373	0.366	5.75243e-09
Napg	1.83886e-13	0.0386008	0.291	0.256	5.93675e-09
Mef2c	1.852e-13	-0.128885	0.202	0.194	5.97917e-09
Phf3	1.87212e-13	-0.0482224	0.334	0.309	6.04413e-09
Ndufs7	1.92504e-13	0.0851647	0.271	0.234	6.21499e-09
Mrpl51	1.95721e-13	0.104618	0.196	0.162	6.31884e-09
Wdr47	2.14566e-13	-0.0369161	0.251	0.228	6.92727e-09
Itm2b	2.1559e-13	0.0544361	0.353	0.314	6.96031e-09
Cacnb2	2.19384e-13	-0.131124	0.253	0.245	7.0828e-09
Txn1	2.22373e-13	0.144031	0.142	0.112	7.1793e-09
Mbnl2	2.25862e-13	0.0374835	0.422	0.384	7.29194e-09
Eapp	2.31264e-13	0.101574	0.191	0.157	7.46637e-09
Srrm1	2.39396e-13	0.0341692	0.386	0.348	7.72891e-09
Mlf1	2.47472e-13	0.111482	0.128	0.099	7.98963e-09
Ddit3	2.60635e-13	0.156194	0.217	0.181	8.41459e-09
Fam133b	2.62195e-13	0.00719929	0.256	0.225	8.46496e-09
Pfdn2	2.78815e-13	0.0761882	0.284	0.245	9.00156e-09
Ubap2l	2.85768e-13	-0.0685546	0.248	0.229	9.22602e-09
Myo10	2.93321e-13	0.146308	0.231	0.194	9.46986e-09
Mrpl14	2.93688e-13	0.139691	0.248	0.211	9.48173e-09
Lsm14a	3.08982e-13	0.0302316	0.316	0.282	9.97549e-09
Hnrnpc	3.14325e-13	0.0635643	0.302	0.264	1.0148e-08
Gng5	3.29036e-13	0.113252	0.167	0.135	1.06229e-08
Pnn	3.32747e-13	-0.0534521	0.417	0.397	1.07427e-08
Kif2a	3.39498e-13	0.0355271	0.312	0.278	1.09607e-08
Zdhhc2	3.79204e-13	-0.0591389	0.305	0.285	1.22426e-08
Nfasc	3.89237e-13	-0.166757	0.19	0.193	1.25665e-08
Ube2v2	4.23528e-13	0.0616568	0.206	0.174	1.36736e-08
Snu13	4.28478e-13	0.113063	0.217	0.182	1.38334e-08
Rbm17	4.31112e-13	0.14419	0.163	0.131	1.39184e-08
Ubxn4	4.31542e-13	0.0455265	0.328	0.291	1.39323e-08
Sf3b6	4.40794e-13	0.066219	0.231	0.197	1.4231e-08
Arhgap5	4.45073e-13	-0.0411901	0.409	0.387	1.43692e-08
Map7	4.52086e-13	-0.10119	0.348	0.336	1.45956e-08
Chd2	4.53365e-13	-0.0477529	0.237	0.217	1.46369e-08
Adcy1	4.55156e-13	-0.0842772	0.264	0.251	1.46947e-08
Ppm1n	4.69206e-13	-0.021744	0.325	0.299	1.51483e-08
Commd3	4.69843e-13	0.100279	0.211	0.176	1.51689e-08
Gdpd5	4.96973e-13	-0.133959	0.176	0.173	1.60448e-08
Stk35	5.33327e-13	-0.044023	0.291	0.269	1.72184e-08
Hmgb2	5.38241e-13	0.0478711	0.288	0.253	1.73771e-08
Tnfsf13	5.39107e-13	0.0561004	0.193	0.162	1.74051e-08
mt-Atp6	5.39489e-13	-0.0593381	0.973	0.967	1.74174e-08
Bzw2	5.49443e-13	0.0446173	0.339	0.303	1.77388e-08
Ralgps2	5.50098e-13	-0.0928964	0.255	0.24	1.77599e-08
Hnrnph1	5.56953e-13	-0.099272	0.287	0.275	1.79812e-08
Scg5	5.57935e-13	0.0709542	0.331	0.292	1.80129e-08
Hypk	5.7282e-13	0.0757272	0.28	0.243	1.84935e-08
Camta1	5.73007e-13	-0.0164575	0.355	0.327	1.84995e-08
Rhot2	6.0879e-13	-0.144321	0.194	0.191	1.96548e-08
Jmjd1c	6.43667e-13	-0.0582593	0.285	0.266	2.07808e-08
Micos10	6.48609e-13	0.108123	0.272	0.233	2.09403e-08
Arhgef26	6.75851e-13	-0.134059	0.336	0.335	2.18198e-08
Ro60	7.2838e-13	-0.0695603	0.257	0.242	2.35158e-08
Mrpl20	7.56881e-13	0.093187	0.272	0.234	2.44359e-08
Tmed10	7.62563e-13	0.0308287	0.326	0.291	2.46194e-08
Atp6v1g1	7.79368e-13	0.0574649	0.34	0.301	2.51619e-08
Ttc19	7.92354e-13	-0.025727	0.31	0.284	2.55812e-08
Uqcrc2	8.28351e-13	0.132423	0.214	0.179	2.67433e-08
Romo1	9.3708e-13	0.136003	0.223	0.188	3.02536e-08
Cct6a	9.55487e-13	0.0744683	0.296	0.259	3.08479e-08
Zcrb1	9.55719e-13	0.048495	0.283	0.249	3.08554e-08
Cfap97	9.91738e-13	0.00109633	0.232	0.204	3.20183e-08
Ppp3ca	1.01639e-12	-0.0843077	0.297	0.283	3.28141e-08
Ttc8	1.02742e-12	-0.0377775	0.327	0.303	3.31704e-08
Ilf2	1.05613e-12	-0.0397028	0.28	0.259	3.4097e-08
Rwdd1	1.06079e-12	0.083124	0.257	0.22	3.42476e-08
Fgd4	1.07338e-12	0.0425453	0.27	0.236	3.46542e-08
6430590A07Rik	1.13241e-12	-0.0279402	0.212	0.19	3.65598e-08
Esd	1.27518e-12	0.0810005	0.224	0.189	4.11691e-08
Rpgr	1.32748e-12	-0.1182	0.183	0.178	4.28577e-08
Trpm7	1.36394e-12	-0.181888	0.168	0.173	4.40349e-08
Dstn	1.37172e-12	0.0878979	0.282	0.244	4.42859e-08
Smc3	1.37314e-12	0.00328935	0.359	0.327	4.4332e-08
Ss18l2	1.45736e-12	0.0648159	0.234	0.2	4.70508e-08
Mef2a	1.48086e-12	-0.0460965	0.219	0.199	4.78096e-08
Dusp8	1.50357e-12	0.0293363	0.316	0.284	4.85427e-08
Plxna2	1.51106e-12	-0.12247	0.244	0.239	4.87844e-08
Tubb4b	1.52166e-12	0.125398	0.203	0.169	4.91268e-08
Slc31a2	1.52544e-12	0.0610057	0.362	0.323	4.92487e-08
Kif5b	1.57258e-12	-0.0346577	0.359	0.334	5.07707e-08
Srsf5	1.73285e-12	-0.0363693	0.448	0.425	5.59451e-08
Ntm	1.74357e-12	-0.0233141	0.327	0.301	5.6291e-08
Pam16	1.75397e-12	0.10708	0.191	0.158	5.66268e-08
Grtp1	1.76687e-12	-0.058668	0.325	0.305	5.70433e-08
Ncor1	1.80397e-12	-0.0095477	0.377	0.35	5.82413e-08
Wdr66	1.82014e-12	0.133355	0.139	0.11	5.87631e-08
Eef1g	1.8538e-12	0.0863927	0.313	0.274	5.985e-08
Nrip1	1.98221e-12	-0.0568947	0.378	0.359	6.39956e-08
Aak1	1.99033e-12	-0.112793	0.28	0.273	6.42579e-08
Emsy	1.99232e-12	-0.0213972	0.18	0.159	6.4322e-08
Nars	2.04218e-12	0.100447	0.212	0.178	6.59318e-08
Ormdl3	2.04979e-12	0.0155895	0.338	0.305	6.61773e-08
Pla2g7	2.12056e-12	-0.0483312	0.334	0.313	6.84622e-08
Tmem258	2.17271e-12	0.102008	0.169	0.138	7.01459e-08
Slco4a1	2.27078e-12	-0.175218	0.165	0.171	7.33121e-08
Gpm6b	2.27125e-12	-0.0894497	0.262	0.248	7.33272e-08
Ckmt1	2.38241e-12	0.047647	0.279	0.245	7.69161e-08
Etnk1	2.39736e-12	-0.07399	0.269	0.253	7.73989e-08
Gspt1	2.48856e-12	0.0839271	0.284	0.246	8.03431e-08
Vps28	2.49816e-12	0.138392	0.196	0.163	8.0653e-08
Dcaf8	2.50379e-12	-0.0922985	0.24	0.226	8.08348e-08
Sod2	2.5626e-12	0.0142541	0.297	0.265	8.27336e-08
Rsbn1l	2.59989e-12	-0.0411811	0.271	0.249	8.39373e-08
Cdr2	2.69909e-12	0.0486707	0.332	0.295	8.71402e-08
4932438A13Rik	2.73183e-12	-0.0754074	0.262	0.247	8.8197e-08
Eif3g	2.87219e-12	0.0812691	0.215	0.182	9.27286e-08
Eif5	2.9052e-12	0.0594966	0.361	0.322	9.37943e-08
Prmt1	3.01162e-12	0.0928095	0.21	0.176	9.72302e-08
Jam2	3.02543e-12	0.0111064	0.24	0.214	9.7676e-08
Cfap36	3.10262e-12	0.062013	0.304	0.269	1.00168e-07
Cir1	3.16287e-12	0.0539046	0.223	0.191	1.02113e-07
Ift20	3.29082e-12	0.0723371	0.211	0.179	1.06244e-07
Faim	3.37075e-12	0.020153	0.314	0.283	1.08825e-07
Pacsin2	3.4225e-12	-0.0464609	0.3	0.28	1.10495e-07
Dld	3.44382e-12	0.0729436	0.204	0.172	1.11184e-07
Dnm1l	3.59886e-12	0.032237	0.171	0.146	1.16189e-07
Psma1	3.61068e-12	0.0675941	0.213	0.181	1.16571e-07
Zfp385a	3.66198e-12	0.00366233	0.348	0.318	1.18227e-07
Mtdh	3.7719e-12	-0.0328707	0.419	0.394	1.21776e-07
Trp53inp2	3.80807e-12	-0.0794967	0.184	0.17	1.22944e-07
Wwc2	3.81789e-12	-0.102231	0.286	0.277	1.23261e-07
Zbtb4	3.97097e-12	-0.0133541	0.188	0.167	1.28203e-07
Nipbl	4.0923e-12	-0.018645	0.407	0.38	1.3212e-07
Thoc7	4.17727e-12	0.0838123	0.252	0.217	1.34863e-07
Smim7	4.23677e-12	0.0921964	0.182	0.15	1.36784e-07
1110038F14Rik	4.37527e-12	0.09187	0.18	0.149	1.41256e-07
Bicdl1	4.91998e-12	-0.042907	0.268	0.248	1.58842e-07
Vezf1	4.94627e-12	0.01893	0.33	0.299	1.5969e-07
Hnrnpa3	4.9728e-12	-0.00401333	0.398	0.37	1.60547e-07
Mpc2	5.05374e-12	0.0769875	0.277	0.241	1.6316e-07
Gls	5.16705e-12	-0.142567	0.362	0.361	1.66818e-07
Zcchc17	5.24285e-12	0.107569	0.219	0.185	1.69265e-07
Btg1	5.47609e-12	-0.0162953	0.35	0.322	1.76796e-07
Igf2bp3	5.55433e-12	-0.153357	0.106	0.106	1.79321e-07
Rnf6	5.55592e-12	0.0758753	0.257	0.222	1.79373e-07
Add3	5.69015e-12	0.0450624	0.259	0.228	1.83707e-07
Ccar1	5.76499e-12	-0.0549677	0.254	0.237	1.86123e-07
Dnmt3a	6.04929e-12	-0.0529315	0.329	0.308	1.95301e-07
Cox17	6.27548e-12	0.0477283	0.206	0.177	2.02604e-07
Cycs	6.43416e-12	0.0587854	0.253	0.22	2.07727e-07
Ip6k2	6.45578e-12	0.0243958	0.329	0.296	2.08425e-07
Ccdc12	6.5972e-12	-0.00266233	0.261	0.233	2.12991e-07
Atf7ip	6.79551e-12	0.00170723	0.262	0.233	2.19393e-07
Gm9856	7.03957e-12	0.0748092	0.134	0.108	2.27273e-07
Ppp1r11	7.07776e-12	0.100314	0.195	0.162	2.28505e-07
Ndufa8	7.10885e-12	0.121056	0.222	0.188	2.29509e-07
Atp6v1f	7.22158e-12	0.109018	0.228	0.193	2.33149e-07
Anp32b	7.54361e-12	0.0915994	0.206	0.174	2.43545e-07
D430042O09Rik	7.63605e-12	-0.146043	0.284	0.284	2.4653e-07
Mrps33	8.24535e-12	0.106517	0.328	0.289	2.66201e-07
Rraga	8.96358e-12	0.0719559	0.28	0.245	2.89389e-07
Lca5	9.03845e-12	-0.096522	0.28	0.27	2.91806e-07
Pdcd5	9.48273e-12	0.113226	0.197	0.164	3.0615e-07
Prdx5	9.53572e-12	0.0813686	0.254	0.22	3.07861e-07
Zfp292	9.54926e-12	-0.0527298	0.309	0.292	3.08298e-07
Ate1	9.8726e-12	-0.0709947	0.245	0.23	3.18737e-07
Dmtf1	9.94841e-12	-0.149104	0.186	0.185	3.21185e-07
BC005561	1.00088e-11	-0.0506803	0.245	0.226	3.23136e-07
Cct8	1.00539e-11	0.108516	0.233	0.198	3.2459e-07
Dad1	1.02323e-11	0.0615455	0.303	0.268	3.30349e-07
Eif3h	1.02368e-11	0.0583882	0.278	0.244	3.30496e-07
Dusp11	1.0422e-11	-0.1183	0.274	0.266	3.36475e-07
Hpf1	1.06904e-11	0.0844707	0.225	0.192	3.45139e-07
Nt5e	1.07639e-11	-0.102018	0.332	0.325	3.47513e-07
Tceal9	1.08038e-11	0.123803	0.147	0.118	3.48802e-07
Ift43	1.11119e-11	0.075902	0.254	0.22	3.58749e-07
Snrpg	1.11162e-11	0.0941448	0.214	0.181	3.58888e-07
Rsl1d1	1.1487e-11	0.0272782	0.236	0.207	3.70858e-07
Adcy6	1.17607e-11	-0.176895	0.121	0.129	3.79695e-07
Rnf157	1.17735e-11	-0.0696714	0.192	0.178	3.80106e-07
Mylk	1.22907e-11	-0.0809092	0.263	0.25	3.96805e-07
Ufsp2	1.23811e-11	0.108394	0.217	0.184	3.99725e-07
Ppp1ca	1.25493e-11	0.0492322	0.181	0.153	4.05155e-07
Gnaz	1.26321e-11	0.0142723	0.298	0.27	4.07827e-07
Zfp91	1.28215e-11	0.0449397	0.312	0.278	4.13942e-07
Aldoc	1.42705e-11	0.126705	0.217	0.184	4.60723e-07
D8Ertd738e	1.45107e-11	0.0908353	0.214	0.181	4.68478e-07
Sfpq	1.46327e-11	-0.0905104	0.337	0.326	4.72416e-07
Napb	1.48874e-11	-0.0467856	0.315	0.293	4.80639e-07
Mapk8	1.5212e-11	-0.0953192	0.157	0.149	4.91118e-07
Tcf25	1.53882e-11	-0.063909	0.334	0.315	4.96807e-07
Fkbp4	1.65689e-11	0.0815461	0.254	0.22	5.34925e-07
Lztfl1	1.77015e-11	-0.00267611	0.279	0.253	5.71491e-07
Mrpl54	1.77762e-11	0.106494	0.243	0.208	5.73903e-07
Ccdc28b	1.81539e-11	0.0610853	0.23	0.198	5.86098e-07
Rrp1b	1.85693e-11	0.00289848	0.272	0.245	5.99511e-07
Ccdc85b	1.86866e-11	0.0701555	0.217	0.185	6.03297e-07
Mxra7	1.88664e-11	0.12585	0.122	0.096	6.09101e-07
Tnrc6a	1.89183e-11	-0.0457988	0.274	0.255	6.10777e-07
Phip	1.90883e-11	-0.159633	0.218	0.22	6.16266e-07
3010001F23Rik	1.93603e-11	0.0405859	0.213	0.186	6.25047e-07
Ankrd33	2.03694e-11	0.0449018	0.296	0.263	6.57626e-07
Dnajc5	2.05851e-11	0.0247798	0.319	0.287	6.64591e-07
Map4k3	2.06355e-11	-0.110641	0.227	0.221	6.66218e-07
Podxl	2.06459e-11	-0.12349	0.191	0.188	6.66552e-07
Nudc	2.18417e-11	0.0638597	0.312	0.276	7.0516e-07
Cops3	2.21957e-11	0.068195	0.197	0.166	7.16589e-07
Ywhab	2.22775e-11	0.0730541	0.222	0.19	7.19228e-07
Ier3	2.24496e-11	0.0229007	0.382	0.349	7.24787e-07
Lrrc2	2.25851e-11	0.0871225	0.223	0.19	7.29162e-07
Mrpl57	2.30848e-11	0.106873	0.157	0.128	7.45293e-07
R3hdm1	2.32962e-11	-0.136567	0.278	0.278	7.52118e-07
Mga	2.33914e-11	-0.0904822	0.213	0.203	7.55191e-07
Psmd8	2.33962e-11	0.0759433	0.292	0.257	7.55345e-07
Sf3b3	2.37042e-11	-0.0661356	0.189	0.175	7.65291e-07
Tmcc1	2.38747e-11	-0.0904091	0.242	0.23	7.70796e-07
Itfg2	2.4884e-11	-0.0481047	0.187	0.169	8.03378e-07
Agpat5	2.51037e-11	0.0205697	0.349	0.316	8.10474e-07
Mkln1	2.55436e-11	-0.103779	0.286	0.279	8.24674e-07
Atox1	2.57082e-11	0.094073	0.133	0.106	8.29989e-07
Prnp	2.61569e-11	0.0306568	0.315	0.283	8.44475e-07
Atp6v1e1	2.63872e-11	0.119503	0.22	0.187	8.5191e-07
Egr1	2.75014e-11	-0.108104	0.484	0.488	8.87882e-07
Pip4k2c	2.85353e-11	-0.0434023	0.228	0.209	9.21261e-07
Malsu1	2.93304e-11	0.104218	0.121	0.095	9.46933e-07
Cc2d2a	2.94856e-11	-0.0517193	0.233	0.217	9.51942e-07
Tspan7	2.95351e-11	-0.0418137	0.28	0.261	9.53541e-07
Krt18	3.00562e-11	0.0807824	0.305	0.27	9.70365e-07
Prpf31	3.00974e-11	-0.00472786	0.121	0.103	9.71693e-07
Hnrnpm	3.01695e-11	-0.0105194	0.343	0.316	9.74021e-07
3222401L13Rik	3.0407e-11	-0.087994	0.216	0.202	9.81691e-07
Rb1cc1	3.22997e-11	-0.117591	0.282	0.276	1.04279e-06
Immt	3.26277e-11	0.0467758	0.279	0.246	1.05339e-06
Jund	3.301e-11	0.0703668	0.353	0.316	1.06573e-06
2510002D24Rik	3.3717e-11	0.0655596	0.149	0.122	1.08855e-06
Vopp1	3.37297e-11	-0.00982441	0.262	0.238	1.08896e-06
Atp1a1	3.45433e-11	0.0311511	0.195	0.168	1.11523e-06
Nol7	3.61848e-11	0.0707504	0.323	0.286	1.16823e-06
Exoc3	3.64263e-11	0.0608421	0.233	0.201	1.17602e-06
Arpp19	3.70613e-11	0.0705253	0.187	0.157	1.19652e-06
Dync1h1	3.79982e-11	-0.0278467	0.287	0.262	1.22677e-06
Cope	3.83917e-11	0.111493	0.216	0.183	1.23948e-06
Trafd1	3.8448e-11	-0.00846477	0.317	0.291	1.24129e-06
Smchd1	3.8642e-11	0.0126669	0.254	0.226	1.24756e-06
Atp11b	3.90208e-11	-0.0845551	0.321	0.312	1.25979e-06
Ncoa2	4.20856e-11	-0.104502	0.24	0.233	1.35873e-06
Mier1	4.21885e-11	-0.112749	0.269	0.263	1.36206e-06
Pcare	4.27404e-11	0.0213867	0.346	0.314	1.37987e-06
Suz12	4.37782e-11	0.0196998	0.262	0.234	1.41338e-06
Hsbp1l1	4.47017e-11	0.0488541	0.312	0.278	1.4432e-06
Camk1d	4.50653e-11	0.00696372	0.294	0.266	1.45493e-06
Wdr20	4.59632e-11	-0.0614179	0.254	0.238	1.48392e-06
Nop10	4.72662e-11	0.112679	0.11	0.085	1.52599e-06
Psmb3	4.72765e-11	0.121818	0.229	0.196	1.52632e-06
Cnpy2	4.74915e-11	0.116313	0.248	0.213	1.53326e-06
Cuedc1	4.80861e-11	-0.0483417	0.248	0.23	1.55246e-06
Ascc3	4.8297e-11	-0.15151	0.122	0.124	1.55927e-06
Trip12	4.87139e-11	-0.0792906	0.234	0.22	1.57273e-06
Cops9	4.8844e-11	0.114925	0.223	0.19	1.57693e-06
Hist1h1c	5.20736e-11	0.0785741	0.237	0.205	1.6812e-06
Gm14508	5.33781e-11	-0.0881601	0.139	0.129	1.72331e-06
Grhpr	5.39174e-11	0.123512	0.105	0.081	1.74072e-06
Actr10	5.48135e-11	0.0712668	0.242	0.209	1.76965e-06
Rasa2	5.52728e-11	-0.132333	0.185	0.184	1.78448e-06
Hnrnpa0	5.70932e-11	0.0601748	0.347	0.311	1.84325e-06
Puf60	5.73218e-11	0.0160417	0.215	0.188	1.85063e-06
BC005624	6.06817e-11	0.0778324	0.226	0.194	1.95911e-06
Dpy30	6.09721e-11	0.0767999	0.215	0.184	1.96848e-06
Desi1	6.11187e-11	0.0767523	0.264	0.23	1.97322e-06
Spag7	6.16662e-11	0.112916	0.215	0.182	1.99089e-06
Psmb5	6.2434e-11	0.114668	0.258	0.223	2.01568e-06
Gm17018	6.25183e-11	0.0574882	0.264	0.231	2.0184e-06
Prkca	6.2949e-11	-0.0462363	0.204	0.188	2.03231e-06
Frmpd2	6.33334e-11	-0.132817	0.225	0.222	2.04472e-06
Ubr5	6.39855e-11	-0.134498	0.198	0.194	2.06577e-06
Usp12	6.4245e-11	-0.0315053	0.193	0.176	2.07415e-06
Dlc1	6.72585e-11	0.0544842	0.183	0.155	2.17144e-06
Cops5	6.83452e-11	0.0992189	0.18	0.15	2.20653e-06
Sugt1	6.83558e-11	0.0623346	0.197	0.167	2.20687e-06
Gabarapl1	6.83772e-11	0.100547	0.223	0.191	2.20756e-06
Rbbp6	7.05962e-11	-0.035626	0.337	0.315	2.2792e-06
AW549877	7.12111e-11	-0.0616728	0.292	0.275	2.29905e-06
Emg1	7.28545e-11	0.124886	0.134	0.107	2.35211e-06
Smg6	7.57345e-11	-0.122348	0.149	0.146	2.44509e-06
Zfp329	7.84067e-11	-0.0272145	0.278	0.255	2.53136e-06
Gpatch8	7.96254e-11	-0.0184008	0.313	0.287	2.57071e-06
Usp19	8.15687e-11	-0.120847	0.188	0.183	2.63345e-06
Ndufa11	8.21987e-11	0.101364	0.268	0.232	2.65378e-06
Brd8	8.30131e-11	-0.034584	0.253	0.232	2.68008e-06
Hnrnpl	8.41696e-11	-0.0700074	0.293	0.278	2.71742e-06
E130218I03Rik	8.71182e-11	0.0839177	0.339	0.302	2.81261e-06
Itch	9.01345e-11	-0.0295006	0.23	0.21	2.90999e-06
Snrnp27	9.04982e-11	0.118779	0.264	0.229	2.92174e-06
Zfp445	9.99986e-11	-0.146394	0.249	0.253	3.22845e-06
Dnajc8	1.0008e-10	0.0551286	0.241	0.21	3.23108e-06
Hist3h2ba	1.01476e-10	0.162533	0.105	0.081	3.27616e-06
Plcxd2	1.02002e-10	-0.0194394	0.209	0.188	3.29313e-06
Coa3	1.03748e-10	0.100076	0.182	0.152	3.3495e-06
Slc38a2	1.04095e-10	-0.124957	0.181	0.178	3.36069e-06
Brwd1	1.05401e-10	-0.138499	0.195	0.197	3.40286e-06
Polr2j	1.05688e-10	0.080173	0.249	0.216	3.41214e-06
Atp6v1b2	1.07807e-10	-0.00587761	0.226	0.202	3.48054e-06
Pabpc1	1.10902e-10	-0.0822132	0.291	0.279	3.58048e-06
Dmxl1	1.12219e-10	-0.118189	0.187	0.183	3.62299e-06
Rtraf	1.12663e-10	0.061267	0.246	0.214	3.63731e-06
Rax	1.13704e-10	0.00659113	0.344	0.315	3.67094e-06
Pde8b	1.19655e-10	-0.0509216	0.212	0.195	3.86307e-06
Trappc2l	1.20002e-10	0.125808	0.12	0.095	3.87427e-06
Edf1	1.21765e-10	0.125353	0.28	0.245	3.9312e-06
Eloc	1.21902e-10	0.0702897	0.196	0.166	3.93559e-06
Pgp	1.24444e-10	0.0909761	0.244	0.21	4.01769e-06
Cfap298	1.24591e-10	0.11638	0.204	0.172	4.02243e-06
Apc	1.26092e-10	0.0273294	0.274	0.246	4.07088e-06
Atraid	1.29063e-10	0.0706516	0.18	0.151	4.16678e-06
Spag9	1.30912e-10	-0.0590655	0.223	0.207	4.22648e-06
Atg16l1	1.31962e-10	-0.140582	0.12	0.119	4.2604e-06
Timm44	1.32764e-10	-0.0344725	0.209	0.191	4.28629e-06
Desi2	1.47987e-10	0.0529728	0.25	0.219	4.77777e-06
Nufip2	1.4821e-10	-0.0701142	0.262	0.248	4.78495e-06
Ppa1	1.50523e-10	0.0617305	0.287	0.254	4.85962e-06
Thoc2	1.53817e-10	0.0025673	0.349	0.322	4.96598e-06
Ap1b1	1.67408e-10	-0.0367038	0.182	0.165	5.40477e-06
Rnf207	1.67651e-10	-0.0267044	0.337	0.311	5.41262e-06
Tcea1	1.695e-10	0.0710636	0.219	0.188	5.47232e-06
Usf2	1.71291e-10	0.0953953	0.179	0.15	5.53014e-06
Srsf10	1.7279e-10	0.0289374	0.283	0.253	5.57852e-06
Rab28	1.72949e-10	0.00407586	0.316	0.288	5.58367e-06
Ddx3x	1.78496e-10	-0.0066224	0.262	0.238	5.76275e-06
Ccndbp1	1.8136e-10	0.0116798	0.312	0.283	5.8552e-06
Zmynd8	1.83471e-10	-0.0590247	0.262	0.245	5.92335e-06
Mrfap1	1.85682e-10	0.0471799	0.337	0.303	5.99476e-06
Ranbp2	1.90514e-10	-0.0205428	0.255	0.232	6.15073e-06
Wac	1.92281e-10	-0.0220973	0.245	0.223	6.2078e-06
Pfdn6	1.96659e-10	0.0848114	0.215	0.184	6.34913e-06
Snrnp48	1.9784e-10	-0.0543298	0.214	0.197	6.38725e-06
Snrk	2.02385e-10	-0.0168157	0.335	0.308	6.534e-06
Rab2a	2.04465e-10	0.134161	0.218	0.186	6.60116e-06
Snrpe	2.05885e-10	0.0946916	0.181	0.151	6.647e-06
Tigd2	2.06447e-10	0.010833	0.261	0.234	6.66514e-06
Tmed9	2.06842e-10	0.0168404	0.27	0.242	6.67791e-06
Cct2	2.07938e-10	0.102366	0.235	0.202	6.71327e-06
Fam3c	2.09324e-10	0.00370397	0.38	0.352	6.75803e-06
Vps35	2.1235e-10	0.0776339	0.166	0.138	6.85571e-06
Ccnl2	2.2186e-10	-0.122895	0.171	0.168	7.16274e-06
Scaf11	2.23573e-10	-0.0184455	0.333	0.309	7.21807e-06
Prpf39	2.23919e-10	-0.0925026	0.21	0.201	7.22923e-06
Psmc1	2.30213e-10	0.0947185	0.128	0.103	7.43242e-06
Trmt112	2.35878e-10	0.0988712	0.173	0.144	7.61531e-06
Psmd7	2.35966e-10	0.0344428	0.251	0.222	7.61815e-06
Fto	2.4263e-10	-0.117783	0.152	0.147	7.8333e-06
Pde6d	2.43699e-10	0.0357	0.263	0.233	7.86782e-06
Bbs7	2.46072e-10	-0.0131373	0.339	0.313	7.94444e-06
Wbp4	2.54384e-10	0.0733348	0.259	0.226	8.21278e-06
Anapc13	2.54422e-10	0.0517291	0.15	0.125	8.21402e-06
Rpf1	2.54428e-10	-0.0480106	0.139	0.126	8.21422e-06
Iqsec1	2.55557e-10	-0.147071	0.179	0.181	8.25067e-06
Hnrnph3	2.56226e-10	0.00032626	0.32	0.294	8.27226e-06
Kifap3	2.57124e-10	0.0805017	0.235	0.204	8.30126e-06
Srrm4	2.58303e-10	-0.0889431	0.22	0.21	8.33932e-06
Cerkl	2.60799e-10	0.0196979	0.211	0.186	8.41989e-06
0610009B22Rik	2.76255e-10	0.0940921	0.254	0.221	8.9189e-06
Vcp	2.89033e-10	0.0491884	0.329	0.295	9.33144e-06
Tmem150c	2.90568e-10	-0.00986965	0.208	0.185	9.381e-06
Mrpl53	2.91171e-10	0.099859	0.156	0.128	9.40045e-06
Tsg101	2.98314e-10	0.0264423	0.26	0.232	9.63108e-06
Cpsf6	3.22418e-10	-0.0395463	0.245	0.227	1.04093e-05
Crtc3	3.26352e-10	-0.0606149	0.24	0.224	1.05363e-05
Zfp444	3.49713e-10	0.0109855	0.281	0.254	1.12905e-05
Crocc	3.52724e-10	-0.125952	0.201	0.2	1.13877e-05
Chd4	3.52746e-10	0.0546789	0.264	0.234	1.13884e-05
2410006H16Rik	3.53093e-10	0.105602	0.2	0.17	1.13996e-05
Rd3	3.5517e-10	0.00748299	0.361	0.332	1.14667e-05
Gm47543	3.5973e-10	0.0855384	0.258	0.225	1.16139e-05
Cnrip1	3.71205e-10	0.031503	0.264	0.236	1.19844e-05
Psmc3	3.85087e-10	0.0846133	0.226	0.195	1.24325e-05
Rab18	3.85578e-10	0.116511	0.165	0.137	1.24484e-05
Adgrv1	3.91049e-10	-0.151626	0.163	0.162	1.2625e-05
BC005537	3.92692e-10	-0.109385	0.263	0.259	1.26781e-05
Tmem243	3.92967e-10	-0.0850497	0.204	0.196	1.2687e-05
Rif1	3.93863e-10	-0.121916	0.152	0.151	1.27159e-05
Ppp1r9a	3.96992e-10	-0.147254	0.175	0.176	1.28169e-05
Kdm5a	3.97188e-10	-0.11622	0.156	0.153	1.28232e-05
Phactr1	4.15903e-10	-0.0964402	0.209	0.2	1.34274e-05
Cop1	4.16252e-10	-0.0664522	0.114	0.103	1.34387e-05
Dixdc1	4.23523e-10	-0.0836891	0.251	0.239	1.36734e-05
C1ql3	4.24776e-10	0.0680327	0.202	0.173	1.37139e-05
Ppig	4.28372e-10	0.0332627	0.274	0.244	1.383e-05
Rtf1	4.30916e-10	0.0580296	0.249	0.219	1.39121e-05
Lsm6	4.36886e-10	0.0829771	0.15	0.123	1.41049e-05
Junb	4.47944e-10	-0.060467	0.331	0.318	1.44619e-05
Ola1	4.53967e-10	0.091323	0.15	0.123	1.46563e-05
Gdi2	4.68716e-10	0.0178293	0.189	0.164	1.51325e-05
Pcp4l1	4.95747e-10	0.109366	0.131	0.106	1.60052e-05
Phf14	5.00003e-10	-0.0690042	0.227	0.213	1.61426e-05
Pea15a	5.29868e-10	0.0259853	0.278	0.248	1.71068e-05
Pclo	5.29955e-10	-0.157025	0.207	0.214	1.71096e-05
Srek1	5.43115e-10	-0.114246	0.215	0.212	1.75345e-05
Ythdc1	5.55556e-10	-0.0165816	0.364	0.34	1.79361e-05
Gnat1	5.60234e-10	0.00269377	0.944	0.925	1.80871e-05
Aco2	5.61571e-10	0.00132567	0.186	0.164	1.81303e-05
Crb1	5.643e-10	-0.0295854	0.301	0.281	1.82184e-05
Csnk1a1	5.92898e-10	-0.0305282	0.354	0.331	1.91417e-05
Tusc3	6.19168e-10	-0.0442344	0.268	0.25	1.99898e-05
Tardbp	6.55037e-10	-0.0549549	0.249	0.232	2.11479e-05
Gbf1	6.73232e-10	-0.0536985	0.22	0.204	2.17353e-05
Sde2	6.91216e-10	0.101204	0.141	0.115	2.23159e-05
Mapre3	6.95215e-10	-0.0260939	0.293	0.271	2.2445e-05
Ube2b	6.99495e-10	0.0424163	0.268	0.239	2.25832e-05
Rnaseh2c	7.18905e-10	0.108845	0.11	0.087	2.32098e-05
Ndufs3	7.60253e-10	0.0854445	0.218	0.187	2.45448e-05
Cdkn1b	7.6877e-10	0.0514412	0.2	0.173	2.48197e-05
Phf20l1	7.70226e-10	-0.0935703	0.214	0.207	2.48667e-05
Bpgm	8.10977e-10	0.0634895	0.185	0.158	2.61824e-05
Cct4	8.15542e-10	0.0881815	0.265	0.232	2.63298e-05
Pgls	8.17699e-10	0.0613521	0.137	0.113	2.63994e-05
Snrpa1	8.20427e-10	0.0812709	0.145	0.119	2.64875e-05
Ip6k1	8.32676e-10	-0.0598062	0.217	0.202	2.6883e-05
Cdc37l1	8.55397e-10	-0.0366575	0.256	0.236	2.76165e-05
0610012G03Rik	8.57696e-10	0.0742611	0.198	0.169	2.76907e-05
Nme1	8.74944e-10	0.10639	0.134	0.108	2.82476e-05
Slc25a37	8.78601e-10	0.0251965	0.136	0.115	2.83656e-05
Swi5	8.86036e-10	0.0663482	0.245	0.215	2.86057e-05
Ptges3	8.91268e-10	0.0741381	0.203	0.174	2.87746e-05
Bzw1	8.99987e-10	0.101072	0.196	0.167	2.90561e-05
Ifrd1	9.16619e-10	-0.000859804	0.193	0.172	2.9593e-05
Rnf10	9.30757e-10	0.0136518	0.317	0.289	3.00495e-05
Rab5if	9.51219e-10	0.0780516	0.23	0.199	3.07101e-05
Add1	9.79581e-10	-0.0110205	0.252	0.23	3.16258e-05
Ssbp2	9.91224e-10	-0.0216589	0.307	0.283	3.20017e-05
Nemf	9.91816e-10	-0.0222069	0.214	0.194	3.20208e-05
Heg1	1.00705e-09	-0.100654	0.209	0.204	3.25125e-05
Tle4	1.01478e-09	-0.108166	0.196	0.19	3.27621e-05
Cnih4	1.05368e-09	0.0310899	0.163	0.139	3.4018e-05
Phlpp2	1.05746e-09	-0.0598235	0.211	0.196	3.41402e-05
Mir124a-1hg	1.06455e-09	-0.0968204	0.86	0.861	3.43688e-05
Ndufs8	1.07316e-09	0.0899422	0.173	0.146	3.4647e-05
Sfr1	1.13084e-09	0.0665661	0.257	0.226	3.6509e-05
Nol11	1.14643e-09	0.0832238	0.161	0.135	3.70125e-05
Atp6v0e2	1.18172e-09	0.0606205	0.236	0.206	3.81519e-05
Clk4	1.1827e-09	-0.0244489	0.198	0.179	3.81836e-05
Suclg1	1.19781e-09	0.0536272	0.247	0.218	3.86714e-05
Tmem167	1.21642e-09	-0.0049695	0.282	0.257	3.92722e-05
Cnot3	1.22188e-09	-0.0179775	0.188	0.168	3.94484e-05
Plekhf2	1.23168e-09	-0.0195498	0.365	0.342	3.97647e-05
Synj2bp	1.25328e-09	-0.0276062	0.2	0.181	4.04623e-05
Vdac3	1.27273e-09	0.0973987	0.194	0.165	4.109e-05
Sptbn1	1.29293e-09	-0.0422412	0.246	0.227	4.17423e-05
Klhdc2	1.35854e-09	0.088243	0.178	0.15	4.38605e-05
Celf4	1.37535e-09	0.0647042	0.139	0.116	4.44033e-05
Zdhhc17	1.38317e-09	-0.0665602	0.176	0.164	4.46555e-05
2024-09-07	1.38577e-09	0.0205396	0.249	0.223	4.47396e-05
Sntb2	1.3986e-09	-0.0382502	0.316	0.298	4.51536e-05
Sbno1	1.41837e-09	-0.0544856	0.251	0.237	4.57922e-05
Ppp1r10	1.44993e-09	-0.0460996	0.233	0.218	4.68111e-05
Tbc1d8	1.48295e-09	-0.129396	0.156	0.155	4.7877e-05
N4bp2	1.51119e-09	-0.141151	0.154	0.157	4.87888e-05
Cfdp1	1.52577e-09	0.116409	0.185	0.157	4.92594e-05
Cnbp	1.53049e-09	0.0597938	0.312	0.279	4.94118e-05
Map3k12	1.60526e-09	-0.093703	0.133	0.126	5.18257e-05
Fance	1.62532e-09	0.0255356	0.189	0.166	5.24735e-05
Trappc6b	1.62959e-09	0.0735481	0.268	0.236	5.26114e-05
Kmt2d	1.63179e-09	-0.163345	0.129	0.137	5.26822e-05
Nfic	1.65862e-09	-0.00374739	0.376	0.352	5.35486e-05
Srsf11	1.65916e-09	-0.0209683	0.304	0.281	5.3566e-05
Ino80d	1.67889e-09	-0.0298332	0.203	0.185	5.42029e-05
Prxl2a	1.69819e-09	0.0541707	0.206	0.178	5.48259e-05
Sptan1	1.72804e-09	-0.00660244	0.287	0.263	5.57897e-05
Amd1	1.77991e-09	0.0829211	0.177	0.149	5.74645e-05
Pds5a	1.92351e-09	-0.142397	0.101	0.105	6.21006e-05
Ttyh1	1.96536e-09	-0.027992	0.353	0.332	6.34517e-05
Gm11342	1.98339e-09	-0.0394802	0.179	0.163	6.40337e-05
Psmd12	1.98964e-09	0.0561158	0.211	0.184	6.42355e-05
Ube2d3	2.06626e-09	-0.0684743	0.318	0.302	6.67093e-05
Trappc6a	2.07754e-09	0.064104	0.126	0.104	6.70734e-05
Gm26917	2.11598e-09	-0.144652	0.092	0.1	6.83145e-05
Tln2	2.26417e-09	-0.111036	0.191	0.189	7.30988e-05
Cisd2	2.27108e-09	-0.00901799	0.243	0.222	7.33218e-05
Txnl1	2.28027e-09	0.0569248	0.195	0.169	7.36184e-05
Rev3l	2.30303e-09	-0.125719	0.191	0.191	7.43534e-05
Dync2h1	2.36529e-09	-0.0597534	0.133	0.122	7.63635e-05
Phax	2.37686e-09	0.0485359	0.295	0.265	7.67371e-05
Ppef2	2.41156e-09	-0.0734955	0.207	0.196	7.78573e-05
Csde1	2.45496e-09	-0.0268365	0.313	0.292	7.92584e-05
Ppp6r3	2.57286e-09	-0.0942052	0.163	0.158	8.30648e-05
Cpt1a	2.62049e-09	-0.126546	0.211	0.21	8.46025e-05
Dpf3	2.64098e-09	-0.102567	0.228	0.225	8.52641e-05
Dctn4	2.66079e-09	0.0355533	0.189	0.164	8.59037e-05
Atp2c1	2.68313e-09	-0.0945788	0.288	0.282	8.66248e-05
Slc25a25	2.71891e-09	-0.0828679	0.223	0.214	8.77801e-05
Eid2	2.72607e-09	0.0937458	0.157	0.131	8.80112e-05
Cacna1f	2.72793e-09	-0.144643	0.176	0.178	8.80713e-05
Psmd1	2.75997e-09	0.0995523	0.143	0.117	8.91055e-05
Kdm2a	2.79692e-09	-0.091003	0.214	0.206	9.02984e-05
Yy1	2.87029e-09	0.0153593	0.208	0.185	9.26675e-05
Wdr31	2.90214e-09	-0.0792468	0.215	0.204	9.36955e-05
Sdha	2.93065e-09	0.0918099	0.282	0.249	9.4616e-05
Mrpl18	2.948e-09	0.103386	0.196	0.167	9.51762e-05
Cep120	2.98419e-09	-0.0753153	0.137	0.128	9.63445e-05
Birc6	3.01717e-09	-0.109235	0.218	0.214	9.74093e-05
Ssbp4	3.05486e-09	0.0804498	0.143	0.119	9.86262e-05
Rc3h2	3.09321e-09	-0.0511442	0.177	0.163	9.98644e-05
Wdr33	3.11271e-09	0.0166589	0.236	0.21	0.000100494
Atp6v1d	3.15688e-09	0.0480197	0.162	0.137	0.00010192
Ankrd17	3.19544e-09	-0.113587	0.222	0.22	0.000103165
Ncapd3	3.2134e-09	-0.0625241	0.169	0.157	0.000103745
Dgke	3.21854e-09	-0.0910408	0.272	0.266	0.000103911
Ric3	3.28829e-09	-0.0321415	0.163	0.146	0.000106163
Ncoa1	3.30411e-09	-0.0169311	0.25	0.228	0.000106673
Slc12a6	3.35152e-09	-0.106501	0.236	0.231	0.000108204
Rbm26	3.38128e-09	-0.0664655	0.23	0.218	0.000109165
Bax	3.40568e-09	0.0451121	0.135	0.113	0.000109953
Naa35	3.44494e-09	0.0411151	0.194	0.168	0.00011122
Cplx3	3.48037e-09	0.104586	0.133	0.109	0.000112364
Nsd1	3.54812e-09	-0.0683987	0.251	0.24	0.000114551
Epb41l4aos	3.58012e-09	0.102718	0.117	0.094	0.000115584
5031425E22Rik	3.58074e-09	0.0395823	0.245	0.216	0.000115604
Kif21a	3.65389e-09	-0.0816897	0.285	0.273	0.000117966
Hnrnpd	3.68527e-09	0.0570587	0.276	0.246	0.000118979
Swt1	3.74e-09	0.000440275	0.227	0.204	0.000120746
Adnp	3.74254e-09	-0.0326809	0.276	0.255	0.000120828
Magoh	3.78938e-09	0.111939	0.16	0.133	0.00012234
Vmp1	3.86979e-09	0.00540487	0.16	0.14	0.000124936
Bex3	3.88481e-09	0.115967	0.132	0.108	0.000125421
Scamp5	3.88678e-09	-0.0845416	0.191	0.183	0.000125485
Osgep	3.99241e-09	0.0200051	0.336	0.308	0.000128895
Eif4a2	4.13251e-09	0.0356256	0.323	0.292	0.000133418
Dctn2	4.18691e-09	0.0391127	0.142	0.12	0.000135174
Ppm1a	4.19427e-09	-0.0413337	0.246	0.23	0.000135412
Pfkp	4.23236e-09	-0.0465866	0.401	0.381	0.000136642
Cwf19l2	4.28513e-09	0.0176918	0.162	0.141	0.000138345
Rbm27	4.33448e-09	0.0612277	0.19	0.164	0.000139939
Chd6	4.36054e-09	-0.0553627	0.23	0.216	0.00014078
Caml	4.3751e-09	0.0898079	0.127	0.104	0.00014125
Gm10076	4.44806e-09	0.112049	0.18	0.152	0.000143606
2024-03-07	4.49966e-09	-0.0768287	0.22	0.212	0.000145272
Glb1l2	4.53491e-09	-0.139632	0.175	0.178	0.00014641
1810037I17Rik	4.54809e-09	0.0869832	0.129	0.105	0.000146835
Mau2	4.71147e-09	-0.086302	0.164	0.158	0.00015211
Kcnj14	4.80932e-09	-0.0264065	0.345	0.324	0.000155269
R3hdm2	4.91008e-09	-0.0347764	0.258	0.24	0.000158522
mt-Co2	4.94547e-09	-0.0344562	0.963	0.955	0.000159664
Slc16a6	5.03053e-09	-0.00961698	0.326	0.302	0.000162411
Ddx18	5.05514e-09	0.0384254	0.147	0.125	0.000163205
Ppp3cc	5.1139e-09	-0.09255	0.225	0.216	0.000165102
Cuedc2	5.15463e-09	0.0826938	0.167	0.141	0.000166417
Ank3	5.34569e-09	-0.131029	0.142	0.139	0.000172586
Podxl2	5.46184e-09	0.0561175	0.176	0.151	0.000176335
Zc3h15	5.54738e-09	0.0453236	0.262	0.234	0.000179097
Gnas	5.5968e-09	0.0650906	0.281	0.25	0.000180693
Cd47	5.61504e-09	0.0680351	0.204	0.177	0.000181282
Cbx3	5.65861e-09	0.00642804	0.292	0.267	0.000182688
Tsn	5.76139e-09	0.0830699	0.255	0.224	0.000186007
Negr1	5.83968e-09	-0.0335466	0.137	0.123	0.000188534
Plekhb2	5.94645e-09	0.00322795	0.21	0.188	0.000191981
Yaf2	5.98374e-09	0.0797137	0.254	0.224	0.000193185
Stox2	6.01775e-09	-0.0361376	0.162	0.147	0.000194283
Med13	6.10588e-09	-0.0780047	0.289	0.28	0.000197128
Ddt	6.16266e-09	0.079543	0.189	0.161	0.000198961
Snrpd1	6.20757e-09	0.0848662	0.221	0.191	0.000200411
Vbp1	6.24688e-09	0.0829946	0.217	0.188	0.000201681
Cep350	6.3137e-09	-0.130105	0.209	0.211	0.000203838
Kmt5b	6.37004e-09	-0.0896872	0.206	0.198	0.000205657
Hs2st1	6.41117e-09	-0.0649513	0.132	0.122	0.000206985
Fgf2	6.42363e-09	0.0832468	0.151	0.126	0.000207387
Ablim1	6.53814e-09	-0.066099	0.175	0.163	0.000211084
Ndufaf3	6.54146e-09	0.0839986	0.112	0.09	0.000211191
Mrpl52	6.54641e-09	0.0822391	0.126	0.104	0.000211351
Brd3	6.59101e-09	-0.0640321	0.184	0.172	0.000212791
Pbrm1	6.59435e-09	0.0322823	0.291	0.261	0.000212899
Itsn2	6.61281e-09	-0.120701	0.149	0.147	0.000213495
Smarca4	6.66529e-09	0.0382214	0.177	0.154	0.000215189
Fam193b	6.71666e-09	-0.157319	0.105	0.112	0.000216847
Mrpl34	6.75801e-09	0.0990077	0.198	0.17	0.000218182
Polb	6.8822e-09	-0.0350001	0.195	0.178	0.000222192
Ensa	7.06651e-09	-0.0730919	0.205	0.195	0.000228142
Clock	7.21438e-09	-0.10749	0.219	0.214	0.000232916
Tmem136	7.28806e-09	-0.0446277	0.225	0.21	0.000235295
Eif3j1	7.37963e-09	0.0795643	0.155	0.13	0.000238251
Micos13	7.42182e-09	0.0994299	0.179	0.151	0.000239614
Mrpl28	7.54043e-09	0.0788871	0.159	0.134	0.000243443
Dleu2	7.63224e-09	-0.0798847	0.117	0.11	0.000246407
Ppip5k1	7.6333e-09	-0.139479	0.184	0.185	0.000246441
Synrg	7.69962e-09	-0.0876314	0.25	0.24	0.000248582
Adh5	7.7188e-09	0.085507	0.133	0.109	0.000249201
Ppp4r3a	7.85817e-09	-0.0369472	0.159	0.145	0.000253701
Polr3k	7.95011e-09	-0.0412751	0.145	0.131	0.000256669
Ago3	7.9782e-09	-0.127326	0.112	0.114	0.000257576
Apbb1	7.99744e-09	0.061459	0.201	0.174	0.000258197
Polr2a	8.16966e-09	-0.0366275	0.226	0.209	0.000263758
Polr2i	8.19849e-09	0.0604839	0.156	0.132	0.000264688
Mphosph8	8.43805e-09	0.00264239	0.268	0.244	0.000272423
Slc44a1	8.46588e-09	-0.0681902	0.142	0.134	0.000273321
Ammecr1	8.4735e-09	-0.0635221	0.154	0.142	0.000273567
Cecr2	8.47425e-09	-0.0547244	0.236	0.22	0.000273591
Rer1	8.53196e-09	-0.00880998	0.232	0.21	0.000275454
Prpf40a	8.55732e-09	-0.0461878	0.236	0.218	0.000276273
Lamtor4	8.5615e-09	0.0714431	0.234	0.205	0.000276408
Creb1	8.57314e-09	-0.0350273	0.198	0.181	0.000276784
Oard1	8.64124e-09	0.121149	0.133	0.109	0.000278982
Gcc2	8.64745e-09	-0.0563138	0.207	0.194	0.000279183
BC065403	8.70213e-09	0.0572187	0.152	0.129	0.000280948
Syf2	8.71585e-09	0.0610364	0.195	0.169	0.000281391
Smarca5	8.79414e-09	-0.0100384	0.286	0.265	0.000283919
1810026B05Rik	9.09111e-09	0.0184476	0.204	0.182	0.000293506
Ubl3	9.10918e-09	-0.0763676	0.208	0.197	0.00029409
Paxbp1	9.43311e-09	-0.123337	0.153	0.153	0.000304548
E130310I04Rik	9.48176e-09	-0.0796478	0.172	0.165	0.000306118
Bbs5	9.57326e-09	0.0507269	0.26	0.231	0.000309073
Ago2	9.58866e-09	0.00481432	0.194	0.172	0.00030957
Celf1	1.00954e-08	-0.0889136	0.203	0.197	0.000325931
Snw1	1.01614e-08	0.0146531	0.273	0.248	0.00032806
1500011B03Rik	1.022e-08	0.0934588	0.206	0.178	0.000329953
Ndufa1	1.02579e-08	0.0638297	0.235	0.206	0.000331178
Chmp4b	1.02804e-08	0.0505266	0.185	0.16	0.000331904
Rapgef5	1.06485e-08	-0.0981934	0.243	0.238	0.000343786
Ssx2ip	1.07585e-08	0.0502453	0.261	0.233	0.000347338
Rbm4b	1.09133e-08	-0.153148	0.187	0.192	0.000352335
Ran	1.09205e-08	0.0736071	0.292	0.26	0.000352569
Uqcrc1	1.10495e-08	0.0575745	0.239	0.21	0.000356734
Aff4	1.11366e-08	0.0184683	0.235	0.21	0.000359546
Tbc1d24	1.14527e-08	-0.0835306	0.212	0.203	0.00036975
Dusp22	1.147e-08	-0.0235327	0.177	0.16	0.000370308
Enah	1.17587e-08	-0.105003	0.227	0.223	0.00037963
Lsm12	1.18141e-08	0.103133	0.182	0.155	0.000381418
Atp5d	1.18262e-08	0.0570946	0.341	0.309	0.000381808
Tcf4	1.1858e-08	-0.0172507	0.184	0.166	0.000382837
Bace1	1.1978e-08	-0.0542994	0.172	0.158	0.000386711
Mrps14	1.20893e-08	0.0842269	0.208	0.18	0.000390302
Dbi	1.21043e-08	-0.0113649	0.162	0.145	0.000390786
Abcf1	1.22452e-08	0.0680505	0.24	0.212	0.000395338
Nmt1	1.23093e-08	0.0203132	0.198	0.175	0.000397404
Nfat5	1.24872e-08	-0.133001	0.181	0.184	0.000403149
Senp6	1.2539e-08	0.00358092	0.255	0.231	0.000404823
Scp2	1.2713e-08	0.063688	0.265	0.236	0.000410439
Usp2	1.2883e-08	0.018615	0.231	0.206	0.000415927
Msh3	1.3096e-08	-0.0740046	0.144	0.135	0.000422804
Epm2aip1	1.32106e-08	0.0438061	0.199	0.173	0.000426504
Zcchc9	1.32298e-08	0.065037	0.121	0.099	0.000427125
Dctn3	1.33446e-08	0.0625166	0.258	0.229	0.000430829
2810013P06Rik	1.35585e-08	0.0374111	0.212	0.187	0.000437737
Btbd7	1.37231e-08	-0.0947708	0.234	0.228	0.000443052
Pink1	1.37704e-08	0.0315133	0.244	0.219	0.000444577
Ube2l3	1.38238e-08	0.0885331	0.168	0.142	0.000446302
Armc9	1.39602e-08	-0.0590783	0.14	0.13	0.000450705
Bnip3l	1.39693e-08	0.0592759	0.326	0.294	0.000450998
Kras	1.4073e-08	0.0385549	0.296	0.266	0.000454345
Calm3	1.41242e-08	0.0850495	0.186	0.159	0.000456001
C1qtnf4	1.4756e-08	0.0602129	0.155	0.131	0.000476397
Epb41l5	1.4778e-08	-0.102001	0.243	0.238	0.000477107
Ppil4	1.49589e-08	0.0205175	0.197	0.175	0.000482948
Cct7	1.51211e-08	0.0837692	0.225	0.196	0.000488183
Spop	1.51242e-08	-0.0420464	0.282	0.264	0.000488283
Anapc16	1.54e-08	-0.0154716	0.25	0.23	0.000497188
Snrpc	1.54543e-08	0.075505	0.171	0.145	0.000498943
Nudcd3	1.55757e-08	-0.0377674	0.13	0.118	0.00050286
Mib1	1.56174e-08	-0.056084	0.117	0.106	0.000504209
Paxx	1.57565e-08	0.0605233	0.165	0.14	0.000508698
Hps3	1.6398e-08	-0.139251	0.097	0.103	0.000529409
Ccdc47	1.6691e-08	-0.0241043	0.265	0.245	0.000538868
Las1l	1.79465e-08	-0.0851772	0.158	0.151	0.000579403
Hibadh	1.80019e-08	0.0765557	0.173	0.147	0.000581192
Pkn2	1.80638e-08	-0.130505	0.216	0.218	0.000583189
Gripap1	1.80652e-08	-0.0463777	0.237	0.222	0.000583236
Prph2	1.83334e-08	0.0160311	0.957	0.943	0.000591894
Zfp536	1.87034e-08	-0.062159	0.199	0.185	0.00060384
Metap2	1.9113e-08	0.0664343	0.28	0.25	0.000617063
Kif1a	1.92039e-08	-0.0197973	0.221	0.202	0.000619997
Tmem208	1.92865e-08	0.0283697	0.162	0.14	0.000622664
Senp2	1.9371e-08	-0.104711	0.207	0.204	0.000625392
Acadm	1.94663e-08	0.0603998	0.183	0.158	0.000628469
Vps29	1.95099e-08	0.0857866	0.198	0.171	0.000629876
Ypel2	1.9556e-08	-0.0558431	0.314	0.298	0.000631367
Snrpd3	1.9923e-08	0.107201	0.184	0.158	0.000643214
Zfp106	2.02769e-08	-0.0167845	0.217	0.2	0.000654641
Trappc4	2.07806e-08	0.0861446	0.183	0.157	0.000670903
Txndc9	2.09659e-08	0.0548573	0.186	0.161	0.000676883
Mpped2	2.12142e-08	-0.109746	0.255	0.252	0.000684901
Chrac1	2.14749e-08	0.0679117	0.261	0.232	0.000693317
Zfr	2.15887e-08	0.000877455	0.226	0.205	0.00069699
Mrpl2	2.16886e-08	0.0692602	0.142	0.119	0.000700218
Rd3l	2.17129e-08	0.0785545	0.127	0.105	0.000701
Hint2	2.1975e-08	0.0524962	0.105	0.086	0.000709464
Ube2e3	2.20404e-08	0.0225525	0.285	0.259	0.000711573
Fam45a	2.21469e-08	0.068577	0.156	0.132	0.000715013
Zmynd11	2.22385e-08	-0.0891055	0.195	0.186	0.000717969
Meis2	2.24536e-08	0.043109	0.25	0.223	0.000724914
Sec22a	2.26341e-08	-0.0788502	0.284	0.273	0.000730741
Sod1	2.26384e-08	0.0532928	0.161	0.137	0.00073088
Shoc2	2.28184e-08	-0.041377	0.182	0.168	0.000736691
Synj1	2.28792e-08	-0.0321414	0.245	0.228	0.000738654
Tmbim6	2.32676e-08	0.000121391	0.295	0.271	0.000751195
Slk	2.39632e-08	-0.0636513	0.189	0.177	0.000773652
Dynll2	2.41253e-08	0.0648981	0.181	0.156	0.000778886
Pak2	2.44334e-08	0.052996	0.245	0.218	0.000788833
Mbtps1	2.47023e-08	-0.149016	0.118	0.12	0.000797514
Zfand5	2.49683e-08	-0.00723268	0.334	0.312	0.0008061
Cdc73	2.54291e-08	-0.0730972	0.144	0.137	0.000820978
Usp7	2.54776e-08	-0.010999	0.158	0.141	0.000822543
Zmat2	2.59824e-08	0.095197	0.148	0.124	0.000838841
Stag2	2.61162e-08	0.00586118	0.277	0.253	0.000843163
Arfgef1	2.62312e-08	-0.0333996	0.281	0.264	0.000846873
Pbx3	2.63361e-08	-0.0612633	0.215	0.205	0.00085026
Gde1	2.65758e-08	0.0297003	0.223	0.198	0.000857999
Dnm1	2.71364e-08	-0.139625	0.159	0.164	0.000876098
Klhl36	2.74303e-08	0.082745	0.135	0.112	0.000885587
Bnip3	2.77836e-08	0.115557	0.127	0.105	0.000896994
Exosc4	2.7785e-08	0.114502	0.125	0.103	0.000897038
Ckap5	2.79636e-08	0.0332926	0.229	0.204	0.000902804
Acbd5	2.81735e-08	0.00059372	0.179	0.158	0.000909581
Camk2n1	2.81948e-08	0.0402694	0.269	0.242	0.00091027
Ctsl	2.83711e-08	0.0181323	0.241	0.215	0.000915961
Cct3	2.84747e-08	0.0836108	0.231	0.202	0.000919305
Sdhaf4	2.86808e-08	0.0489228	0.205	0.179	0.00092596
Chchd1	2.9084e-08	0.0579635	0.182	0.157	0.000938976
Raf1	2.92119e-08	-0.132605	0.148	0.149	0.000943107
Got2	2.93118e-08	0.0406097	0.182	0.158	0.00094633
Eif5a	2.95092e-08	0.0451457	0.233	0.206	0.000952704
Tut4	3.02573e-08	-0.0614966	0.255	0.241	0.000976858
Leng8	3.15254e-08	-0.000589733	0.263	0.239	0.0010178
Mrps12	3.21676e-08	0.0758097	0.11	0.089	0.00103853
Tmem229b	3.22098e-08	-0.010823	0.197	0.178	0.00103989
Higd2a	3.27769e-08	0.0874977	0.148	0.124	0.0010582
Mien1	3.31207e-08	0.0974514	0.179	0.153	0.0010693
Rbm4	3.3158e-08	0.0272611	0.11	0.092	0.00107051
Ppp3r1	3.34374e-08	0.0192425	0.219	0.195	0.00107953
Golga4	3.38029e-08	-0.106064	0.189	0.188	0.00109133
Zfp281	3.39343e-08	-0.0767113	0.188	0.178	0.00109557
Eny2	3.43814e-08	0.00554452	0.206	0.183	0.00111
Poldip3	3.4973e-08	-0.0369681	0.186	0.171	0.0011291
Cacybp	3.5344e-08	0.0873859	0.213	0.186	0.00114108
Aff1	3.56997e-08	-0.0807419	0.224	0.216	0.00115257
Tulp4	3.61317e-08	-0.0582755	0.175	0.164	0.00116651
Tspan3	3.63026e-08	0.0406263	0.251	0.224	0.00117203
Ptp4a2	3.73306e-08	-0.0539126	0.281	0.268	0.00120522
Tmem106b	3.76301e-08	-0.00982787	0.102	0.088	0.00121489
Sag	3.82501e-08	-0.0462211	0.993	0.994	0.0012349
Peli3	3.86026e-08	0.0189568	0.218	0.195	0.00124629
Sec22c	3.86081e-08	-0.0440856	0.248	0.234	0.00124646
Pcsk1n	3.89702e-08	-0.0116184	0.309	0.287	0.00125815
Cnot1	3.91029e-08	-0.111906	0.188	0.186	0.00126244
Knop1	3.9368e-08	0.0160383	0.225	0.201	0.00127099
Psmc2	4.03326e-08	0.0823891	0.213	0.185	0.00130214
Snrpf	4.05291e-08	0.0710125	0.225	0.198	0.00130848
Chd8	4.11653e-08	-0.0229156	0.157	0.14	0.00132902
Cabin1	4.18331e-08	-0.0699902	0.164	0.154	0.00135058
Wdr78	4.22244e-08	-0.11576	0.173	0.174	0.00136321
Rbis	4.23331e-08	0.0569031	0.115	0.094	0.00136672
Pcm1	4.29566e-08	-0.0754385	0.266	0.258	0.00138685
Dph3	4.29639e-08	0.0468252	0.183	0.16	0.00138709
Paip2	4.42933e-08	0.0435949	0.231	0.205	0.00143001
Gngt1	4.4416e-08	-0.0416924	0.993	0.986	0.00143397
Cald1	4.47855e-08	-0.0284031	0.168	0.152	0.0014459
Wdr26	4.51366e-08	-0.0095246	0.185	0.165	0.00145724
Gtf2f2	4.61301e-08	0.0638981	0.139	0.116	0.00148931
Dstyk	4.66274e-08	-0.0163227	0.128	0.113	0.00150537
Hipk3	4.69586e-08	-0.0330312	0.171	0.156	0.00151606
Syne1	4.72911e-08	0.029692	0.128	0.109	0.00152679
Ep400	4.99826e-08	-0.00968429	0.146	0.13	0.00161369
Rnf113a2	5.00032e-08	0.0884726	0.137	0.114	0.00161435
Brd9	5.19777e-08	0.0180802	0.161	0.141	0.0016781
Ift57	5.25103e-08	0.0902165	0.126	0.104	0.00169529
Ubn1	5.29764e-08	-0.0341151	0.188	0.173	0.00171034
Ipmk	5.33854e-08	-0.027493	0.289	0.27	0.00172355
Nub1	5.36568e-08	0.0804135	0.141	0.118	0.00173231
G3bp2	5.39824e-08	0.00920952	0.239	0.216	0.00174282
Nbeal1	5.5759e-08	-0.088146	0.164	0.159	0.00180018
Grcc10	5.67325e-08	0.0381917	0.324	0.297	0.00183161
Rpp21	5.75424e-08	0.0451661	0.148	0.125	0.00185776
Apoe	5.82297e-08	0.0654386	0.163	0.143	0.00187995
Nono	5.87627e-08	0.0428415	0.226	0.201	0.00189715
Tjp2	5.92448e-08	0.0024281	0.193	0.173	0.00191272
Chchd7	5.94209e-08	0.0486782	0.167	0.144	0.0019184
Bod1l	5.96214e-08	-0.0198257	0.263	0.244	0.00192488
Dnaja2	6.04661e-08	0.0601655	0.235	0.208	0.00195215
Sugp2	6.12831e-08	-0.11829	0.136	0.136	0.00197853
Zdhhc12	6.16106e-08	0.0726939	0.167	0.142	0.0019891
Oxa1l	6.20502e-08	-0.0686033	0.12	0.111	0.00200329
Lpgat1	6.31992e-08	-0.0690209	0.283	0.272	0.00204039
4930581F22Rik	6.36628e-08	6.53071e-05	0.161	0.142	0.00205535
Mrpl9	6.376e-08	-0.0370766	0.163	0.148	0.00205849
U2af1	6.40229e-08	0.0779853	0.264	0.234	0.00206698
Idh3b	6.47792e-08	0.0102354	0.159	0.14	0.0020914
Tbc1d20	6.54811e-08	0.044336	0.109	0.091	0.00211406
Mrps25	6.64718e-08	0.0663493	0.153	0.13	0.00214604
Emc8	6.66666e-08	0.052464	0.138	0.117	0.00215233
Cops8	6.74916e-08	0.0171329	0.132	0.114	0.00217897
Arf1	6.78432e-08	0.0468847	0.25	0.223	0.00219032
Heatr5a	6.90315e-08	-0.0647606	0.198	0.188	0.00222868
Mrpl43	6.96543e-08	0.0727941	0.213	0.186	0.00224879
Mafg	6.99169e-08	-0.138952	0.146	0.149	0.00225727
Sap18	7.04182e-08	0.046042	0.12	0.101	0.00227345
Fam204a	7.1291e-08	-0.0027616	0.218	0.198	0.00230163
Riok1	7.13733e-08	-0.0559301	0.111	0.101	0.00230429
Fmc1	7.39443e-08	0.107219	0.133	0.111	0.00238729
Sec22b	7.48936e-08	0.0113457	0.171	0.151	0.00241794
Tmem234	7.95991e-08	0.00897535	0.285	0.261	0.00256986
Smarcd1	8.03802e-08	0.0642043	0.107	0.087	0.00259507
Wwox	8.05068e-08	-0.124838	0.116	0.115	0.00259916
Matr3	8.17634e-08	-0.053756	0.254	0.24	0.00263973
Slc3a2	8.52716e-08	0.00413534	0.201	0.18	0.00275299
Dync1li1	8.53168e-08	0.0402228	0.247	0.222	0.00275445
Herc1	8.72304e-08	-0.134938	0.176	0.18	0.00281623
Zfp266	8.74261e-08	0.0161365	0.193	0.172	0.00282255
Smad4	8.90213e-08	-0.0081138	0.14	0.125	0.00287405
Slc25a27	9.07077e-08	-0.0054576	0.141	0.124	0.0029285
Cox14	9.08392e-08	0.0694343	0.178	0.154	0.00293274
Gpsm1	9.10078e-08	-0.102058	0.182	0.178	0.00293819
Cdk12	9.19576e-08	-0.116232	0.218	0.219	0.00296885
Acsl6	9.19654e-08	-0.0679583	0.221	0.212	0.0029691
Cdk19	9.2135e-08	-0.000453162	0.175	0.155	0.00297458
Clasp2	9.40955e-08	-0.112439	0.152	0.151	0.00303787
B230219D22Rik	9.60249e-08	0.0506353	0.2	0.175	0.00310016
Serinc4	9.71139e-08	-0.0422412	0.134	0.122	0.00313532
Zfp397	9.81475e-08	0.0391811	0.167	0.145	0.00316869
Gfpt1	9.90013e-08	-0.0460609	0.197	0.184	0.00319626
Tle5	9.91406e-08	0.0515795	0.294	0.266	0.00320076
Stx16	9.93443e-08	-0.0520987	0.131	0.122	0.00320733
Vps13b	1.02097e-07	-0.104787	0.105	0.103	0.00329619
Kansl1l	1.04096e-07	-0.0348547	0.143	0.13	0.00336073
Peg13	1.0472e-07	0.0309113	0.143	0.123	0.00338088
Ccdc25	1.08051e-07	0.0481099	0.137	0.116	0.00348843
Srrm3	1.10019e-07	-0.00734522	0.278	0.256	0.00355196
Polr2c	1.10875e-07	0.0690505	0.183	0.158	0.0035796
Taf7	1.11178e-07	0.0852318	0.171	0.147	0.00358937
Tspan5	1.12242e-07	0.0220871	0.203	0.181	0.00362374
Elfn1	1.15202e-07	-0.0110021	0.175	0.158	0.00371929
Alpl	1.15511e-07	0.0206838	0.253	0.229	0.00372926
Nim1k	1.18539e-07	0.00183566	0.231	0.21	0.00382702
Sh3gl2	1.20619e-07	0.0511585	0.186	0.162	0.00389419
Ogt	1.21106e-07	-0.0264485	0.249	0.232	0.00390991
Dhx30	1.21509e-07	-0.06354	0.155	0.144	0.00392292
Kansl1	1.21923e-07	0.016039	0.233	0.211	0.0039363
Dync2li1	1.23263e-07	0.0867182	0.107	0.087	0.00397953
Chchd3	1.24096e-07	0.0382317	0.223	0.199	0.00400645
Wdfy3	1.24603e-07	-0.0822125	0.154	0.148	0.00402281
Tasor	1.2501e-07	-0.122841	0.188	0.191	0.00403596
Naxd	1.25256e-07	-0.00860161	0.159	0.141	0.00404388
Atp13a3	1.25734e-07	-0.049073	0.16	0.149	0.00405933
Kcnq1ot1	1.27905e-07	-0.141267	0.234	0.242	0.00412942
Commd1	1.28243e-07	0.0352245	0.319	0.292	0.00414033
Trim26	1.29829e-07	0.0234271	0.156	0.136	0.00419154
Arl1	1.29867e-07	0.0827586	0.18	0.155	0.00419277
Coq7	1.29883e-07	0.0720014	0.157	0.133	0.00419329
Tmem50a	1.30194e-07	0.076077	0.159	0.136	0.00420333
Bri3	1.31597e-07	0.0951606	0.222	0.195	0.00424861
Sec14l1	1.31966e-07	-0.0302206	0.237	0.219	0.00426054
Klhdc8b	1.32281e-07	-0.043593	0.202	0.19	0.00427069
Timm10b	1.34237e-07	0.0973387	0.159	0.135	0.00433383
Hmgcr	1.34545e-07	-0.0448541	0.245	0.229	0.00434378
Map9	1.35755e-07	0.0169903	0.147	0.129	0.00438285
Bag6	1.36743e-07	0.044292	0.12	0.101	0.00441474
Aasdhppt	1.36902e-07	0.0567862	0.115	0.095	0.00441989
Ing2	1.37175e-07	-0.00443598	0.22	0.201	0.0044287
Uba2	1.37733e-07	0.0226751	0.19	0.169	0.0044467
Gtf2h5	1.37938e-07	0.0421354	0.219	0.195	0.00445334
Mlf2	1.40394e-07	0.0435385	0.3	0.273	0.00453261
Alkbh7	1.43085e-07	0.0874128	0.126	0.105	0.0046195
Pcbp3	1.4647e-07	-0.00475824	0.21	0.192	0.00472878
Mrps16	1.46659e-07	0.085867	0.114	0.093	0.00473488
Pomp	1.50957e-07	0.0759129	0.265	0.236	0.00487364
Sfswap	1.5111e-07	-0.0996569	0.134	0.131	0.00487858
Cep250	1.52052e-07	-0.0801758	0.167	0.161	0.00490901
Cxxc4	1.52192e-07	0.0244552	0.212	0.19	0.00491352
Fastk	1.55121e-07	-0.0350392	0.1	0.089	0.00500808
Rnps1	1.60378e-07	0.00736669	0.216	0.194	0.0051778
Rsf1	1.60943e-07	-0.0401712	0.175	0.164	0.00519605
Nae1	1.62547e-07	-0.0269863	0.231	0.213	0.00524784
Usp47	1.62968e-07	-0.0937137	0.181	0.176	0.00526142
A330023F24Rik	1.63833e-07	-0.0763226	0.139	0.132	0.00528935
Cebpzos	1.68447e-07	0.102911	0.175	0.151	0.00543832
Uqcc2	1.68538e-07	0.0737684	0.147	0.125	0.00544124
Wasf3	1.70409e-07	-0.0342648	0.254	0.238	0.00550166
Brd2	1.71227e-07	-0.0132533	0.204	0.185	0.00552808
Sft2d3	1.71364e-07	0.0754955	0.134	0.113	0.00553248
Selenot	1.71495e-07	0.0527254	0.203	0.179	0.00553672
Crebrf	1.71503e-07	-0.0338634	0.169	0.155	0.00553698
Gatad2b	1.72885e-07	-0.0464665	0.2	0.187	0.00558158
Tomm22	1.74926e-07	0.0568902	0.21	0.185	0.00564748
Rhoa	1.78917e-07	0.0319956	0.233	0.208	0.00577634
Erlec1	1.8052e-07	0.0345493	0.226	0.202	0.00582808
Psip1	1.81726e-07	-0.0200448	0.295	0.278	0.00586702
Ush2a	1.83361e-07	-0.112783	0.101	0.101	0.00591982
Atp2a2	1.83923e-07	-0.0970558	0.203	0.2	0.00593796
Slc16a1	1.87046e-07	0.0138615	0.212	0.191	0.00603877
Pggt1b	1.92177e-07	-0.0306995	0.128	0.115	0.00620442
Arhgap10	1.92445e-07	-0.11335	0.207	0.205	0.0062131
2610037D02Rik	1.94086e-07	-0.0417296	0.102	0.092	0.00626608
Cyth2	2.02179e-07	0.0474661	0.259	0.233	0.00652735
Ppib	2.10642e-07	0.0656428	0.25	0.223	0.00680059
Prpf19	2.13739e-07	0.0195689	0.115	0.098	0.00690058
Krr1	2.16016e-07	0.00822335	0.138	0.121	0.00697408
Ubr2	2.16368e-07	-0.146584	0.161	0.165	0.00698545
Xrn2	2.18299e-07	-0.0295883	0.182	0.167	0.00704779
Atp11a	2.19767e-07	-0.110553	0.143	0.143	0.00709517
Ift74	2.20409e-07	-0.0288065	0.23	0.211	0.00711589
Ufc1	2.20711e-07	0.10245	0.143	0.12	0.00712567
Tpr	2.25092e-07	0.0104373	0.322	0.298	0.00726711
Rnf11	2.26234e-07	0.0486728	0.245	0.219	0.00730397
Gon4l	2.2793e-07	-0.0425758	0.189	0.175	0.00735873
Lifr	2.28232e-07	-0.0603082	0.177	0.166	0.00736846
Pak7	2.31221e-07	-0.0327772	0.121	0.11	0.00746496
Lrba	2.32726e-07	-0.0629643	0.136	0.127	0.00751357
Hnrnpdl	2.32793e-07	-0.0581399	0.239	0.228	0.00751574
Srp9	2.34909e-07	0.032203	0.249	0.224	0.00758405
R3hdm4	2.35517e-07	-0.0452425	0.192	0.18	0.00760365
Ddx50	2.35894e-07	0.067272	0.243	0.215	0.00761583
Phb2	2.38282e-07	0.040479	0.156	0.135	0.00769294
Polr2k	2.3897e-07	0.101498	0.16	0.136	0.00771516
Smim13	2.39432e-07	0.0573403	0.222	0.197	0.00773005
Rnf19a	2.41694e-07	0.0356031	0.114	0.096	0.00780308
Btbd9	2.43145e-07	-0.0464549	0.152	0.139	0.00784994
A330094K24Rik	2.43883e-07	0.082482	0.177	0.153	0.00787376
Eif4a3	2.44767e-07	0.0710865	0.168	0.144	0.00790231
Ccdc174	2.53931e-07	0.0432054	0.175	0.152	0.00819815
Rheb	2.56882e-07	0.074571	0.158	0.135	0.00829345
Sun1	2.58505e-07	-0.101667	0.107	0.105	0.00834585
Jag1	2.59927e-07	-0.136314	0.118	0.126	0.00839176
Plpp2	2.63672e-07	0.0100936	0.247	0.225	0.00851264
Hs3st3b1	2.66705e-07	0.0134851	0.227	0.206	0.00861057
Tbca	2.69961e-07	0.0719284	0.148	0.126	0.00871568
Thap2	2.70647e-07	0.0549978	0.122	0.102	0.00873784
Sbds	2.7211e-07	0.0803772	0.113	0.093	0.00878508
mt-Co1	2.729e-07	-0.00639746	0.965	0.954	0.00881058
Hectd1	2.778e-07	-0.0436871	0.25	0.235	0.00896878
Grpel1	2.83888e-07	0.0419388	0.171	0.148	0.00916534
Cetn2	2.86954e-07	0.018689	0.157	0.139	0.00926431
Zfp516	2.89295e-07	-0.0212364	0.273	0.255	0.00933989
Hnrnpul2	2.92951e-07	0.0284667	0.178	0.158	0.00945793
Fam171b	2.9455e-07	0.0198077	0.163	0.144	0.00950955
Zfp787	2.97026e-07	0.00634667	0.182	0.161	0.00958948
Inpp1	3.05521e-07	-0.081213	0.135	0.131	0.00986373
Tmem63b	3.0644e-07	-0.0524927	0.193	0.182	0.00989343
Dnajc7	3.07387e-07	0.0287449	0.165	0.145	0.00992399
Styx	3.12476e-07	-0.0940967	0.129	0.127	0.0100883
Wdr60	3.13078e-07	-0.0964829	0.253	0.247	0.0101077
Ipo5	3.14745e-07	0.0682516	0.177	0.153	0.0101615
Rufy2	3.16504e-07	-0.133055	0.114	0.116	0.0102183
Stat3	3.18913e-07	-0.0532414	0.184	0.172	0.0102961
Ube3c	3.20228e-07	-0.120129	0.12	0.121	0.0103386
Cdc42	3.25123e-07	0.0620069	0.218	0.192	0.0104966
Mrpl15	3.29406e-07	0.0628201	0.13	0.11	0.0106349
Taf15	3.2973e-07	0.0138083	0.204	0.182	0.0106453
Huwe1	3.36302e-07	-0.0997959	0.208	0.204	0.0108575
Gucd1	3.39016e-07	-0.00618632	0.144	0.128	0.0109451
Gm20139	3.41171e-07	-0.0387303	0.132	0.121	0.0110147
Znrd1	3.41853e-07	0.0440788	0.136	0.116	0.0110367
Qk	3.45093e-07	-0.0358396	0.158	0.145	0.0111413
Uckl1os	3.46951e-07	0.0205378	0.232	0.21	0.0112013
Gm45716	3.48313e-07	-0.00746088	0.229	0.211	0.0112453
Rictor	3.49457e-07	-0.074304	0.178	0.17	0.0112822
Zfp326	3.53465e-07	0.0147976	0.155	0.136	0.0114116
Nfx1	3.56353e-07	-0.00392943	0.108	0.095	0.0115049
Sf3b5	3.60906e-07	0.104212	0.177	0.153	0.0116518
Uhmk1	3.62875e-07	-0.0581953	0.255	0.242	0.0117154
Ppp2ca	3.67095e-07	-0.0120549	0.263	0.242	0.0118517
Sltm	3.67793e-07	-0.0485881	0.258	0.245	0.0118742
Mrpl50	3.72128e-07	0.0354024	0.115	0.098	0.0120142
Thyn1	3.73205e-07	0.0455464	0.146	0.126	0.0120489
Smap1	3.74304e-07	0.0794197	0.216	0.19	0.0120844
Ap2s1	3.75877e-07	0.0718875	0.135	0.114	0.0121352
Mrpl49	3.76332e-07	0.0999725	0.149	0.126	0.0121499
Timm23	3.81363e-07	0.0945304	0.165	0.141	0.0123123
Slc25a22	3.95678e-07	-0.135503	0.146	0.152	0.0127744
Ccnt1	3.97082e-07	-0.0288616	0.215	0.198	0.0128198
Sdhaf1	4.02773e-07	0.0447148	0.184	0.161	0.0130035
Nsd3	4.03711e-07	-0.0759227	0.192	0.183	0.0130338
Mrps18c	4.06746e-07	0.0443233	0.113	0.095	0.0131318
Utp3	4.11241e-07	0.0337323	0.249	0.224	0.0132769
P4ha1	4.17585e-07	0.0490604	0.138	0.118	0.0134817
Strn3	4.21736e-07	-0.0426045	0.172	0.161	0.0136158
Map3k2	4.28979e-07	-0.0455323	0.129	0.119	0.0138496
Epc1	4.32015e-07	-0.0337685	0.181	0.166	0.0139476
Stag1	4.44719e-07	-0.0537078	0.221	0.21	0.0143577
Caprin1	4.49095e-07	-0.0114269	0.171	0.154	0.014499
Snhg20	4.55397e-07	0.0166801	0.211	0.189	0.0147025
Arhgef12	4.57953e-07	-0.0936793	0.15	0.144	0.014785
Rala	4.63171e-07	0.0875048	0.121	0.101	0.0149535
Hnrnpab	4.65727e-07	0.0347741	0.205	0.182	0.015036
Cript	4.6783e-07	0.0972397	0.148	0.126	0.0151039
Smim8	4.67973e-07	0.083029	0.153	0.13	0.0151085
Ociad1	4.70375e-07	0.0416836	0.155	0.134	0.0151861
Picalm	4.79345e-07	-0.0367466	0.119	0.107	0.0154756
Pdpk1	4.79498e-07	-0.0268373	0.148	0.134	0.0154806
Fam126b	4.90338e-07	-0.103617	0.176	0.171	0.0158306
Uba52	4.93012e-07	0.0283065	0.2	0.177	0.0159169
Pnkd	4.99312e-07	0.0436823	0.142	0.122	0.0161203
Eif3m	5.01823e-07	0.0576973	0.198	0.174	0.0162013
Ccdc24	5.05548e-07	-0.11657	0.149	0.15	0.0163216
Rrp1	5.12953e-07	0.0643448	0.178	0.155	0.0165607
Zfas1	5.17473e-07	0.0723618	0.125	0.104	0.0167066
Glrx3	5.18049e-07	0.0255291	0.138	0.119	0.0167252
Ddx42	5.20994e-07	0.00172806	0.198	0.18	0.0168203
Ndufs1	5.22949e-07	0.0661683	0.145	0.124	0.0168834
Ppid	5.284e-07	0.018344	0.133	0.117	0.0170594
Ube2k	5.31209e-07	0.0915757	0.205	0.18	0.0171501
Arpc3	5.45202e-07	0.0813586	0.131	0.11	0.0176018
Rasgrf2	5.46111e-07	-0.0429441	0.214	0.2	0.0176312
Sec63	5.48014e-07	-0.00738137	0.15	0.134	0.0176926
Trrap	5.49663e-07	-0.0680171	0.123	0.115	0.0177459
Jmjd6	5.51909e-07	0.0498422	0.152	0.131	0.0178184
Dhps	5.53782e-07	0.0487851	0.141	0.12	0.0178789
Elf2	5.63911e-07	0.0971072	0.127	0.107	0.0182059
Cfl2	5.64811e-07	-0.0392753	0.216	0.201	0.0182349
Rock1	5.71171e-07	-0.0136985	0.201	0.184	0.0184403
Rsrc1	5.75027e-07	0.011027	0.142	0.125	0.0185647
R3hcc1l	5.75131e-07	0.057545	0.132	0.112	0.0185681
St3gal1	5.79751e-07	-0.0338925	0.123	0.113	0.0187173
Tmx1	5.83107e-07	-0.0298034	0.295	0.278	0.0188256
Ahsa1	5.85691e-07	0.101319	0.115	0.096	0.018909
Hipk2	5.88996e-07	-0.0604094	0.149	0.139	0.0190157
Tra2b	5.89154e-07	-0.020833	0.276	0.256	0.0190208
Zfyve28	5.98678e-07	-0.0577873	0.15	0.14	0.0193283
Mrps11	6.0135e-07	0.0238259	0.122	0.105	0.0194146
Dpm3	6.0495e-07	0.0764389	0.136	0.115	0.0195308
Rnf7	6.07699e-07	0.0764043	0.213	0.188	0.0196195
Xylt1	6.12985e-07	-0.124575	0.1	0.103	0.0197902
Napa	6.15078e-07	0.0614471	0.18	0.157	0.0198578
Casc3	6.22319e-07	-0.0415	0.131	0.12	0.0200916
Ctnnb1	6.25947e-07	-0.072913	0.213	0.203	0.0202087
Csnk1g1	6.36991e-07	-0.0594085	0.226	0.215	0.0205653
Jarid2	6.38634e-07	0.0196843	0.22	0.199	0.0206183
Fkbp1a	6.60255e-07	0.035241	0.128	0.109	0.0213163
Txn2	6.71052e-07	0.0226687	0.178	0.158	0.0216649
Sar1b	6.79192e-07	0.0228904	0.17	0.149	0.0219277
Tmem260	6.87623e-07	-0.0453584	0.101	0.091	0.0221999
Gigyf2	6.89928e-07	-0.0299613	0.218	0.202	0.0222743
Polr2g	6.92499e-07	0.0715749	0.136	0.115	0.0223573
Rab3gap1	6.94296e-07	-0.0126823	0.121	0.108	0.0224153
Pitpna	7.01624e-07	0.0491117	0.147	0.127	0.0226519
Zfp871	7.12156e-07	0.00182608	0.235	0.215	0.022992
Pcbp1	7.1274e-07	0.041152	0.226	0.202	0.0230108
Ddit4	7.13036e-07	0.0603532	0.18	0.157	0.0230204
Fnbp4	7.13694e-07	-0.111121	0.143	0.145	0.0230416
Eif3k	7.18164e-07	0.0622509	0.231	0.205	0.0231859
Nsmce4a	7.1998e-07	0.0478277	0.216	0.192	0.0232446
Rgs20	7.21952e-07	-0.0338513	0.139	0.128	0.0233082
Atxn2	7.22669e-07	-0.0432797	0.168	0.157	0.0233314
Rbmxl1	7.23763e-07	0.0801662	0.142	0.12	0.0233667
Crlf3	7.28247e-07	-0.00470116	0.229	0.209	0.0235115
Slu7	7.42016e-07	0.0834882	0.126	0.106	0.023956
Ndufaf4	7.5424e-07	0.0318768	0.145	0.126	0.0243506
Selenof	7.65734e-07	0.0313774	0.303	0.277	0.0247217
Armc1	7.73991e-07	0.00538216	0.252	0.23	0.0249883
Ift81	7.83198e-07	-0.0156993	0.228	0.211	0.0252856
Rogdi	8.28902e-07	-0.0761196	0.111	0.105	0.0267611
B4gat1	8.29345e-07	0.0727549	0.118	0.099	0.0267754
Zrsr2	8.38007e-07	0.0229219	0.137	0.119	0.0270551
Scarb1	8.39646e-07	-0.0773658	0.239	0.232	0.027108
Abhd14a	8.40637e-07	-0.0659616	0.135	0.127	0.02714
Magi2	8.41396e-07	-0.114188	0.135	0.136	0.0271645
Rsbn1	8.4149e-07	-0.00489881	0.201	0.182	0.0271675
Ramac	8.52966e-07	0.0182591	0.15	0.131	0.027538
Prpf38b	8.53416e-07	-0.00543678	0.197	0.179	0.0275525
Gm10544	8.56745e-07	0.0615642	0.165	0.144	0.02766
Slc24a5	8.59522e-07	-0.110263	0.152	0.15	0.0277497
Safb2	8.6771e-07	-0.0791961	0.145	0.141	0.028014
Ric8b	8.95126e-07	-0.0190254	0.275	0.257	0.0288991
Dcaf11	9.24375e-07	0.0297292	0.123	0.106	0.0298435
Uvrag	9.51405e-07	-0.1225	0.107	0.11	0.0307161
Larp4	9.59289e-07	-0.071158	0.196	0.188	0.0309707
Mrpl48	9.72246e-07	0.0268716	0.117	0.1	0.031389
Mrpl42	9.72704e-07	0.0294669	0.16	0.14	0.0314037
Lpin2	9.9644e-07	-0.0452943	0.174	0.163	0.0321701
Polg2	9.96543e-07	-0.00535886	0.243	0.224	0.0321734
Azin1	1.00478e-06	0.0450011	0.22	0.196	0.0324394
Cltc	1.00737e-06	0.0142571	0.206	0.186	0.032523
Gadd45gip1	1.01142e-06	0.0407111	0.122	0.104	0.0326538
Otud4	1.02527e-06	-0.0942836	0.121	0.119	0.0331009
Aqr	1.03059e-06	-0.0370414	0.153	0.141	0.0332726
Vax2	1.0342e-06	0.0704568	0.1	0.082	0.0333891
Glul	1.04888e-06	0.000872198	0.119	0.105	0.033863
Igsf11	1.05052e-06	-0.0406074	0.16	0.147	0.0339159
Eif3d	1.05198e-06	0.0544731	0.15	0.129	0.0339632
D5Ertd579e	1.05226e-06	-0.092484	0.164	0.162	0.0339723
Ciao2b	1.08858e-06	0.053935	0.135	0.115	0.0351447
Sclt1	1.09015e-06	-0.119804	0.114	0.116	0.0351956
Lrit2	1.09412e-06	-0.0493004	0.304	0.291	0.0353236
Atp6v0d1	1.09453e-06	0.0340272	0.146	0.127	0.0353369
Sfxn2	1.10823e-06	-0.0527995	0.1	0.092	0.0357792
Asf1a	1.10835e-06	0.050457	0.101	0.084	0.0357831
Pten	1.13924e-06	-0.0247544	0.279	0.261	0.0367804
Zfp664	1.14313e-06	0.0776313	0.118	0.099	0.036906
Trak2	1.1445e-06	-0.0240881	0.186	0.17	0.0369503
Pitpnc1	1.14848e-06	-0.018731	0.152	0.138	0.0370787
Zc3h4	1.16577e-06	-0.0728947	0.108	0.104	0.0376367
Arl6ip4	1.16732e-06	0.049974	0.121	0.102	0.0376868
Ivns1abp	1.17061e-06	-0.0688554	0.171	0.164	0.0377931
Appbp2	1.18253e-06	-0.0175137	0.134	0.121	0.0381779
Ghitm	1.18927e-06	0.0494602	0.209	0.185	0.0383955
Dhrs3	1.19506e-06	0.0167484	0.179	0.16	0.0385824
Lrit1	1.19703e-06	-0.0563927	0.316	0.305	0.0386462
Glyr1	1.20876e-06	-0.0764245	0.12	0.116	0.0390248
Oga	1.22816e-06	-0.118097	0.157	0.157	0.0396512
Eif4g3	1.24018e-06	-0.072345	0.193	0.187	0.0400392
Cyhr1	1.24041e-06	-0.0189557	0.171	0.156	0.0400467
Rab6b	1.25788e-06	0.0294012	0.15	0.131	0.0406107
Ptov1	1.26211e-06	0.0240085	0.223	0.2	0.0407471
Fxr2	1.27927e-06	-0.0241909	0.1	0.089	0.0413012
Psmd9	1.28094e-06	0.0120095	0.127	0.111	0.0413553
Tmem9	1.28593e-06	0.0265622	0.194	0.173	0.0415162
Me2	1.29035e-06	0.048704	0.113	0.094	0.0416588
Zfp322a	1.31344e-06	-0.00152441	0.176	0.157	0.0424045
Gtf3c2	1.33065e-06	-0.115586	0.121	0.122	0.04296
Ccdc173	1.3558e-06	-0.0506381	0.214	0.203	0.0437721
Pdcd10	1.36523e-06	0.00959109	0.129	0.114	0.0440765
Tlk2	1.36883e-06	-0.0684289	0.181	0.173	0.0441926
Dync1li2	1.38128e-06	-0.0713982	0.129	0.123	0.0445946
Rps27l	1.38164e-06	0.0514733	0.148	0.127	0.0446061
H2afj	1.38194e-06	0.0677707	0.12	0.101	0.0446158
Usp10	1.38697e-06	-0.0286381	0.128	0.116	0.0447782
Plk5	1.39126e-06	-0.0126995	0.169	0.153	0.0449168
Stip1	1.40418e-06	0.102945	0.102	0.085	0.0453338
Setd5	1.421e-06	-0.0391479	0.157	0.144	0.0458769
Txndc15	1.45221e-06	0.0250407	0.145	0.126	0.0468847
Mapre2	1.47933e-06	-0.0725452	0.194	0.185	0.0477603
Rere	1.51913e-06	-0.10333	0.127	0.126	0.0490451
Plcb4	1.5264e-06	0.0197087	0.157	0.138	0.0492798
Thoc5	1.52995e-06	0.061093	0.205	0.181	0.0493944
Ssr1	1.53216e-06	-0.0510361	0.161	0.151	0.0494656
Trip11	1.56458e-06	-0.0487348	0.204	0.195	0.0505124
Taf1	1.56482e-06	-0.0834418	0.136	0.133	0.0505201
Commd6	1.57003e-06	0.0403897	0.113	0.096	0.0506884
Rabgap1	1.58586e-06	-0.122297	0.142	0.144	0.0511993
Tnks2	1.6148e-06	-0.0875556	0.266	0.261	0.052134
Pkd1	1.62382e-06	-0.105344	0.151	0.148	0.0524249
Ctdspl2	1.6302e-06	0.000290469	0.173	0.155	0.0526308
Trir	1.66435e-06	0.0571566	0.228	0.203	0.0537334
6720427I07Rik	1.6779e-06	0.0860689	0.103	0.085	0.054171
Cdk8	1.69347e-06	-0.0846111	0.141	0.138	0.0546736
Aurkaip1	1.70535e-06	0.0876379	0.189	0.166	0.0550573
Ppp4r3b	1.71048e-06	-0.0137627	0.179	0.163	0.0552229
Aimp1	1.74855e-06	0.0432152	0.22	0.196	0.0564521
Hif1an	1.78513e-06	-0.0140528	0.125	0.112	0.057633
Baz2a	1.82991e-06	-0.0096079	0.169	0.153	0.0590787
Epn1	1.8343e-06	0.00546033	0.11	0.095	0.0592204
C87436	1.838e-06	0.0258441	0.111	0.094	0.0593397
Idh3g	1.87416e-06	0.0618656	0.111	0.093	0.0605072
Ik	1.90218e-06	0.0349522	0.183	0.162	0.061412
Acbd3	1.90729e-06	-0.00282038	0.164	0.148	0.0615767
Mfge8	1.91885e-06	0.028463	0.201	0.18	0.0619502
Arih1	1.92205e-06	-0.0338747	0.176	0.162	0.0620534
Sorbs2	1.93399e-06	0.0027055	0.14	0.124	0.0624388
Zmym4	1.95037e-06	-0.0426823	0.16	0.149	0.0629677
Khsrp	1.95831e-06	-0.0399814	0.116	0.107	0.063224
Nop58	1.9766e-06	0.0315387	0.144	0.125	0.0638146
Zfp280d	2.00434e-06	-0.0730531	0.186	0.179	0.06471
Gtf2a2	2.02177e-06	-0.00709059	0.183	0.168	0.0652728
Slc30a9	2.03148e-06	0.0290503	0.179	0.159	0.0655863
Uap1	2.03903e-06	0.0464122	0.139	0.12	0.0658301
Pias1	2.04609e-06	-0.0533849	0.196	0.187	0.066058
Macrod2	2.04792e-06	0.0203167	0.139	0.122	0.0661172
Pik3r1	2.10339e-06	-0.0136742	0.213	0.196	0.067908
Cpeb4	2.11272e-06	-0.134365	0.158	0.167	0.0682093
Spast	2.15483e-06	-0.0578207	0.104	0.099	0.0695687
Sap30l	2.17066e-06	0.0432379	0.255	0.23	0.0700799
Fyttd1	2.18439e-06	-0.0150205	0.162	0.147	0.070523
Cdk11b	2.18766e-06	0.0117029	0.242	0.222	0.0706287
Nr2c2	2.1965e-06	-0.109313	0.143	0.143	0.070914
Aip	2.20391e-06	0.0802631	0.122	0.103	0.0711531
Mpc1	2.23337e-06	0.0457846	0.145	0.125	0.0721044
Hdac2	2.27795e-06	0.0444593	0.129	0.111	0.0735438
Wdtc1	2.30459e-06	-0.00648086	0.22	0.203	0.0744038
Txndc16	2.30722e-06	0.00220522	0.102	0.089	0.0744886
Bnip2	2.31011e-06	0.0398003	0.238	0.214	0.074582
D10Wsu102e	2.31209e-06	-0.120149	0.113	0.113	0.0746459
Ssr4	2.33425e-06	0.0907208	0.131	0.112	0.0753613
Taf1d	2.36337e-06	-0.0023423	0.177	0.16	0.0763015
Nfu1	2.37082e-06	0.0529373	0.126	0.108	0.0765421
Srrt	2.40087e-06	0.00324437	0.108	0.095	0.0775121
Ldhb	2.42692e-06	0.0851446	0.109	0.091	0.078353
Ap3b2	2.43399e-06	-0.00292188	0.117	0.103	0.0785812
Smpd2	2.47179e-06	0.0146364	0.164	0.146	0.0798019
Cds1	2.4795e-06	-0.0510803	0.212	0.202	0.0800508
Brd1	2.50406e-06	-0.0380481	0.197	0.184	0.0808436
Cwc15	2.52664e-06	0.0333628	0.218	0.196	0.0815725
Mrpl30	2.53399e-06	0.0736236	0.173	0.151	0.08181
Pstk	2.53938e-06	-0.031429	0.162	0.148	0.081984
Arpc2	2.55682e-06	0.0792856	0.222	0.198	0.0825469
Usp15	2.59434e-06	-0.0527199	0.173	0.163	0.0837582
Taf10	2.63462e-06	0.0767013	0.167	0.145	0.0850587
Snhg1	2.65251e-06	0.0275874	0.129	0.112	0.0856364
Zzz3	2.65589e-06	-0.0607617	0.143	0.138	0.0857454
Hp1bp3	2.66093e-06	-0.0411972	0.233	0.22	0.0859081
Dnajb14	2.6906e-06	-0.0272677	0.189	0.174	0.0868661
Get4	2.6974e-06	-0.015728	0.164	0.15	0.0870856
Ddx41	2.70843e-06	0.00968297	0.103	0.088	0.0874416
Dut	2.70979e-06	0.0681297	0.17	0.148	0.0874856
Zkscan3	2.7151e-06	-0.0710359	0.131	0.125	0.0876569
Psma6	2.72627e-06	0.060677	0.142	0.122	0.0880175
Cox19	2.72754e-06	0.0483315	0.112	0.095	0.0880588
Ryk	2.75291e-06	-0.0860956	0.132	0.128	0.0888776
Trappc1	2.76699e-06	0.053693	0.105	0.087	0.0893321
Ccdc186	2.77009e-06	-0.0591828	0.247	0.238	0.0894322
Cep57	2.7712e-06	0.0431476	0.122	0.104	0.0894683
Psap	2.79102e-06	-0.0582029	0.138	0.129	0.0901081
Trim44	2.80231e-06	-0.0202431	0.247	0.231	0.0904727
Pin1	2.82783e-06	0.058077	0.159	0.138	0.0912966
Borcs7	2.84163e-06	-0.0155038	0.127	0.114	0.0917422
Rab10	2.8845e-06	0.00171011	0.143	0.126	0.0931261
Whrn	2.94125e-06	-0.115333	0.138	0.14	0.0949582
Atf2	2.94815e-06	-0.0188724	0.126	0.114	0.0951809
Htt	2.97426e-06	-0.050321	0.104	0.095	0.0960241
Rbbp4	2.99506e-06	0.0335031	0.176	0.155	0.0966954
Acly	3.00752e-06	0.0461507	0.119	0.102	0.0970979
Akap11	3.01206e-06	-0.0307835	0.243	0.228	0.0972444
Cdk13	3.01332e-06	-0.102696	0.147	0.147	0.097285
Ssbp1	3.05214e-06	0.0180694	0.155	0.137	0.0985383
Fcho2	3.05423e-06	-0.0923409	0.11	0.107	0.0986058
Vps53	3.10518e-06	0.0394706	0.138	0.119	0.100251
Ppfia2	3.12788e-06	-0.0150235	0.225	0.209	0.100984
Gm50240	3.13326e-06	0.0366142	0.122	0.105	0.101157
Prrc2a	3.14721e-06	-0.0463697	0.169	0.159	0.101608
Rlf	3.19219e-06	-0.00965514	0.181	0.164	0.10306
Casp8ap2	3.24674e-06	-0.0101033	0.13	0.117	0.104821
Dip2b	3.37507e-06	-0.0645999	0.105	0.099	0.108964
Wdr6	3.42715e-06	0.000383929	0.128	0.113	0.110645
Mest	3.46321e-06	-0.00540078	0.161	0.145	0.11181
Med4	3.46449e-06	-0.011551	0.157	0.141	0.111851
Dicer1	3.49071e-06	-0.0295441	0.191	0.177	0.112698
Yif1b	3.49253e-06	0.0600406	0.121	0.102	0.112756
Psmb2	3.4933e-06	0.0665137	0.221	0.197	0.112781
Meis1	3.52615e-06	-0.0797143	0.155	0.15	0.113842
Tmpo	3.52954e-06	0.0197877	0.18	0.161	0.113951
Ergic3	3.57084e-06	0.0128471	0.183	0.165	0.115285
Ostc	3.57685e-06	0.0185312	0.199	0.179	0.115479
Esf1	3.59009e-06	-0.0551324	0.207	0.196	0.115906
Rps6kb1	3.63151e-06	-0.0375506	0.205	0.194	0.117243
Far1	3.64458e-06	-0.126328	0.121	0.126	0.117665
Nbr1	3.7427e-06	0.000802609	0.208	0.189	0.120833
Gpatch11	3.75529e-06	0.00598469	0.144	0.128	0.12124
Fam193a	3.79074e-06	-0.0388097	0.183	0.171	0.122384
Eif1ad	3.79187e-06	0.0133653	0.14	0.124	0.122421
Cops2	3.80799e-06	0.0542101	0.123	0.105	0.122941
Frg1	3.86521e-06	0.00956652	0.125	0.109	0.124788
Eef2kmt	3.87564e-06	0.0366103	0.112	0.095	0.125125
Klc1	3.92332e-06	0.0494583	0.202	0.18	0.126664
Zfp36l2	3.93064e-06	0.00983888	0.245	0.226	0.126901
1110008P14Rik	3.94015e-06	0.0751938	0.124	0.105	0.127208
Glrx5	3.97787e-06	0.04448	0.166	0.146	0.128425
Gtf2i	4.04276e-06	-0.0371973	0.142	0.131	0.13052
Egflam	4.04394e-06	-0.0671561	0.19	0.183	0.130558
Ctsf	4.06773e-06	0.0140589	0.226	0.207	0.131327
Bdp1	4.09072e-06	-0.0801481	0.129	0.126	0.132069
Baz1b	4.09496e-06	-0.0545152	0.173	0.164	0.132206
Egln1	4.11129e-06	0.0781289	0.214	0.19	0.132733
Ppm1b	4.11391e-06	-0.0188685	0.302	0.283	0.132818
Zbtb7a	4.13175e-06	-0.0137002	0.159	0.144	0.133394
Eif5b	4.13785e-06	-0.0113632	0.3	0.282	0.13359
Prmt7	4.18282e-06	0.0187177	0.148	0.131	0.135042
Ndufa9	4.20271e-06	0.00367554	0.154	0.137	0.135685
Thrb	4.20908e-06	-0.0361272	0.176	0.165	0.13589
A530058N18Rik	4.27209e-06	-0.0241848	0.214	0.199	0.137924
Ube2m	4.28476e-06	0.0940081	0.182	0.16	0.138333
Col4a3bp	4.37633e-06	-0.0556555	0.16	0.152	0.14129
Zfp148	4.37722e-06	-0.0229427	0.18	0.167	0.141318
Cotl1	4.39103e-06	0.0333655	0.114	0.097	0.141765
Secisbp2l	4.44179e-06	-0.00829233	0.154	0.14	0.143403
Chmp5	4.47168e-06	0.0424712	0.171	0.151	0.144368
Ncoa6	4.49953e-06	-0.0387121	0.109	0.1	0.145267
[truncated: 1,230 more rows]
