# Supplementary material for: Serine supplementation suppresses hypoxia-induced pathological retinal angiogenesis
Source: Theranostics. 2025 Apr 9;15(11):5087–105. doi: 10.7150/thno.105299 (PMC12036884; doi:10.7150/thno.105299)
Supplement: Supplementary file 3 — Supplementary table 4. [file thnov15p5087s3.xlsx]

## Sheet: Amacrine_cell_DEGs
	p_val	avg_log2FC	pct.1	pct.2	p_val_adj
Tsix	1.05155e-13	0.523966	0.543	0.279	3.39493e-09
Srsf2	4.99081e-12	-0.356888	0.878	0.854	1.61128e-07
Xist	5.41316e-12	0.783614	0.599	0.352	1.74764e-07
Gm42418	2.55518e-10	0.533114	1	1	8.2494e-06
Gigyf2	7.6085e-10	0.138302	0.595	0.399	2.4564e-05
Reep6	3.89695e-09	0.0501551	0.405	0.258	0.000125813
Ptbp2	2.61187e-08	0.0707987	0.655	0.486	0.000843242
Txndc12	4.90954e-08	0.14393	0.225	0.094	0.00158505
Acp2	7.24604e-08	0.152448	0.318	0.164	0.00233938
Cops3	7.37751e-08	-0.21462	0.491	0.48	0.00238183
Srek1ip1	7.90284e-08	0.187095	0.577	0.386	0.00255143
Sptbn1	1.05978e-07	-0.140223	0.923	0.856	0.0034215
Txnl1	1.69882e-07	-0.0569257	0.795	0.695	0.00548465
Rad23b	2.49433e-07	-0.138359	0.511	0.465	0.00805295
Hist1h4d	2.67611e-07	0.22057	0.493	0.308	0.00863982
Pdrg1	3.65302e-07	0.212675	0.468	0.29	0.0117938
Psmd6	4.53583e-07	0.018291	0.691	0.559	0.0146439
Rragc	5.38007e-07	0.167327	0.331	0.18	0.0173696
Rpp21	6.43718e-07	0.14807	0.554	0.384	0.0207824
Ubr5	6.58807e-07	-0.0909112	0.671	0.577	0.0212696
Atxn2	6.71084e-07	-0.0106875	0.642	0.517	0.021666
Lars2	8.72927e-07	0.350816	0.881	0.765	0.0281824
H2afy	9.6746e-07	-0.00919338	0.95	0.856	0.0312345
Yy1	1.00912e-06	-0.0161103	0.694	0.585	0.0325796
Ice1	1.06146e-06	0.00390398	0.541	0.42	0.0342691
Rock1	1.087e-06	0.035969	0.669	0.525	0.0350937
Ajap1	1.42514e-06	0.0711198	0.27	0.157	0.0460106
Srp19	1.42871e-06	0.0375073	0.68	0.543	0.0461259
Mdm4	1.45599e-06	0.138507	0.486	0.324	0.0470066
Mbd6	1.45731e-06	0.176124	0.428	0.264	0.0470493
Dnajb2	1.46475e-06	0.244826	0.462	0.287	0.0472895
Chchd4	1.51269e-06	0.0214252	0.446	0.332	0.0488371
Snrpf	1.76745e-06	-0.0194171	0.694	0.572	0.0570622
Acsl6	1.9856e-06	0.0768345	0.363	0.238	0.064105
Eif4ebp2	2.18848e-06	0.126243	0.462	0.311	0.0706552
Numbl	2.20284e-06	0.0738267	0.342	0.219	0.0711186
H2afv	2.24378e-06	0.0158748	0.759	0.637	0.0724405
Eif3k	2.26893e-06	0.0930915	0.849	0.71	0.0732525
Rab3gap1	2.29051e-06	0.0528554	0.561	0.426	0.0739491
Ap2a2	2.34148e-06	-0.17039	0.759	0.713	0.0755946
H2afz	2.36888e-06	0.00310835	0.991	0.927	0.0764793
AU022252	2.56925e-06	-0.0248857	0.23	0.159	0.0829482
Srsf10	2.64083e-06	0.00425425	0.736	0.611	0.0852593
Dnajb1	2.6853e-06	-0.154208	0.36	0.3	0.0866948
Sec61b	2.73007e-06	-0.005373	0.784	0.663	0.0881404
Rbm4b	2.83413e-06	-0.186739	0.628	0.601	0.0914998
Crocc	2.83577e-06	-0.00694675	0.2	0.138	0.0915529
Btbd9	2.92754e-06	0.152342	0.43	0.274	0.0945158
Tmx1	3.19065e-06	0.0610779	0.581	0.436	0.10301
Lmbrd1	3.33236e-06	0.158735	0.599	0.433	0.107585
Vps28	3.39482e-06	0.150753	0.775	0.616	0.109602
Clock	3.50333e-06	-0.053332	0.703	0.608	0.113105
Nr2c2	3.52008e-06	0.0960001	0.459	0.316	0.113646
Sh3glb2	3.61376e-06	-0.0776923	0.369	0.311	0.11667
Ip6k1	3.85053e-06	0.0127004	0.55	0.42	0.124314
Tceal5	4.048e-06	-0.103175	0.743	0.671	0.13069
Myef2	4.09145e-06	0.0230351	0.588	0.457	0.132093
Fgf12	4.15661e-06	-0.110212	0.565	0.488	0.134196
Atl2	4.22752e-06	-0.0410137	0.327	0.256	0.136486
Kdm1a	4.2901e-06	-0.179652	0.68	0.648	0.138506
Caly	4.30146e-06	-0.0269041	0.878	0.781	0.138873
Zfp428	4.43494e-06	-0.157567	0.791	0.726	0.143182
Taf15	4.6704e-06	-0.127056	0.572	0.512	0.150784
Gpr180	4.68739e-06	-0.0326557	0.392	0.285	0.151332
Cbx3	4.73639e-06	-0.309401	0.833	0.846	0.152914
Sar1b	4.92379e-06	0.0361786	0.723	0.598	0.158964
C1qtnf4	5.04009e-06	0.010619	0.91	0.815	0.162719
Hist1h1e	5.05634e-06	0.22164	0.423	0.261	0.163244
Srrm4	5.24954e-06	-0.218184	0.727	0.687	0.169481
Pfdn2	5.26171e-06	-0.101546	0.89	0.822	0.169874
Slc24a5	5.26852e-06	-0.231534	0.59	0.559	0.170094
Shoc2	5.65699e-06	0.062097	0.464	0.334	0.182636
Strap	5.72887e-06	0.0961679	0.606	0.46	0.184957
Cyld	5.99252e-06	-0.00988275	0.495	0.392	0.193468
Csnk1d	5.99401e-06	0.205376	0.401	0.243	0.193517
Bcap31	6.06161e-06	-0.146046	0.626	0.593	0.195699
Eif3h	6.07635e-06	-0.0852693	0.883	0.817	0.196175
Khdrbs2	6.23521e-06	-0.20578	0.532	0.483	0.201304
Mrpl47	6.29593e-06	0.119078	0.223	0.107	0.203264
Aprt	6.53403e-06	-0.0452868	0.563	0.473	0.210951
Mrpl14	6.70679e-06	-0.00186653	0.595	0.486	0.216529
Dus2	6.74852e-06	0.0271421	0.207	0.123	0.217876
Asic2	6.76112e-06	0.0303063	0.376	0.266	0.218283
Ncor1	7.03883e-06	0.00373466	0.912	0.812	0.227249
9330159F19Rik	7.15407e-06	-0.0546911	0.378	0.303	0.230969
Dnajc19	7.30111e-06	0.118865	0.628	0.478	0.235716
Sfr1	7.36225e-06	-0.0975328	0.887	0.82	0.23769
Mfap1a	7.42182e-06	0.0634375	0.329	0.219	0.239613
Znrd1	7.45856e-06	-0.0723272	0.405	0.339	0.2408
Psenen	7.53028e-06	-0.20808	0.671	0.679	0.243115
Fbxw11	7.61384e-06	0.00858089	0.221	0.144	0.245813
Mt1	7.87595e-06	0.622587	0.68	0.546	0.254275
Psma5	7.8986e-06	-0.117754	0.761	0.71	0.255006
Atp6v0a1	7.99782e-06	0.00172387	0.8	0.689	0.25821
Mrps26	8.04252e-06	0.167596	0.714	0.554	0.259653
Arih1	8.11722e-06	-0.0572706	0.453	0.368	0.262064
Map6	8.1248e-06	0.0889673	0.36	0.238	0.262309
Srpr	8.1297e-06	-0.17804	0.502	0.486	0.262467
Ide	8.17225e-06	0.224411	0.385	0.23	0.263841
Ahdc1	8.29164e-06	0.128888	0.405	0.264	0.267696
Mafg	8.48586e-06	0.0648557	0.59	0.446	0.273966
Ctnnbl1	8.6726e-06	-0.0683111	0.349	0.29	0.279995
Impg2	8.82157e-06	0.15225	0.288	0.159	0.284804
Pak1ip1	8.83234e-06	0.134266	0.64	0.483	0.285152
Actb	9.01219e-06	-0.265543	0.991	0.992	0.290959
Iffo1	9.37837e-06	0.105813	0.297	0.172	0.302781
Bmyc	9.6768e-06	0.00940921	0.77	0.661	0.312416
Ino80e	1.00467e-05	0.164134	0.313	0.175	0.324357
Psmc2	1.00985e-05	-0.0637531	0.66	0.574	0.326031
Cetn3	1.01491e-05	-0.0377725	0.757	0.663	0.327664
Fos	1.04388e-05	-0.317414	0.912	0.932	0.337017
Pdcd5	1.12144e-05	-0.0102766	0.863	0.765	0.362057
Dlc1	1.12508e-05	0.123837	0.275	0.154	0.363234
Plekhb1	1.15898e-05	0.111355	0.435	0.29	0.374177
2024-03-07	1.23204e-05	0.0956677	0.691	0.551	0.397763
Saraf	1.29761e-05	0.0742052	0.673	0.538	0.418935
Copa	1.30371e-05	0.0372495	0.66	0.535	0.420904
Gars	1.30426e-05	0.0922162	0.486	0.352	0.421079
Eloc	1.31406e-05	-0.121125	0.777	0.723	0.424244
Lrrc2	1.31538e-05	0.118541	0.126	0.042	0.424669
Ndufa7	1.34291e-05	0.0569041	0.923	0.822	0.433559
Micu1	1.3507e-05	0.0462221	0.583	0.452	0.436074
Cpt1a	1.43905e-05	0.026597	0.108	0.05	0.464596
Ppp4c	1.46472e-05	-0.0524778	0.268	0.214	0.472884
Srsf5	1.48519e-05	-0.0923698	0.912	0.851	0.479495
Zfp532	1.55457e-05	0.0744308	0.444	0.316	0.501892
Srp14	1.59703e-05	-0.00202834	0.905	0.812	0.515601
Mfsd6	1.61796e-05	0.0255411	0.266	0.178	0.52236
Commd9	1.63635e-05	0.0828611	0.309	0.191	0.528297
Dcun1d5	1.68191e-05	-0.0835751	0.565	0.501	0.543006
Eftud2	1.68817e-05	0.090891	0.372	0.245	0.545024
Ccdc59	1.69119e-05	0.0335085	0.784	0.655	0.546001
Mbtd1	1.80322e-05	0.113514	0.423	0.285	0.582169
Tuba4a	1.80666e-05	-0.167473	0.293	0.282	0.583281
Wdr83os	1.80731e-05	-0.0739738	0.561	0.486	0.58349
Idh3b	1.83042e-05	0.020035	0.646	0.525	0.59095
Actr8	1.83741e-05	0.0691962	0.311	0.201	0.593208
Cplx1	1.83998e-05	0.0758116	0.234	0.136	0.594037
Dnajc1	1.86151e-05	-0.00116657	0.266	0.188	0.600989
Sucla2	1.87799e-05	0.116999	0.592	0.439	0.60631
Samd14	1.91862e-05	-0.112708	0.583	0.52	0.619426
Camsap2	1.93872e-05	0.0149953	0.518	0.407	0.625915
Clk4	1.98188e-05	0.0318515	0.658	0.533	0.639849
Gng3	1.98539e-05	-0.219917	0.946	0.927	0.640982
C2cd2l	1.99297e-05	0.148342	0.43	0.282	0.64343
Lasp1	2.01716e-05	-0.0219063	0.423	0.334	0.65124
Mrps33	2.04109e-05	-0.105401	0.824	0.752	0.658966
Iqsec3	2.07092e-05	-0.0176803	0.732	0.614	0.668597
B4galnt4	2.07443e-05	-0.0415902	0.173	0.131	0.66973
Tomm40	2.07733e-05	0.139794	0.565	0.407	0.670666
Smim10l1	2.19551e-05	-0.0850102	0.86	0.781	0.70882
Zfp644	2.19608e-05	0.0694247	0.842	0.718	0.709003
Spcs2	2.21366e-05	-0.0891064	0.878	0.809	0.71468
Smarcd1	2.22481e-05	-0.0273136	0.759	0.655	0.71828
Rab28	2.2679e-05	0.0601661	0.57	0.439	0.732193
Rundc3a	2.28376e-05	-0.0733974	0.782	0.708	0.73731
Atraid	2.31454e-05	0.0123494	0.655	0.535	0.747249
Ago2	2.32047e-05	-0.108699	0.525	0.478	0.749165
Gnb3	2.34591e-05	0.281011	0.322	0.183	0.757376
Ola1	2.38294e-05	-0.102566	0.718	0.658	0.769334
Ndel1	2.44058e-05	-0.0171396	0.428	0.345	0.787941
Arfgef1	2.46757e-05	0.106196	0.592	0.449	0.796654
Mien1	2.48267e-05	-0.0434807	0.804	0.715	0.801529
Csnk2a1	2.49947e-05	0.0658145	0.885	0.775	0.806954
Ank	2.51831e-05	-0.0674174	0.338	0.29	0.813038
Rc3h2	2.53216e-05	0.128635	0.619	0.47	0.817507
Grpel1	2.55039e-05	0.114125	0.727	0.587	0.823392
Klf13	2.5878e-05	-0.127361	0.3	0.264	0.83547
Ube2e3	2.64407e-05	0.00463935	0.883	0.781	0.853639
Usp53	2.69224e-05	-0.042394	0.225	0.167	0.86919
Fbxl15	2.71266e-05	0.0639676	0.428	0.316	0.875782
Tmem167	2.767e-05	0.183186	0.678	0.522	0.893326
Cdc42se2	2.77517e-05	0.0157349	0.484	0.379	0.895965
Timm10	2.80704e-05	0.115781	0.437	0.298	0.906252
Trio	2.80801e-05	0.0836636	0.563	0.426	0.906567
Tfe3	2.83837e-05	-0.0953134	0.329	0.287	0.916367
Clk1	2.85675e-05	0.0252623	0.842	0.734	0.922303
Snx5	2.85818e-05	-0.0839892	0.241	0.222	0.922765
Rpl31	2.94139e-05	0.211942	0.919	0.856	0.949627
Dmxl2	2.9542e-05	0.131117	0.552	0.405	0.953764
Pcf11	2.9551e-05	-0.14192	0.464	0.433	0.954055
Setd3	3.05568e-05	-0.115302	0.583	0.538	0.986526
Txn2	3.07848e-05	-0.0258113	0.716	0.619	0.993887
Nop53	3.11562e-05	0.117953	0.586	0.441	1
Ppp2ca	3.13033e-05	0.0327666	0.932	0.838	1
Rps21	3.15383e-05	0.213889	0.989	0.971	1
Man2a2	3.20533e-05	0.104408	0.518	0.379	1
Lig3	3.2199e-05	0.158698	0.291	0.162	1
Ddx52	3.22887e-05	0.18695	0.331	0.193	1
Pmm1	3.28339e-05	0.106447	0.748	0.611	1
St8sia3	3.2899e-05	0.0601168	0.374	0.264	1
Ap3d1	3.34638e-05	0.054879	0.592	0.462	1
Epn1	3.39576e-05	0.0101415	0.586	0.48	1
Insig1	3.39962e-05	-0.311422	0.367	0.452	1
Pin4	3.40119e-05	0.138684	0.552	0.405	1
Src	3.43134e-05	-0.0162476	0.241	0.172	1
Spata7	3.47508e-05	-0.105351	0.421	0.373	1
4930570G19Rik	3.50405e-05	0.0260588	0.203	0.125	1
Snrnp70	3.53981e-05	-0.157335	0.896	0.859	1
Tmed9	3.56187e-05	0.201607	0.86	0.736	1
Cdc26	3.6604e-05	-0.0520104	0.466	0.402	1
Hars2	3.67494e-05	0.0933053	0.187	0.091	1
Matr3	3.67851e-05	-0.0539761	0.919	0.843	1
Trpc4ap	3.70541e-05	0.0628524	0.547	0.418	1
Eif3d	3.71874e-05	0.0920543	0.547	0.413	1
Slc48a1	3.74814e-05	0.0224315	0.489	0.384	1
Apba2	3.754e-05	0.119093	0.48	0.339	1
Srcin1	3.83786e-05	-0.0780848	0.588	0.514	1
Trappc2l	3.87447e-05	-0.109942	0.628	0.582	1
Hspbp1	4.01492e-05	-0.0894431	0.248	0.206	1
Spin1	4.02706e-05	-0.218397	0.464	0.491	1
Arnt	4.04082e-05	0.0534834	0.243	0.151	1
Slc25a27	4.18749e-05	0.127916	0.592	0.446	1
Mir22hg	4.19758e-05	-0.0922658	0.243	0.209	1
Rnf150	4.20283e-05	0.134604	0.39	0.251	1
Rbis	4.22578e-05	0.169646	0.534	0.381	1
4632404H12Rik	4.28993e-05	0.143239	0.131	0.044	1
Nme7	4.35184e-05	-0.236009	0.493	0.48	1
1110059G10Rik	4.37956e-05	0.155503	0.306	0.178	1
2610001J05Rik	4.4227e-05	-0.0600051	0.408	0.339	1
Usp47	4.48229e-05	0.156103	0.579	0.428	1
Foxo3	4.57795e-05	0.123271	0.259	0.141	1
Iws1	4.5968e-05	0.0560756	0.484	0.36	1
Nudt21	4.61138e-05	-0.0637315	0.547	0.478	1
Ntng1	4.62783e-05	-0.190392	0.313	0.264	1
Eif3e	4.68021e-05	-0.11783	0.773	0.726	1
Herc1	4.681e-05	-0.0170305	0.75	0.655	1
Ptpmt1	4.73259e-05	0.0548344	0.396	0.282	1
Fam53c	4.78512e-05	-0.0941313	0.25	0.225	1
Rps17	4.78925e-05	0.15605	0.971	0.916	1
Fam173a	4.79764e-05	-0.0268156	0.556	0.47	1
Arhgef9	4.83457e-05	0.00737581	0.716	0.606	1
Pcyt2	4.86473e-05	0.0225977	0.324	0.24	1
Yif1b	4.95107e-05	0.119389	0.532	0.392	1
Rtbdn	4.95185e-05	0.127667	0.41	0.282	1
Trim23	4.96703e-05	0.04523	0.232	0.138	1
Samd8	4.97707e-05	-0.0907383	0.392	0.332	1
Ints10	4.98898e-05	-0.106066	0.295	0.264	1
Babam2	5.0011e-05	0.0898402	0.354	0.238	1
Ctdnep1	5.1e-05	0.105238	0.392	0.264	1
Ap3s2	5.10614e-05	0.0849026	0.426	0.295	1
Eif3g	5.163e-05	0.0628809	0.709	0.58	1
Dad1	5.1869e-05	0.021007	0.93	0.843	1
Zfp458	5.20741e-05	0.0336397	0.133	0.073	1
Hcfc1	5.22618e-05	-0.042567	0.369	0.303	1
Ilvbl	5.22839e-05	-0.0848693	0.232	0.206	1
Actr2	5.27847e-05	-0.00417311	0.66	0.561	1
Angel2	5.28619e-05	-0.156837	0.421	0.415	1
Zfp386	5.29808e-05	0.0430517	0.318	0.225	1
Tpd52l2	5.29834e-05	0.125353	0.338	0.206	1
Ranbp1	5.3761e-05	-0.0407137	0.752	0.661	1
Phf12	5.38349e-05	-0.178395	0.381	0.373	1
Phax	5.41324e-05	0.0319075	0.642	0.525	1
Trim33	5.62966e-05	-0.115933	0.588	0.53	1
Lamp1	5.69495e-05	-0.0207492	0.631	0.543	1
Birc6	5.69569e-05	-0.0419854	0.736	0.65	1
Pde6h	5.71688e-05	0.159148	0.196	0.099	1
Bin3	5.73997e-05	0.100791	0.104	0.029	1
Gas8	5.89007e-05	0.0791593	0.27	0.164	1
Smc6	5.94017e-05	-0.0960979	0.626	0.561	1
Cbll1	5.95753e-05	-0.00889251	0.351	0.269	1
Rnf216	5.95781e-05	-0.0506049	0.302	0.251	1
Ost4	5.98452e-05	-0.00179749	0.628	0.533	1
Mbip	6.04387e-05	0.112977	0.309	0.188	1
Pja1	6.05461e-05	-0.055072	0.806	0.726	1
Adh5	6.05531e-05	0.121044	0.671	0.527	1
Prkar2a	6.12308e-05	-0.0337467	0.462	0.373	1
Ubxn2a	6.15128e-05	0.143597	0.592	0.446	1
Pibf1	6.23323e-05	0.104849	0.342	0.222	1
Trappc4	6.25856e-05	-0.013722	0.77	0.668	1
Fyn	6.26216e-05	0.0309317	0.595	0.48	1
Paqr9	6.27567e-05	0.0245957	0.232	0.154	1
4930430F08Rik	6.38185e-05	0.0913854	0.34	0.222	1
Maip1	6.43682e-05	0.0717962	0.286	0.185	1
Hnrnpf	6.45397e-05	0.00759094	0.727	0.627	1
Igf1r	6.5017e-05	0.0889816	0.732	0.598	1
Ncoa6	6.58873e-05	0.0968278	0.428	0.303	1
Eif2s2	6.63629e-05	-0.0654872	0.899	0.825	1
Prdx6	6.64429e-05	-0.151181	0.464	0.441	1
Stip1	6.83169e-05	0.0561057	0.664	0.538	1
2610507B11Rik	6.83693e-05	-0.183248	0.41	0.418	1
Lysmd1	6.87473e-05	0.127501	0.241	0.131	1
Clptm1	6.90071e-05	-0.077514	0.511	0.46	1
Ppp1cc	6.92483e-05	0.101743	0.685	0.551	1
Cul1	7.0008e-05	-0.185849	0.732	0.705	1
Rpl15	7.08332e-05	-0.039856	0.998	0.963	1
Pinx1	7.19403e-05	-0.00694306	0.133	0.089	1
Hnrnpa1	7.22325e-05	-0.0033632	0.885	0.791	1
Mapk6	7.30053e-05	0.0229711	0.313	0.225	1
Enho	7.33886e-05	-0.161567	0.516	0.499	1
Sf1	7.35388e-05	0.106473	0.588	0.449	1
Tfb2m	7.35995e-05	0.0479554	0.223	0.138	1
Sf3b4	7.39809e-05	0.0228258	0.34	0.245	1
Dnajb9	7.42254e-05	-0.1611	0.498	0.46	1
Psmd11	7.47632e-05	0.118211	0.676	0.535	1
Marf1	7.56409e-05	-0.125233	0.333	0.311	1
Pdc	7.62246e-05	0.264471	0.948	0.872	1
Stat2	7.6255e-05	0.0685042	0.128	0.055	1
Immt	7.62705e-05	0.0563964	0.698	0.572	1
Ppm1b	7.68314e-05	0.141871	0.703	0.559	1
Rap1gds1	7.7225e-05	0.0230486	0.532	0.418	1
Raph1	7.84778e-05	-0.126126	0.455	0.402	1
Nipbl	7.88385e-05	0.0416023	0.723	0.601	1
Ybx3	7.99455e-05	0.0768222	0.707	0.577	1
Upf2	8.00079e-05	0.0451867	0.493	0.376	1
Rgs8	8.00474e-05	-0.0420463	0.541	0.452	1
Htt	8.06607e-05	0.036205	0.493	0.386	1
Smim40	8.34887e-05	0.183926	0.527	0.381	1
Serf1	8.42397e-05	-0.00246509	0.574	0.48	1
Nxnl2	8.45905e-05	0.00179205	0.34	0.248	1
Mmadhc	8.47763e-05	0.00602725	0.39	0.3	1
Snf8	8.4817e-05	-0.14357	0.577	0.54	1
Akirin2	8.54441e-05	0.0220535	0.61	0.501	1
Dnal1	8.5769e-05	0.00228373	0.264	0.196	1
Smc1a	8.83345e-05	-0.0331316	0.741	0.653	1
Bdh1	8.85024e-05	0.00541868	0.347	0.261	1
F8a	8.91251e-05	0.120939	0.232	0.125	1
Ptprf	8.94659e-05	0.255695	0.498	0.35	1
Pdcd4	8.99553e-05	-0.143134	0.64	0.585	1
Rpl36al	9.00529e-05	-0.0722887	0.865	0.789	1
Rac3	9.01913e-05	-0.141703	0.378	0.373	1
Arfip2	9.06527e-05	-0.0200417	0.381	0.303	1
Cdc40	9.08836e-05	0.00909882	0.516	0.42	1
Mettl23	9.15026e-05	-0.220299	0.367	0.384	1
Tmem136	9.1819e-05	0.0564066	0.227	0.138	1
Ndufb5	9.22647e-05	0.0490516	0.923	0.833	1
Rps15	9.25359e-05	0.194095	0.986	0.961	1
Soga3	9.30629e-05	-0.0764857	0.779	0.715	1
Sec11c	9.3444e-05	-0.19234	0.556	0.564	1
Arhgap35	9.38656e-05	0.00628881	0.403	0.308	1
AU040320	9.4001e-05	0.10655	0.252	0.144	1
Cnih4	9.41654e-05	0.00153642	0.459	0.36	1
Fbxo28	9.55374e-05	-0.0148933	0.277	0.209	1
Glyr1	9.647e-05	0.0207503	0.662	0.548	1
Ralgapa2	9.66089e-05	-0.0770521	0.311	0.256	1
Srcap	9.77481e-05	-0.0129306	0.331	0.256	1
Nolc1	9.89292e-05	-0.121809	0.401	0.368	1
Tex264	0.000100759	-0.148423	0.426	0.413	1
Rngtt	0.000101225	-0.00256852	0.221	0.157	1
Akr1b3	0.000101901	-0.00661086	0.394	0.305	1
Tab2	0.000102528	-0.134354	0.399	0.366	1
Atxn2l	0.000102753	-0.143352	0.52	0.499	1
Gabrb3	0.000104587	0.0622662	0.61	0.483	1
Rp1l1	0.000105185	0.0997932	0.209	0.115	1
Plcxd2	0.000105192	0.00449219	0.498	0.399	1
Prune1	0.000107077	0.117424	0.113	0.037	1
Kctd1	0.000107249	-0.0411373	0.365	0.3	1
Psmb10	0.000108069	0.0211222	0.315	0.232	1
Gpatch2	0.000108389	0.0487636	0.275	0.185	1
Slc25a12	0.000108824	0.121479	0.333	0.214	1
Kcnc2	0.000109952	-0.121436	0.304	0.282	1
Sgsm1	0.000110989	-0.0290657	0.16	0.115	1
Ensa	0.000111462	-0.0440922	0.77	0.687	1
Depdc5	0.000111738	-0.0703294	0.2	0.157	1
Ndrg3	0.000112246	0.0538425	0.745	0.629	1
Blcap	0.000112992	-0.0369067	0.532	0.446	1
Bad	0.000114244	-0.00478786	0.448	0.371	1
Bhlhe41	0.000114317	-0.224606	0.288	0.303	1
Cox17	0.000114911	0.0976097	0.757	0.627	1
Acsf3	0.000116225	0.0735732	0.115	0.044	1
Lbhd1	0.000116717	0.134574	0.178	0.081	1
Ubqln2	0.000116735	0.0573127	0.687	0.564	1
Zrsr1	0.000117495	0.0841117	0.324	0.214	1
Ncdn	0.000117896	0.114786	0.543	0.41	1
Snhg11	0.000118108	-0.247112	0.923	0.901	1
Mpp1	0.000118838	-0.00460456	0.182	0.131	1
Pcsk7	0.000119383	-0.068136	0.315	0.279	1
Atg14	0.000120726	0.121544	0.297	0.178	1
Uba1	0.000120805	0.0620583	0.574	0.454	1
Ddi2	0.000121021	0.0535844	0.318	0.219	1
Dancr	0.000121854	0.114158	0.18	0.089	1
Kif2a	0.000122233	-0.0869369	0.75	0.695	1
Tacc1	0.000122342	-0.113359	0.617	0.567	1
Chmp2a	0.000122431	0.0264446	0.818	0.713	1
Anapc7	0.000122558	0.0646025	0.279	0.18	1
Rps11	0.000123554	-0.0632914	0.993	0.958	1
Mtf1	0.000124225	0.138642	0.259	0.144	1
Nt5c2	0.000124241	-0.096156	0.372	0.337	1
Atad1	0.000125087	-0.0271263	0.554	0.47	1
Lamtor4	0.000125402	-0.0198753	0.757	0.666	1
Ciapin1	0.000126441	0.0576548	0.507	0.389	1
Snrpg	0.000126811	0.138758	0.75	0.614	1
Kdm4b	0.00012709	-0.0749737	0.232	0.196	1
Tuba1a	0.000127399	-0.229156	0.995	0.99	1
Arl2	0.000127575	0.0896983	0.563	0.433	1
Zer1	0.00012793	0.0302175	0.446	0.339	1
Uqcrc1	0.000128869	0.106982	0.658	0.522	1
Ndufs7	0.00012929	-0.0879102	0.82	0.757	1
Arpc3	0.000129473	-0.12785	0.662	0.621	1
Gse1	0.000130046	0.167672	0.432	0.292	1
Nrl	0.000130166	-0.0342554	0.635	0.522	1
Ctnna1	0.000130965	0.0241836	0.259	0.18	1
Def8	0.000131534	0.0760421	0.126	0.052	1
Slc30a1	0.000132127	0.0333266	0.185	0.115	1
Rhoa	0.000132638	-0.00773723	0.732	0.632	1
Strn3	0.00013307	-0.0677794	0.705	0.629	1
Syp	0.000133554	0.0167502	0.939	0.859	1
Leng8	0.000136025	-0.123727	0.707	0.661	1
Rpl37a	0.000136436	0.145796	0.995	0.963	1
Cebpd	0.000136829	0.288535	0.205	0.104	1
Hist1h3e	0.000136967	0.158723	0.164	0.07	1
Ncoa2	0.000138578	-0.0377607	0.457	0.381	1
Zscan26	0.000138917	0.0284465	0.342	0.256	1
Dbp	0.000139002	-0.0245811	0.86	0.773	1
Eno1	0.000139502	0.167742	0.962	0.89	1
AI847159	0.000139901	0.101578	0.315	0.204	1
Senp6	0.000140737	-0.0269408	0.779	0.681	1
Gdi1	0.000141315	0.0020921	0.782	0.684	1
Golgb1	0.000141496	0.00915786	0.644	0.53	1
Leng9	0.000141575	-0.139346	0.151	0.17	1
Ube2l3	0.000141932	0.126584	0.687	0.548	1
Rab3ip	0.000142902	0.0599335	0.41	0.305	1
Slc25a11	0.000143336	0.188206	0.59	0.444	1
Sdha	0.000143652	0.153529	0.791	0.661	1
Rpa3	0.000145249	0.0675553	0.122	0.052	1
Carmil3	0.000146352	-0.198192	0.205	0.235	1
Ube2j2	0.000150605	-0.213021	0.336	0.405	1
Tm2d2	0.000151985	0.0712049	0.75	0.632	1
2024-03-01	0.000152774	0.131998	0.25	0.144	1
Tspyl4	0.00015324	-0.110703	0.991	0.966	1
Sap30bp	0.000154205	0.0891246	0.318	0.209	1
Slc41a1	0.000154303	0.0491549	0.3	0.201	1
Ski	0.000155454	-0.0386005	0.338	0.274	1
Foxj2	0.000155769	-0.00260367	0.252	0.183	1
Cisd2	0.000156187	-0.0575073	0.64	0.561	1
Kcnj14	0.000157506	-0.0728556	0.178	0.141	1
Tubg1	0.000157729	-0.0281983	0.234	0.178	1
Ssb	0.000157781	0.0682866	0.876	0.773	1
Hmgxb4	0.000158349	-0.0172569	0.311	0.243	1
Ubp1	0.000159219	-0.0149309	0.372	0.295	1
Rps18	0.000160004	0.110239	0.991	0.948	1
Sirt2	0.000160119	-0.0556719	0.392	0.342	1
Ccser1	0.000161744	0.0120908	0.16	0.099	1
Dek	0.000161883	0.0357226	0.77	0.668	1
Gtpbp4	0.000162167	0.108201	0.529	0.397	1
Heatr6	0.000163086	-0.000398244	0.277	0.211	1
Fam32a	0.000163729	-0.00540706	0.423	0.339	1
Trak1	0.000164204	-0.0704626	0.383	0.337	1
Snx2	0.000165255	-0.0326322	0.446	0.373	1
Shd	0.000166135	-0.00416081	0.349	0.279	1
Manbal	0.000167852	0.0524912	0.403	0.298	1
Gatad2a	0.000169406	0.115689	0.291	0.183	1
Clptm1l	0.000170378	-0.0642911	0.365	0.316	1
Praf2	0.00017105	-0.0933201	0.491	0.444	1
Rdh12	0.00017116	0.214273	0.403	0.266	1
Trmt13	0.000171294	0.131345	0.288	0.172	1
Alg10b	0.000171611	0.0330513	0.34	0.253	1
Trmt112	0.000173551	0.0562881	0.691	0.572	1
Csk	0.000174335	-0.0452506	0.255	0.204	1
Dnajb14	0.000174423	0.00396119	0.615	0.522	1
Taf12	0.00017451	0.0899309	0.286	0.18	1
Pigm	0.000175599	-0.0308617	0.113	0.078	1
Tmem222	0.000175707	0.0628505	0.583	0.462	1
Gabarapl1	0.000176174	0.10426	0.786	0.661	1
Hmgcr	0.000176313	-0.215433	0.761	0.752	1
Nedd4	0.000176369	-0.017184	0.984	0.932	1
Zfp560	0.00017885	0.124929	0.338	0.217	1
Gm5914	0.00017893	0.066235	0.378	0.269	1
Eapp	0.000179249	-0.17553	0.559	0.543	1
Chd1	0.000180141	-0.0633107	0.302	0.266	1
Sugt1	0.000180305	-0.0597784	0.673	0.595	1
Rps5	0.000181748	0.10855	0.986	0.932	1
Rorb	0.000182264	0.0278317	0.964	0.896	1
Bicdl1	0.000182402	-0.106564	0.259	0.232	1
Prmt8	0.000182426	0.151188	0.32	0.201	1
Lsm7	0.000182788	0.0396582	0.691	0.58	1
Polr1c	0.000183653	0.0342751	0.329	0.24	1
Prune2	0.00018398	-0.0396364	0.73	0.64	1
Wdr47	0.000184187	0.0356843	0.484	0.379	1
Elof1	0.000184432	0.0633143	0.631	0.509	1
Nit1	0.000184912	0.118839	0.399	0.272	1
Abhd13	0.000185457	0.0755194	0.189	0.104	1
Zfp652	0.000185835	-0.044374	0.532	0.449	1
Txndc15	0.000186369	-0.106352	0.667	0.616	1
Lamtor1	0.000186645	-0.102858	0.671	0.614	1
Pmvk	0.000186846	0.0307716	0.626	0.514	1
Lhfp	0.000189787	0.152515	0.655	0.52	1
Zc2hc1a	0.000190017	0.0721466	0.559	0.441	1
Lrrc1	0.000190459	-0.0422069	0.291	0.24	1
Sec22b	0.000190548	0.0736726	0.459	0.339	1
Zbtb24	0.000192908	-0.0932718	0.126	0.123	1
Rnf166	0.000194845	0.0141281	0.198	0.136	1
Cpne5	0.000197381	-0.240157	0.437	0.415	1
Hmgcs1	0.000197435	-0.267849	0.689	0.715	1
Nyap1	0.000198021	0.102917	0.304	0.193	1
Sod2	0.000198537	-0.0561128	0.82	0.747	1
Pnmal1	0.000198727	-0.143433	0.579	0.551	1
C1qbp	0.000198823	0.0472138	0.536	0.423	1
Oard1	0.000200148	0.0272405	0.297	0.206	1
Ccdc85c	0.00020136	-0.121577	0.315	0.298	1
Paip2b	0.000201707	0.048412	0.329	0.243	1
Cryzl1	0.000203257	-0.0125808	0.561	0.465	1
Ccnl1	0.000203385	-0.0552399	0.622	0.543	1
Prkab1	0.000204556	0.0305959	0.218	0.141	1
Rhot2	0.000205132	0.0518395	0.304	0.211	1
Tbrg1	0.000205694	-0.0978311	0.507	0.473	1
Arl8b	0.000205825	-0.0938025	0.408	0.376	1
Kpna4	0.000205914	0.114054	0.637	0.501	1
Ptp4a3	0.000207882	0.148961	0.502	0.366	1
Srprb	0.000208196	0.0452782	0.306	0.214	1
Rab35	0.000209288	0.10182	0.381	0.261	1
Lgmn	0.000209509	0.133517	0.394	0.269	1
Phf8	0.000212643	0.10506	0.347	0.23	1
Macf1	0.000212983	-0.00953377	0.791	0.697	1
Jkamp	0.000215942	0.0392273	0.709	0.598	1
Mmab	0.000217987	0.0491592	0.178	0.099	1
Rpl22	0.000218238	0.109071	0.876	0.768	1
Sdf2	0.000219541	0.0910887	0.502	0.376	1
Slc38a9	0.000220757	0.0794914	0.383	0.272	1
Bet1l	0.00022231	0.0512344	0.331	0.238	1
Sar1a	0.000223282	0.00975809	0.48	0.389	1
Lonrf2	0.000223295	0.170439	0.644	0.504	1
Creb3	0.000223542	0.0483306	0.309	0.217	1
Mbnl2	0.000224089	0.216401	0.714	0.58	1
Map1lc3a	0.000225292	-0.156604	0.946	0.935	1
Smpd3	0.000226091	0.211336	0.446	0.308	1
Golga7b	0.000226431	0.0178776	0.304	0.211	1
Rbm33	0.000226651	-0.0991563	0.394	0.358	1
Mrpl51	0.000226889	0.0433929	0.552	0.441	1
Cdk2ap2	0.000229425	-0.0412691	0.601	0.517	1
Uba2	0.000230034	-0.0512343	0.682	0.608	1
Ilf2	0.000230391	-0.14314	0.793	0.747	1
Hnrnpr	0.000231727	-0.0622651	0.86	0.789	1
Mrps36	0.000232009	-0.0361896	0.55	0.467	1
Cdc73	0.000233253	0.160272	0.437	0.303	1
Ube2n	0.000235954	-0.00860692	0.691	0.606	1
Galnt11	0.000236024	0.0870917	0.482	0.366	1
Serf2	0.000237376	0.0162496	0.829	0.739	1
Arrb2	0.00023782	0.0873943	0.216	0.125	1
Gdi2	0.00023821	-0.0397115	0.815	0.734	1
Arf5	0.000239962	-0.111803	0.905	0.856	1
Zdhhc20	0.000240793	0.125323	0.477	0.345	1
H2afx	0.000242249	-0.121585	0.327	0.329	1
Zfp131	0.000242869	-0.0492881	0.405	0.342	1
Rex1bd	0.000242945	-0.0147943	0.622	0.525	1
Atf7ip	0.000243204	0.17271	0.59	0.449	1
Akap8l	0.000244678	-0.165829	0.565	0.548	1
Sdr39u1	0.00024469	0.0128684	0.365	0.282	1
Kpna3	0.000245391	0.0556364	0.471	0.358	1
U2af1l4	0.000245621	0.0227113	0.426	0.337	1
Tbpl1	0.000246005	-0.0997879	0.311	0.285	1
Ccl27a	0.000247704	0.0745319	0.608	0.488	1
2810013P06Rik	0.00024823	0.146756	0.43	0.298	1
Tcea1	0.000249343	-0.0826775	0.646	0.572	1
Gna11	0.000249572	-0.00289236	0.727	0.632	1
Pcgf6	0.000250144	0.0621734	0.342	0.248	1
Rc3h1	0.000254193	-0.0126834	0.403	0.329	1
Pid1	0.000254897	0.166278	0.57	0.431	1
Rps19bp1	0.000255822	-0.0591497	0.491	0.428	1
Ube2ql1	0.000257154	0.114075	0.315	0.201	1
Tmx2	0.000257314	0.0522693	0.581	0.465	1
Dnajb6	0.000257342	-0.100335	0.964	0.919	1
Map2k1	0.000259396	0.179616	0.385	0.253	1
Ndufaf1	0.000259685	-0.0663012	0.216	0.185	1
Cox18	0.000260381	0.0512372	0.171	0.099	1
Nsf	0.000260625	0.0806227	0.912	0.817	1
Lypla2	0.000261176	0.154155	0.419	0.287	1
Rps26	0.000261821	0.0635636	0.977	0.916	1
Fbxo44	0.000263018	-0.0474144	0.369	0.311	1
Klhl9	0.000263484	-0.0360528	0.477	0.399	1
Gng13	0.000264519	0.042843	0.115	0.057	1
Abi1	0.000264738	0.0278684	0.399	0.303	1
Usp48	0.000267999	0.104275	0.374	0.256	1
Rexo1	0.000268901	0.000452198	0.426	0.332	1
Ccdc115	0.000268985	-0.0816815	0.383	0.347	1
Pdlim7	0.000275255	-0.115968	0.608	0.559	1
Bex3	0.000277183	-0.0770773	0.98	0.94	1
Rnf165	0.000277966	0.0936402	0.644	0.514	1
Ext2	0.000278462	0.0223665	0.232	0.154	1
Ikzf5	0.000278688	-0.0587029	0.331	0.287	1
Ormdl3	0.000279512	0.0809034	0.574	0.449	1
Syap1	0.00027991	-0.0609933	0.34	0.295	1
Pias1	0.000280564	0.193389	0.39	0.258	1
Ivns1abp	0.000280578	-0.110919	0.534	0.491	1
Appl1	0.000280787	-0.142486	0.727	0.697	1
Kars	0.000281902	-0.0604838	0.25	0.219	1
Rps20	0.000281945	0.0890506	0.984	0.93	1
Ccdc50	0.000282231	0.0473581	0.5	0.394	1
Nxt1	0.00028355	0.0507492	0.185	0.11	1
Dcaf7	0.000284027	-0.148345	0.588	0.561	1
Sys1	0.000284867	-0.0208062	0.779	0.689	1
Supt16	0.000285201	-0.238664	0.689	0.734	1
Gripap1	0.00028542	-0.125606	0.64	0.603	1
Mfn2	0.000286676	-0.0348987	0.385	0.324	1
Vps50	0.000286715	0.0498446	0.288	0.201	1
Usp46	0.000288926	-0.0385966	0.523	0.452	1
Psma1	0.0002908	0.0416225	0.694	0.58	1
Wasf1	0.000293423	0.100013	0.507	0.379	1
Nudt18	0.000293964	0.00101371	0.297	0.222	1
Irs2	0.000294717	-0.107033	0.423	0.379	1
Ythdf1	0.000295364	0.0864021	0.385	0.277	1
Ptp4a2	0.000296688	-0.154137	0.599	0.593	1
Tmed7	0.000296957	0.0817397	0.426	0.311	1
Crem	0.00029767	-0.0800385	0.2	0.183	1
Suclg1	0.000298712	-0.0379263	0.784	0.7	1
Tbce	0.000298991	0.0350623	0.257	0.17	1
Pde7a	0.000299233	0.0133746	0.248	0.17	1
Cdk7	0.000299341	0.149069	0.205	0.104	1
Dennd4b	0.000300391	0.00904824	0.119	0.068	1
Coro2b	0.000300771	0.0157812	0.626	0.527	1
Mllt1	0.000300801	0.0524153	0.182	0.11	1
Amer1	0.000303483	0.0713878	0.207	0.123	1
Tmem106b	0.000305508	0.101713	0.588	0.46	1
Fbxo8	0.000306626	0.0991248	0.27	0.17	1
Polr2a	0.000306803	-0.0724508	0.651	0.587	1
Drg2	0.0003076	0.0747229	0.255	0.159	1
Tsr2	0.000308277	0.0466161	0.347	0.251	1
4632427E13Rik	0.000309648	0.225161	0.482	0.345	1
Tpi1	0.000310938	0.0639281	0.995	0.956	1
Iscu	0.000311262	0.000676288	0.387	0.308	1
Arl6ip4	0.00031237	-0.0951779	0.455	0.413	1
Acox1	0.000313131	0.0322525	0.43	0.329	1
Dmap1	0.000313324	0.111865	0.295	0.185	1
Pfn1	0.000313644	-0.165727	0.705	0.7	1
Pip4k2c	0.000314873	-0.0662715	0.248	0.204	1
Mrpl30	0.000314976	0.100728	0.705	0.58	1
Dennd1b	0.000315463	0.0250539	0.349	0.253	1
Cend1	0.000315498	-0.137495	0.554	0.53	1
Cep164	0.000316333	0.148918	0.426	0.295	1
Smc3	0.000316676	0.0656959	0.865	0.765	1
Cox7a2	0.000317045	-0.0280921	0.995	0.958	1
Arntl	0.000317418	0.111919	0.345	0.23	1
Dhx8	0.000317491	-0.00748791	0.333	0.261	1
Thoc7	0.00031769	0.0548687	0.89	0.794	1
Ckap4	0.000319743	-0.0343547	0.473	0.397	1
Cebpzos	0.000319746	0.0580888	0.534	0.418	1
Keap1	0.000321021	0.0634342	0.414	0.311	1
Kctd13	0.000322847	-0.072605	0.363	0.305	1
Rbm4	0.0003244	0.00213353	0.426	0.337	1
Mdm2	0.000326383	-0.012846	0.408	0.339	1
Slc35e4	0.000327974	-0.115968	0.117	0.141	1
Llph	0.000328113	0.0719956	0.505	0.389	1
Tbcb	0.000328488	0.0815495	0.793	0.684	1
Polr2l	0.000328526	0.161963	0.417	0.285	1
Mrpl53	0.000329594	0.0163432	0.617	0.514	1
Champ1	0.000332733	-0.00306793	0.234	0.178	1
Gm2464	0.000334676	-0.0401619	0.146	0.12	1
Phf20l1	0.000335294	-0.0340308	0.687	0.608	1
Arf4	0.000339092	-0.0266889	0.707	0.619	1
Gnpat	0.000339496	0.0800051	0.257	0.162	1
Rasa1	0.000342295	0.119836	0.491	0.36	1
Kcmf1	0.000342583	-0.0319975	0.556	0.483	1
Mprip	0.00034343	-0.0344132	0.635	0.546	1
Pptc7	0.000344851	0.00590093	0.245	0.18	1
Kansl1l	0.000345232	0.094956	0.196	0.102	1
Camk4	0.000345315	-0.144847	0.205	0.193	1
Taf11	0.000346223	-0.115408	0.376	0.36	1
mt-Nd3	0.000349399	0.201849	0.977	0.971	1
Smarca2	0.000349601	0.0309195	0.831	0.731	1
Fcho2	0.000349818	0.0729816	0.309	0.206	1
Egr1	0.000351285	-0.225948	0.878	0.856	1
Tdrkh	0.000355175	0.00451456	0.279	0.211	1
BC005624	0.000356178	-0.0765687	0.698	0.64	1
Gm12940	0.00035947	-0.029663	0.158	0.12	1
Ythdc2	0.00036114	-0.115591	0.338	0.321	1
Cngb3	0.000362329	0.00828607	0.137	0.076	1
Kpnb1	0.000363145	-0.048186	0.392	0.334	1
Nipsnap1	0.000363194	0.0874793	0.369	0.258	1
Erf	0.000366285	-0.112169	0.065	0.102	1
Zbtb18	0.000368252	0.02127	0.266	0.196	1
Cd99l2	0.000370288	0.0106404	0.203	0.133	1
Gpatch8	0.000371884	0.0110417	0.723	0.614	1
Zfp687	0.000372017	0.0556587	0.194	0.115	1
Ggt7	0.00037544	-0.103778	0.331	0.308	1
Trappc10	0.000375818	-0.0566266	0.486	0.415	1
Szrd1	0.000376616	0.0065646	0.257	0.188	1
Ppp2r5e	0.000379731	-0.016951	0.55	0.462	1
Rpl29	0.000379773	0.0586008	0.991	0.945	1
Tubb4b	0.000382951	-0.10012	0.678	0.634	1
Malsu1	0.000382983	0.101326	0.417	0.298	1
Lyrm9	0.000383167	0.0382898	0.32	0.23	1
Psmb4	0.000389714	0.0201622	0.869	0.783	1
Hps4	0.00038986	0.00388218	0.23	0.159	1
Nisch	0.000394003	-0.0682164	0.869	0.812	1
Arhgef7	0.000394849	0.0638907	0.363	0.258	1
Rsl24d1	0.000396068	-0.0981438	0.327	0.305	1
Lamtor5	0.000397614	0.0828753	0.694	0.569	1
Atg9a	0.00039798	0.00181001	0.36	0.282	1
Aspscr1	0.000400255	0.0730072	0.322	0.217	1
Fgd4	0.000402135	0.134092	0.428	0.303	1
Epb41l5	0.00040257	0.0845747	0.182	0.097	1
Mrps22	0.000403423	-0.0155724	0.322	0.253	1
Ndufs6	0.000404304	0.124994	0.854	0.744	1
Fkbp4	0.000405517	-0.142983	0.82	0.794	1
Atp6v1a	0.000405771	0.0870778	0.957	0.885	1
G6pc3	0.000405947	0.0974118	0.408	0.287	1
Pdcl3	0.000407297	-0.0549513	0.426	0.371	1
Qrsl1	0.000407765	0.0748525	0.135	0.063	1
Atp6ap1	0.000410042	-0.0846761	0.696	0.634	1
Phf20	0.000410155	0.0182093	0.505	0.405	1
Mgat4a	0.000411355	-0.0403981	0.203	0.162	1
Gdpd5	0.000412478	0.0394207	0.151	0.078	1
Ncor2	0.000413645	-0.0145846	0.338	0.261	1
Gm50240	0.000415896	0.0713737	0.295	0.196	1
Tbc1d15	0.000417758	0.0965269	0.324	0.219	1
Anks1b	0.000419691	0.187058	0.691	0.559	1
Ngrn	0.000421936	0.0453912	0.491	0.379	1
Rab11a	0.000422755	0.0357629	0.475	0.381	1
Thoc2	0.000422873	-0.00290417	0.73	0.634	1
Coq7	0.000424374	-0.086653	0.637	0.585	1
Set	0.000424993	-0.13763	0.959	0.932	1
Lrrc8b	0.000427145	0.00243294	0.423	0.337	1
Ndufv2	0.000427395	0.00325478	0.885	0.799	1
Ppwd1	0.000427903	-0.118474	0.295	0.269	1
Brd9	0.000428889	-0.0839264	0.651	0.59	1
Hmgb1	0.000429656	0.00609054	0.993	0.953	1
Wbp11	0.000429835	-0.0638452	0.64	0.572	1
Mllt6	0.00043035	-0.128557	0.329	0.316	1
Trib2	0.000430908	0.0538718	0.383	0.279	1
Cd2bp2	0.000431143	0.0678952	0.257	0.164	1
Rps6	0.000431368	0.110347	0.975	0.919	1
Mydgf	0.00043154	-0.0271626	0.514	0.436	1
Fbxw2	0.000435764	-0.0829552	0.459	0.426	1
Vac14	0.00043606	-0.0198972	0.133	0.097	1
Rad17	0.000438413	-0.0366302	0.279	0.232	1
Sap30l	0.000439301	-0.0975344	0.39	0.36	1
Cyb5b	0.000444993	0.033438	0.284	0.198	1
Snrnp27	0.00044623	0.0650608	0.682	0.572	1
Psmd13	0.000446613	-0.0364353	0.583	0.517	1
Magee1	0.00044802	-0.0377811	0.437	0.371	1
Ccnt2	0.000449027	0.147504	0.547	0.415	1
5730455P16Rik	0.000455232	0.119469	0.39	0.269	1
Actr3b	0.00045528	-0.0384756	0.164	0.128	1
Tecpr2	0.000457176	0.0299348	0.189	0.123	1
Cnrip1	0.000457187	-0.0659219	0.811	0.739	1
Gstt2	0.000457307	-0.0174513	0.239	0.17	1
Galnt7	0.000459084	-0.0662011	0.234	0.204	1
Gpbp1	0.000459987	-0.0576017	0.804	0.739	1
Pitpnm1	0.000460129	-0.0567064	0.509	0.446	1
Rnf14	0.000460667	0.116798	0.8	0.681	1
Psmb7	0.000462845	0.000586588	0.718	0.629	1
Ap2a1	0.000463184	0.0268995	0.586	0.478	1
Sec24b	0.000463198	-0.065149	0.27	0.227	1
Nrcam	0.000463688	-0.0307737	0.486	0.413	1
Spcs1	0.000464365	0.0969325	0.732	0.614	1
Dusp26	0.000464834	-0.0994505	0.82	0.757	1
Tef	0.000465788	0.0523129	0.619	0.512	1
Med22	0.000467204	0.0786756	0.383	0.272	1
Hs2st1	0.000468104	-0.0489125	0.583	0.512	1
Yipf5	0.000468338	0.0858454	0.552	0.433	1
Cog7	0.000468589	0.00869396	0.225	0.167	1
Kpna1	0.000470941	-0.035519	0.342	0.295	1
Creb1	0.000473401	-0.0140966	0.457	0.376	1
Pdzd4	0.000473455	0.043492	0.282	0.201	1
Orc3	0.000474105	0.101643	0.216	0.123	1
Oaz1	0.000476679	-0.14444	0.995	0.987	1
Arhgef12	0.000477594	-0.0335962	0.766	0.674	1
Tulp4	0.000480702	-0.0634007	0.811	0.736	1
Smap1	0.000480827	-0.144745	0.815	0.778	1
Cuedc1	0.000481589	0.0358355	0.34	0.245	1
Acbd5	0.000481931	0.0485358	0.538	0.423	1
Tmsb4x	0.000484767	-0.156738	0.959	0.919	1
Stag2	0.000485569	0.166474	0.633	0.499	1
Zfp512	0.000486382	0.128206	0.457	0.332	1
Ctsf	0.000488315	0.00895928	0.604	0.507	1
Ogfr	0.000490844	-0.138073	0.401	0.418	1
Gtf2ird1	0.000495093	0.0362036	0.309	0.227	1
Birc2	0.000495848	0.076583	0.444	0.329	1
Nfat5	0.00049904	-0.192827	0.574	0.582	1
Arid3a	0.000499768	-0.0718372	0.205	0.164	1
Ndufs8	0.000500372	0.0750555	0.608	0.496	1
Rab18	0.000500774	-0.0915074	0.748	0.697	1
Mms19	0.000502934	0.0938572	0.169	0.086	1
Eid1	0.000503172	0.0850575	0.991	0.948	1
Ttyh1	0.000503995	0.0278271	0.516	0.41	1
Gm20342	0.000504381	0.0495464	0.25	0.172	1
Prkra	0.000507451	-0.0401325	0.43	0.376	1
Lman2l	0.000507644	0.0647352	0.372	0.274	1
Ccni	0.000508282	-0.0861712	0.741	0.684	1
Ece2	0.000511486	0.0152837	0.293	0.211	1
Smap2	0.000511501	-0.135781	0.432	0.423	1
Kdm5c	0.000513497	0.10587	0.331	0.219	1
Stx3	0.000514019	0.050255	0.696	0.582	1
Cmtr1	0.000517707	0.0246832	0.311	0.222	1
Slc25a16	0.000519527	-0.164963	0.225	0.269	1
Car10	0.000520156	0.0217941	0.187	0.112	1
Rps15a	0.000522472	0.0820228	0.984	0.935	1
Prmt7	0.000523016	0.140946	0.349	0.23	1
Rap2a	0.000523712	0.0197302	0.446	0.35	1
Otud6b	0.000527539	0.0595502	0.315	0.222	1
Cbl	0.000528582	0.0491064	0.378	0.285	1
Aplp1	0.00052912	-0.0194844	0.872	0.802	1
Ppp6r2	0.000530224	-0.108063	0.367	0.355	1
Tet2	0.000530734	-0.0925406	0.354	0.319	1
Hdac5	0.000532333	-0.0613991	0.405	0.366	1
Mras	0.000533267	0.0116712	0.367	0.287	1
Rabep1	0.000533673	-0.086196	0.514	0.467	1
Gns	0.000533852	0.0618258	0.358	0.258	1
Enoph1	0.000536233	-0.0901296	0.268	0.256	1
Ndufa8	0.00053675	-0.0158546	0.847	0.76	1
Cfl2	0.000536953	-0.0322043	0.622	0.551	1
Tnk2	0.000537478	0.0698544	0.365	0.261	1
Abcb7	0.000541078	-0.0687019	0.209	0.188	1
Kcnn2	0.000547818	-0.0852647	0.25	0.219	1
Ptges3	0.000549843	-0.0775748	0.809	0.744	1
St8sia1	0.000549942	0.0245076	0.275	0.201	1
Pde1b	0.000557819	0.0833307	0.36	0.256	1
Cbarp	0.000559707	0.0567025	0.455	0.35	1
Phyh	0.000561561	0.164544	0.511	0.379	1
Anp32b	0.000561729	-0.154819	0.766	0.744	1
Aasdhppt	0.000564205	0.127471	0.491	0.363	1
Polr2i	0.000566656	-0.0397055	0.624	0.546	1
Galnt17	0.000569477	0.0578295	0.543	0.436	1
Tmem234	0.000569816	-0.0543945	0.854	0.786	1
Ube2i	0.000571558	0.0269627	0.595	0.488	1
Ing2	0.000572925	-0.0545145	0.61	0.538	1
Txlng	0.000574024	-0.0937984	0.259	0.245	1
Dnmt1	0.0005751	-0.0108986	0.507	0.428	1
Fam98b	0.000575953	-0.00418069	0.543	0.444	1
Ice2	0.000577764	0.0673708	0.131	0.063	1
Nenf	0.000578468	-0.0412845	0.743	0.671	1
Cox10	0.000579242	0.156258	0.266	0.157	1
Cops2	0.000579516	0.0515253	0.435	0.337	1
Hdgfl3	0.000580119	0.0315542	0.883	0.794	1
Slc25a39	0.000583168	0.105652	0.27	0.167	1
Rbm27	0.000583769	0.0232974	0.583	0.483	1
Tcerg1	0.000584397	0.0643151	0.536	0.428	1
Cntln	0.000584943	0.11726	0.243	0.144	1
Tecpr1	0.000586586	0.0644716	0.367	0.261	1
Hsf2	0.000590869	-0.0538252	0.293	0.251	1
Map3k7	0.000593185	0.0426617	0.327	0.235	1
Srek1	0.000593439	0.0483716	0.619	0.517	1
B230303O12Rik	0.000594421	0.0773745	0.126	0.055	1
Tmem134	0.000596492	0.0774755	0.327	0.227	1
Afg3l2	0.000596848	0.0222027	0.27	0.191	1
Afdn	0.000598827	-0.109511	0.764	0.708	1
Pnck	0.000599165	0.10428	0.502	0.379	1
Mak	0.000601809	0.0342907	0.216	0.144	1
Tomm6	0.000604894	0.018085	0.833	0.744	1
Kmt2e	0.000610666	0.0266346	0.878	0.791	1
Tomm40l	0.000611578	0.018363	0.144	0.086	1
4933434E20Rik	0.000613518	0.0181139	0.466	0.381	1
Cldnd1	0.000613552	-0.0316134	0.586	0.512	1
Mast1	0.000613967	0.0939776	0.3	0.198	1
Wdr1	0.000615608	-0.163536	0.507	0.483	1
Etfb	0.000615671	0.0310137	0.381	0.292	1
0610012G03Rik	0.000617683	-0.0083416	0.77	0.687	1
Rcn2	0.00061903	0.216019	0.626	0.496	1
Ogdh	0.000619158	-0.0307787	0.642	0.554	1
Akr1a1	0.000620781	-0.0870435	0.824	0.765	1
Dstn	0.000621007	0.162978	0.878	0.783	1
Nedd4l	0.000621119	0.0389738	0.455	0.366	1
Zfp81	0.000622142	0.110548	0.288	0.188	1
Uqcrb	0.000623664	0.0307243	0.977	0.922	1
Rab1a	0.000624136	-0.116875	0.574	0.556	1
Eef1a2	0.000624802	-0.00348455	0.809	0.718	1
Guf1	0.000626061	0.122285	0.396	0.279	1
Hipk3	0.00062676	0.0904499	0.236	0.144	1
Meis3	0.000626884	-0.0604332	0.264	0.222	1
Tsn	0.000628097	0.0381525	0.948	0.877	1
Surf1	0.000629373	-0.0319557	0.475	0.405	1
Msh3	0.000629839	0.0967389	0.311	0.209	1
Otub1	0.000630695	-0.120987	0.579	0.551	1
Insig2	0.000632567	0.199126	0.579	0.449	1
Hnrnph2	0.000632933	-0.045084	0.66	0.59	1
Hif1an	0.000633973	0.0237065	0.34	0.258	1
Eif4g3	0.000634046	-0.150951	0.732	0.7	1
Mcrip1	0.000635854	-0.0240863	0.696	0.619	1
Sf3b5	0.000635951	0.0312126	0.604	0.496	1
Slc2a3	0.000636925	-0.0184908	0.615	0.527	1
Scamp5	0.000637269	-0.0142868	0.574	0.488	1
Tmem50a	0.000645929	0.0878206	0.678	0.556	1
Wbp2	0.000646646	0.142921	0.757	0.634	1
Ube2b	0.000647165	-0.0113955	0.878	0.799	1
Apbb1	0.000647402	0.112731	0.736	0.619	1
Spice1	0.000648845	0.0933876	0.104	0.039	1
Hacd3	0.000651888	0.0279572	0.538	0.436	1
Kcnab3	0.000651921	0.0155634	0.255	0.178	1
Eif3l	0.000653407	0.135151	0.356	0.238	1
Tank	0.00065627	0.0326995	0.221	0.146	1
Brwd1	0.000656844	0.0170795	0.561	0.465	1
Zmynd8	0.000658405	0.0925274	0.745	0.627	1
Mettl14	0.000660061	0.0759573	0.142	0.07	1
Denr	0.000660738	0.0317014	0.678	0.572	1
Dnajb11	0.000660856	0.020733	0.624	0.525	1
Serpini1	0.000661063	-0.124716	0.421	0.363	1
Sclt1	0.000662394	0.0887176	0.351	0.245	1
Cdk5	0.000662585	0.0985257	0.331	0.222	1
Psmb3	0.000665074	0.0467355	0.775	0.674	1
Cep44	0.000665382	-0.0212462	0.315	0.253	1
Dpysl2	0.00067098	-0.254411	0.872	0.885	1
Bnip2	0.00067348	0.0828457	0.401	0.295	1
Car2	0.000675439	-0.0624567	0.61	0.522	1
Meaf6	0.000678508	-0.0863085	0.646	0.601	1
Fam210b	0.000678628	-0.0214532	0.187	0.149	1
Cct6a	0.000679553	-0.0614402	0.908	0.849	1
Hip1	0.00068016	-0.0199787	0.191	0.141	1
Fopnl	0.000681363	0.0681912	0.572	0.462	1
Hist3h2a	0.000682259	0.169808	0.59	0.462	1
Naa40	0.000684064	0.0790861	0.302	0.201	1
Ppp3ca	0.000688589	0.0981741	0.86	0.757	1
Tmem191c	0.000690675	-0.0995619	0.745	0.681	1
Klhdc2	0.000693016	-0.0266962	0.791	0.71	1
Ube3c	0.000693048	-0.0931199	0.365	0.326	1
Supt6	0.000695508	-0.00185032	0.592	0.507	1
Thumpd1	0.000695621	-0.088078	0.423	0.379	1
Fnbp1l	0.000699067	-0.0826164	0.365	0.316	1
Zfp846	0.000701775	0.124517	0.39	0.274	1
Pkia	0.000702554	0.152756	0.624	0.493	1
Nap1l3	0.000703995	-0.0581284	0.649	0.582	1
Ankib1	0.000706517	-0.0719996	0.309	0.264	1
Xpo1	0.000706655	0.102212	0.538	0.418	1
Nek4	0.000707087	0.0775924	0.227	0.141	1
Mrpl15	0.000710355	0.0922072	0.486	0.371	1
Slc35e3	0.000711782	0.00068561	0.128	0.086	1
Ccnl2	0.000713138	-0.0539562	0.432	0.381	1
Rps23	0.000713149	0.128798	0.993	0.963	1
Insr	0.000721118	0.00784171	0.25	0.188	1
Mthfd2l	0.000723274	-0.156159	0.266	0.261	1
Tarsl2	0.000725315	0.0978752	0.214	0.123	1
Znhit6	0.000726046	-0.0746806	0.448	0.394	1
Ctnna2	0.000728559	-0.0604801	0.376	0.326	1
Pi4ka	0.00072992	-0.0345324	0.315	0.266	1
Maco1	0.000730386	0.000936692	0.793	0.705	1
Ep400	0.000733692	0.0597758	0.574	0.467	1
Mt2	0.00073433	0.277592	0.205	0.11	1
Cul3	0.000735264	0.0229045	0.838	0.747	1
Brwd3	0.000736525	0.0413368	0.32	0.227	1
Nckap1	0.000738752	0.085484	0.57	0.452	1
Ints11	0.000742733	0.0669888	0.288	0.196	1
Kif1bp	0.000743606	-0.00691621	0.628	0.54	1
M6pr	0.000745534	-0.00955305	0.36	0.285	1
Odc1	0.000746239	-0.0408493	0.534	0.465	1
Pycr2	0.00074699	-0.0717033	0.322	0.279	1
Lmtk3	0.00074757	-0.0449129	0.336	0.29	1
Mbnl1	0.000750095	0.0956069	0.502	0.386	1
Dexi	0.000752174	0.0475234	0.394	0.303	1
Ube4a	0.000752321	-0.00406065	0.286	0.227	1
Bex2	0.000753853	-0.129905	0.993	0.977	1
Lzts2	0.00075505	-0.136062	0.236	0.245	1
Hnrnpd	0.000757524	-0.117973	0.908	0.875	1
Synrg	0.000759459	0.0439302	0.41	0.305	1
Rtraf	0.000760855	-0.0992648	0.752	0.718	1
Yrdc	0.000760892	-0.0182597	0.306	0.248	1
Prkcz	0.000761093	0.0530792	0.565	0.46	1
Bcas3	0.000761299	0.0264177	0.417	0.324	1
B4gat1	0.000761977	0.0795291	0.39	0.29	1
Crkl	0.000762827	-0.00210111	0.275	0.217	1
Slirp	0.000767438	0.0762313	0.574	0.46	1
Kcnip3	0.000770187	0.0126059	0.491	0.399	1
Dusp8	0.000773648	-0.0367462	0.712	0.642	1
Psma6	0.000774732	-0.0499244	0.685	0.632	1
Snrpb2	0.000776619	-0.0311317	0.313	0.256	1
Caml	0.000777624	0.0510032	0.514	0.407	1
Maged1	0.000779313	0.0148158	0.869	0.789	1
Rbbp5	0.00077983	0.0706571	0.18	0.104	1
Acot7	0.000779873	-0.00182507	0.586	0.499	1
Herc2	0.000784101	-0.0688171	0.601	0.546	1
Ascc1	0.000784864	0.0562166	0.297	0.206	1
Hdhd2	0.000786825	-0.124243	0.563	0.551	1
Lrrc4b	0.000789716	-0.116511	0.381	0.371	1
Brsk2	0.000789843	-0.105717	0.502	0.46	1
Slc6a17	0.000790528	-0.0712096	0.423	0.373	1
Hectd4	0.000791082	-0.0461134	0.579	0.509	1
Pgam5	0.000796197	0.0440228	0.264	0.18	1
Tmem208	0.000797927	0.0950414	0.572	0.452	1
Dctn2	0.000799382	0.161553	0.736	0.614	1
Lsm14a	0.000799512	0.192711	0.421	0.3	1
Kmt2c	0.000799664	-0.0160906	0.635	0.551	1
Btg3	0.000799881	0.171199	0.212	0.115	1
Cdk11b	0.0008045	-0.0470415	0.637	0.567	1
Pex14	0.000805364	0.0206739	0.273	0.201	1
Gm27032	0.000806041	0.160632	0.297	0.185	1
Dynlt1a	0.000806833	-0.00982486	0.279	0.214	1
Ipo4	0.000808631	-0.0601649	0.164	0.144	1
Emc6	0.000812027	-0.00753569	0.694	0.601	1
Kras	0.000816986	-0.0343819	0.685	0.614	1
Snx17	0.000821539	0.0937231	0.437	0.324	1
Lzic	0.000823808	-0.0630515	0.198	0.172	1
Ppp1ca	0.000823937	0.0576854	0.8	0.7	1
Polr2j	0.000824003	0.0649334	0.757	0.65	1
Eif4e	0.000825612	0.0765407	0.698	0.59	1
Skp1a	0.000825797	-0.111885	0.755	0.713	1
Zmym2	0.000826073	0.0509401	0.484	0.379	1
Btrc	0.000827049	0.0705631	0.468	0.36	1
Ppp1r12c	0.000828329	-0.0717486	0.396	0.358	1
Ppp3r1	0.000828855	0.133545	0.703	0.577	1
Zcchc18	0.000828877	-0.0353277	0.878	0.807	1
Laptm4a	0.000833943	0.0438124	0.628	0.53	1
Mdc1	0.000836081	0.0974061	0.146	0.068	1
Kdm2a	0.000840903	-0.109621	0.606	0.572	1
Nudt2	0.000841919	-0.119654	0.239	0.243	1
Gpsm1	0.000843563	0.0196868	0.331	0.253	1
Slc4a10	0.000848315	0.144696	0.477	0.352	1
2024-03-06	0.00085274	-0.121652	0.39	0.394	1
Tmem87a	0.000853749	-0.048503	0.221	0.18	1
Kdelr1	0.000855503	-0.0336243	0.541	0.467	1
Nelfb	0.000856543	-0.041164	0.25	0.209	1
Magoh	0.000857887	0.0579158	0.565	0.457	1
Rnf130	0.000859314	-0.0110757	0.486	0.407	1
Lrrc61	0.000860388	0.0926979	0.182	0.099	1
Prpf18	0.000860516	-0.0340842	0.32	0.269	1
Sec23ip	0.000861489	-0.0784994	0.196	0.17	1
Acbd3	0.000861512	0.122212	0.52	0.394	1
Sort1	0.000864356	-0.0840849	0.327	0.29	1
Prxl2c	0.00086463	-0.0149278	0.403	0.332	1
Pip5k1c	0.000864984	0.115816	0.545	0.42	1
4933421O10Rik	0.000866485	0.00919637	0.122	0.073	1
Dennd5a	0.000867641	0.120283	0.502	0.379	1
Napg	0.000867859	-0.0940857	0.829	0.789	1
Vkorc1l1	0.000868731	0.0600394	0.354	0.253	1
Chmp3	0.00087576	-0.0206337	0.378	0.303	1
Cdv3	0.000876027	-0.117785	0.599	0.559	1
Krtcap2	0.000877701	-0.122539	0.608	0.574	1
Ptpa	0.000878828	0.034571	0.468	0.376	1
Ero1lb	0.000879473	0.0351609	0.14	0.081	1
Tjp1	0.000880232	-0.0225701	0.559	0.475	1
Taldo1	0.000880942	-0.120207	0.671	0.637	1
Slc25a44	0.000881519	-0.0798047	0.333	0.321	1
Ndufa5	0.00088207	0.10584	0.937	0.859	1
Dhdds	0.000882792	-0.0804819	0.255	0.243	1
Snx27	0.000887562	0.10223	0.468	0.35	1
Clec2l	0.000887949	-0.0419033	0.561	0.501	1
Ccdc126	0.000890672	0.155289	0.32	0.206	1
Mrps12	0.000896068	0.0281487	0.559	0.462	1
Xkr6	0.000901039	0.00685701	0.556	0.462	1
Fkbp15	0.00090368	0.115904	0.164	0.081	1
Tial1	0.000910975	-0.00266193	0.525	0.439	1
Rbfa	0.000911563	-0.0126871	0.191	0.146	1
Oxct1	0.000912295	-0.0446952	0.815	0.747	1
Otx2	0.000915475	0.128303	0.185	0.097	1
Rnf170	0.000915894	0.0322456	0.367	0.277	1
Ufc1	0.000916939	-0.0258385	0.709	0.64	1
Esrrb	0.000917291	0.0661243	0.106	0.047	1
Mink1	0.000919204	-0.0395822	0.2	0.164	1
Lztr1	0.000919909	0.111335	0.18	0.094	1
Lpgat1	0.000920675	0.0250873	0.721	0.619	1
Chchd7	0.000925211	0.0338651	0.565	0.465	1
Cers6	0.000925524	-0.000171905	0.327	0.256	1
Gorab	0.000926229	0.00944878	0.205	0.146	1
Irf2bp2	0.000926268	-0.20527	0.547	0.561	1
Atp8a2	0.000926395	0.0253355	0.329	0.243	1
Naa25	0.000928615	0.0533335	0.245	0.154	1
Fkbp14	0.000929905	0.055797	0.117	0.057	1
Sltm	0.000930052	0.168449	0.718	0.595	1
Gnai2	0.000930512	-0.0719831	0.595	0.533	1
Elovl6	0.0009342	-0.0706474	0.565	0.501	1
Qdpr	0.000935415	0.219446	0.667	0.54	1
Smu1	0.00093655	-0.0458293	0.356	0.3	1
Fh1	0.000940403	-0.00894801	0.383	0.313	1
Fnbp1	0.00094265	-0.0879095	0.426	0.397	1
Tgfbr3l	0.000942693	-0.00708103	0.142	0.099	1
Ulk4	0.000946115	-0.192433	0.054	0.117	1
Ier3ip1	0.000948195	0.134413	0.788	0.674	1
Acyp1	0.000949838	-0.086359	0.507	0.467	1
C2cd3	0.00095075	-0.0245431	0.178	0.136	1
Fmn2	0.000953686	0.00812305	0.455	0.373	1
C78859	0.00095382	0.0514554	0.167	0.094	1
Zfp638	0.000954143	0.143917	0.82	0.71	1
Mir124a-1hg	0.000955917	0.229642	0.867	0.807	1
Usp16	0.000956503	0.0448109	0.309	0.222	1
Ints2	0.000959049	0.0516727	0.158	0.089	1
Fndc4	0.000959192	-0.0292589	0.401	0.347	1
Rnf5	0.000960355	-0.0196638	0.376	0.319	1
Snx3	0.000963038	0.0903921	0.764	0.653	1
Klhdc10	0.000967618	-0.0954345	0.302	0.282	1
Rpl12	0.00096933	0.0499912	0.975	0.919	1
Dnm1l	0.000969583	0.0721846	0.759	0.648	1
Cfap20	0.000971172	0.0735579	0.613	0.499	1
Inka2	0.000971755	0.118341	0.248	0.151	1
Cwc15	0.000974162	-0.0470982	0.721	0.653	1
Fam120c	0.000976409	0.0922157	0.232	0.138	1
Naa20	0.000978446	-0.145574	0.529	0.53	1
Mpp4	0.000979313	0.151883	0.358	0.24	1
Bc1	0.000981229	-0.0254721	0.892	0.807	1
Ptk2	0.000981241	-0.0608597	0.268	0.217	1
Ergic3	0.000983003	-0.0878044	0.66	0.611	1
Gtpbp1	0.00098404	-0.00505553	0.297	0.235	1
Cfap36	0.000984593	-0.0952603	0.703	0.655	1
Arl6ip1	0.000985918	0.0744901	0.98	0.927	1
Dnajc10	0.000986001	-0.0647966	0.423	0.384	1
Ercc5	0.000987231	0.0814853	0.306	0.211	1
Fmc1	0.000990075	-0.0063841	0.651	0.561	1
Tub	0.000992521	0.100213	0.462	0.35	1
Tm9sf3	0.000993251	0.0352265	0.669	0.564	1
Endog	0.000993541	0.117322	0.342	0.232	1
Nsmce3	0.00099544	-0.0169554	0.412	0.345	1
Pnpt1	0.000996538	-0.11169	0.101	0.112	1
Sarnp	0.00100028	0.105838	0.777	0.666	1
Klf12	0.00100097	0.0353776	0.432	0.342	1
Timm9	0.00100134	-0.0681105	0.518	0.473	1
Icmt	0.0010024	0.0351899	0.315	0.227	1
Lurap1l	0.00100309	0.0685668	0.304	0.214	1
Borcs8	0.00100401	-0.0582722	0.358	0.311	1
Bola1	0.00100438	0.0703637	0.284	0.196	1
Dennd5b	0.00100438	-0.18536	0.703	0.692	1
Gatad2b	0.0010081	-0.0754046	0.637	0.59	1
Agap3	0.0010107	-0.0220566	0.385	0.316	1
Plppr3	0.00101438	0.0487531	0.34	0.253	1
Atxn10	0.00101724	0.00833707	0.827	0.744	1
Gabpb2	0.0010175	0.0686819	0.169	0.094	1
Dmtf1	0.00102159	0.0841229	0.448	0.337	1
Trappc13	0.00102443	0.133215	0.421	0.3	1
Ccdc39	0.00102575	0.0359695	0.322	0.24	1
Yae1d1	0.00102731	0.0101087	0.495	0.41	1
Rgs7bp	0.00102749	-0.130607	0.423	0.397	1
Mpi	0.00102941	0.120139	0.182	0.094	1
Ankra2	0.00102958	0.061687	0.709	0.603	1
Ssr2	0.00103039	0.0356125	0.604	0.501	1
Pak1	0.00103139	0.00443492	0.372	0.295	1
Aopep	0.00103281	0.123211	0.322	0.214	1
Kat6a	0.00104009	-0.0352589	0.475	0.399	1
Tbcc	0.00104282	0.0886767	0.401	0.287	1
Cand1	0.00104603	-0.144222	0.414	0.418	1
4930453N24Rik	0.00104862	0.0676405	0.311	0.217	1
Vps37a	0.00104867	-0.0314378	0.455	0.379	1
Tubb5	0.00105321	-0.140611	0.77	0.755	1
Bud31	0.00105866	0.189795	0.446	0.321	1
Ick	0.00106361	0.00711318	0.309	0.235	1
Tspan13	0.00106434	-0.119403	0.727	0.697	1
Svop	0.00107083	-0.0688299	0.286	0.243	1
Sf3b6	0.00107416	0.0734974	0.82	0.721	1
Atn1	0.00107697	0.0349185	0.511	0.42	1
Rpp38	0.00107757	0.0980566	0.144	0.068	1
Med19	0.00107978	0.0911796	0.707	0.59	1
Rhobtb3	0.00108034	0.12621	0.248	0.149	1
2210016L21Rik	0.00108548	-0.0156081	0.887	0.817	1
Cspp1	0.00108747	0.0801652	0.671	0.556	1
Tle4	0.00108778	-0.0196418	0.552	0.467	1
Nap1l2	0.00109304	-0.123256	0.586	0.556	1
Rbm3	0.00109404	0.0192029	0.829	0.742	1
Alg5	0.00109476	0.049043	0.282	0.196	1
Psmd2	0.00109732	-0.138651	0.669	0.642	1
Taok2	0.00110107	-0.0491838	0.279	0.243	1
Smarca1	0.00110129	-0.0105627	0.459	0.379	1
Gpr89	0.00110431	0.00319924	0.241	0.178	1
Zbtb33	0.00110837	-0.0583297	0.173	0.154	1
Gtf2f1	0.00110928	0.100572	0.552	0.433	1
Osbpl8	0.00111146	-0.0247289	0.401	0.334	1
Sez6l2	0.00111153	-0.153283	0.606	0.601	1
Tnrc18	0.00111524	0.0325625	0.378	0.292	1
Paxbp1	0.00111589	0.0649552	0.498	0.389	1
Scaf8	0.00111616	0.10672	0.345	0.235	1
Rnf139	0.00111657	-0.0518569	0.137	0.112	1
Dyrk1b	0.00111806	0.0149743	0.135	0.084	1
Bahcc1	0.00111812	0.013937	0.212	0.151	1
Kif5b	0.00111828	-0.0695457	0.91	0.859	1
Tnfsf12	0.00112056	0.106997	0.203	0.115	1
Exosc1	0.00112612	0.0498043	0.245	0.164	1
Pank3	0.00112686	-0.00235842	0.277	0.217	1
Dab2ip	0.00113405	0.0595475	0.725	0.619	1
Ndufb10	0.00113915	-0.130555	0.901	0.872	1
Pard6a	0.00113994	-0.0118459	0.484	0.41	1
Ino80d	0.00114175	0.0987432	0.421	0.305	1
Stk16	0.00114187	-0.0870679	0.43	0.407	1
Srebf2	0.0011453	-0.174466	0.543	0.556	1
Actl6a	0.00114971	0.154206	0.349	0.235	1
Polb	0.00115048	-0.105526	0.723	0.679	1
Wdr26	0.00115131	0.112561	0.66	0.543	1
Ndufa2	0.00115225	0.0867886	0.899	0.809	1
Eny2	0.00115986	-0.0342486	0.727	0.655	1
Pcmtd2	0.00116096	0.124633	0.678	0.556	1
Mpdu1	0.00116273	0.105456	0.365	0.258	1
Fhl1	0.00116305	0.0928104	0.399	0.295	1
Ergic2	0.00116663	-0.0483341	0.671	0.606	1
Cdkl3	0.00116893	0.115832	0.245	0.146	1
Unc80	0.00117011	-0.0298515	0.696	0.616	1
2310061I04Rik	0.00117614	0.0888537	0.268	0.172	1
Fis1	0.00118227	0.0345587	0.813	0.721	1
Napa	0.00118565	0.174442	0.797	0.687	1
Cox14	0.00118687	0.0576781	0.718	0.614	1
Gpr162	0.0011871	0.12398	0.64	0.517	1
Casc3	0.00118723	0.15736	0.486	0.36	1
Fip1l1	0.00119059	0.105066	0.743	0.627	1
2410131K14Rik	0.00119075	0.059343	0.176	0.104	1
B3galnt2	0.00119089	0.00997576	0.124	0.081	1
Mknk2	0.00119484	-0.125425	0.232	0.248	1
Rnf8	0.00119583	0.0360999	0.437	0.342	1
Slu7	0.00119916	-0.0520521	0.453	0.405	1
Foxj3	0.00119984	-0.105057	0.277	0.269	1
Mrpl21	0.00120187	0.0775347	0.635	0.522	1
Nr1d1	0.00120257	0.112123	0.705	0.587	1
Gtf2e2	0.00120358	0.1384	0.302	0.193	1
Ccdc92	0.00120493	-0.0465246	0.324	0.277	1
Ddx50	0.00120589	-0.0724096	0.815	0.76	1
Pop4	0.00121145	0.0749482	0.327	0.232	1
Rspry1	0.00121663	-0.0256759	0.421	0.358	1
Lmna	0.00122422	-0.231218	0.286	0.366	1
Kansl3	0.00122445	0.0280238	0.374	0.298	1
Nup54	0.00122652	0.0918848	0.194	0.11	1
Nsun6	0.0012394	-0.0596244	0.173	0.149	1
Fam45a	0.00124297	0.144157	0.286	0.18	1
Hemk1	0.00124452	0.0812515	0.115	0.05	1
Gm47423	0.00124497	-0.132407	0.234	0.222	1
Zfp397	0.00124543	-0.00301391	0.399	0.326	1
Tcf12	0.00124921	-0.0556647	0.475	0.405	1
Rp9	0.00124956	-0.000497779	0.714	0.621	1
Hap1	0.00125084	-0.0722147	0.622	0.548	1
Prep	0.00125121	-0.0133018	0.137	0.102	1
Srpk1	0.00125624	-0.0811163	0.601	0.551	1
Dtd2	0.00125698	-0.0365251	0.295	0.256	1
Hnrnpc	0.00125995	0.0989512	0.872	0.775	1
Jund	0.00126071	-0.126465	0.937	0.911	1
Rnmt	0.0012624	-0.0276831	0.464	0.392	1
Rabggtb	0.00126523	-0.0738408	0.403	0.366	1
Svbp	0.00126559	-0.00316735	0.412	0.334	1
Pdzd8	0.00127844	-0.00263575	0.383	0.316	1
Dgkz	0.00128151	-0.0472713	0.32	0.261	1
Gcc2	0.0012833	-0.0940918	0.703	0.655	1
Mcts1	0.00128503	-0.0255934	0.466	0.402	1
Gm26672	0.00128685	0.0748219	0.101	0.042	1
Ncoa7	0.0012874	0.0497705	0.698	0.598	1
Nxf1	0.00128982	-0.0630155	0.207	0.175	1
Kat6b	0.00129061	0.0268452	0.507	0.413	1
Hagh	0.00129194	-0.134122	0.782	0.757	1
Ecpas	0.00129525	-0.0111727	0.502	0.428	1
Atp5b	0.00129618	0.0528801	0.998	0.969	1
Zmpste24	0.00130384	-0.0444055	0.185	0.154	1
Ptdss2	0.00130422	0.137995	0.284	0.178	1
Wdr53	0.00130663	0.0631192	0.189	0.112	1
Mettl5	0.00130879	-0.0456263	0.327	0.269	1
Mtss1	0.0013089	-0.0839967	0.791	0.734	1
Saysd1	0.00131255	-0.0515763	0.221	0.196	1
Fam20b	0.00131337	0.0216349	0.223	0.157	1
Ppp6c	0.00131552	0.0532278	0.376	0.277	1
2024-09-07	0.00131598	-0.0142344	0.935	0.867	1
Cript	0.00131655	0.0278099	0.583	0.491	1
Ikbip	0.00131962	-0.0870739	0.241	0.217	1
Hpcal4	0.00132041	-0.0191107	0.306	0.253	1
Kif3a	0.00132101	-0.115296	0.8	0.765	1
Ganab	0.00132361	0.0646141	0.349	0.253	1
Cd81	0.00132443	-0.0324378	0.863	0.789	1
Zbtb8os	0.00132961	-0.0534111	0.2	0.17	1
Psmd12	0.00133049	0.0231918	0.75	0.663	1
Ufsp2	0.00133153	-0.0259484	0.507	0.433	1
Ipo9	0.0013357	0.156839	0.338	0.225	1
Rapgefl1	0.0013371	0.0581928	0.234	0.154	1
Dnajc21	0.00133787	0.0921641	0.378	0.277	1
Selenot	0.00133925	0.119845	0.689	0.569	1
Sil1	0.00134062	0.0590968	0.187	0.112	1
Rnf214	0.00134167	-0.0758775	0.462	0.433	1
E130307A14Rik	0.00134331	0.118607	0.16	0.078	1
Uckl1	0.00134528	0.0467114	0.268	0.188	1
Prpf3	0.00134981	0.0170867	0.155	0.102	1
Actr3	0.00135151	-0.0498722	0.608	0.546	1
Fam13a	0.00135167	0.133968	0.383	0.272	1
Ipo5	0.00135291	0.121551	0.372	0.261	1
D830024N08Rik	0.00135305	0.0174738	0.119	0.073	1
Gm13889	0.00135476	-0.0418724	0.507	0.41	1
Cdh7	0.00135516	0.109899	0.266	0.175	1
Sbf1	0.00135528	-0.0448751	0.239	0.204	1
Rbm8a	0.00135585	-0.0644549	0.696	0.632	1
Rab4a	0.00136501	-0.152972	0.372	0.402	1
2310009B15Rik	0.00136798	0.0203377	0.387	0.308	1
Kxd1	0.00137281	0.0794212	0.423	0.316	1
Lsm6	0.00137414	-0.047195	0.696	0.629	1
Cnpy2	0.00137467	-0.00620666	0.626	0.54	1
Hk1	0.00137721	0.0416836	0.727	0.619	1
Rab2a	0.00138393	-0.01657	0.962	0.906	1
Tmem121	0.00139083	0.138035	0.221	0.125	1
Ppp4r2	0.00139274	-0.00918367	0.671	0.595	1
Psmc5	0.00139478	0.0390121	0.822	0.731	1
Bicral	0.00139661	0.0477591	0.336	0.251	1
Ccdc47	0.0013973	-0.0235878	0.718	0.645	1
Dhrs7	0.0014004	0.109224	0.309	0.206	1
Tomm20	0.00140082	0.0327775	0.937	0.864	1
Nudt14	0.00140096	0.105472	0.23	0.138	1
Xiap	0.00140454	0.0398601	0.716	0.616	1
Tmod3	0.00140741	0.0483856	0.288	0.204	1
Rprd2	0.0014081	0.0657036	0.459	0.358	1
Gm15417	0.00140906	0.0338758	0.216	0.154	1
Cyhr1	0.00141084	-0.0107151	0.66	0.585	1
Manf	0.00141406	0.0742177	0.691	0.577	1
Psmb1	0.00141566	-0.03915	0.761	0.689	1
Tbc1d30	0.00142028	0.104508	0.23	0.138	1
Tsga10	0.0014274	0.0163839	0.187	0.131	1
Ppp2r2c	0.00142869	0.0710245	0.392	0.295	1
Emc8	0.00143356	0.0690569	0.39	0.287	1
Fibp	0.00144095	0.0374094	0.502	0.402	1
Odf2l	0.00144278	0.0763354	0.187	0.11	1
Tfdp1	0.00144364	0.0224326	0.225	0.164	1
Hars	0.0014443	-0.0326168	0.401	0.342	1
Ube2e2	0.00144546	0.0249932	0.55	0.46	1
Tmem30a	0.00145316	-0.107419	0.718	0.663	1
Armcx1	0.00145617	-0.100484	0.428	0.394	1
Hspd1	0.00146048	0.012729	0.8	0.713	1
Gnai3	0.0014627	0.128324	0.286	0.183	1
Zmat3	0.0014665	0.111061	0.324	0.219	1
Rbm48	0.00147165	-0.0954816	0.189	0.172	1
Nop14	0.00147419	0.0955183	0.327	0.227	1
Pde10a	0.00148081	-0.238371	0.644	0.666	1
Zfp668	0.0014916	0.0423716	0.113	0.057	1
Mapkap1	0.00149471	0.02274	0.324	0.251	1
Dlgap4	0.00149751	0.153009	0.613	0.488	1
Pafah1b3	0.00149773	-0.131491	0.68	0.65	1
Guk1	0.00150144	0.0966548	0.795	0.687	1
Acat2	0.00150454	0.0602147	0.32	0.225	1
Pdk2	0.00150456	0.0616465	0.255	0.17	1
Fmr1	0.00150784	0.0589371	0.646	0.54	1
Fus	0.00151257	0.00482639	0.939	0.872	1
Pcnx2	0.0015173	0.0113338	0.128	0.081	1
Cdk16	0.00151753	0.029797	0.554	0.46	1
Mcrs1	0.00152336	-0.116716	0.342	0.334	1
Caskin1	0.001526	0.052773	0.462	0.368	1
Daxx	0.00152732	-0.0493923	0.18	0.159	1
Cipc	0.0015284	-0.00418663	0.329	0.264	1
Btf3l4	0.00152894	0.0356813	0.252	0.18	1
Galnt18	0.00152907	0.178856	0.203	0.112	1
Gatd1	0.00152966	-0.0196115	0.279	0.225	1
Atf2	0.00153	0.00155154	0.518	0.436	1
Zc3h6	0.00153301	0.0383164	0.439	0.347	1
Dnajc4	0.00153329	0.0684619	0.264	0.18	1
Diaph1	0.00153561	0.10332	0.293	0.193	1
Lmnb2	0.0015399	0.0574766	0.128	0.068	1
Cul4a	0.00154069	0.00216226	0.358	0.287	1
Twf1	0.0015476	0.0132903	0.345	0.274	1
Cntnap2	0.00155341	0.045953	0.464	0.373	1
Senp2	0.0015545	-0.100279	0.628	0.587	1
Eef1b2	0.00155452	-0.0577451	0.941	0.898	1
Tdg	0.00155785	0.0227784	0.453	0.366	1
B4galt6	0.00155837	0.0310099	0.455	0.366	1
Prr3	0.00155914	0.0555922	0.363	0.277	1
Ube2e1	0.00156312	-0.0225665	0.734	0.663	1
Crebzf	0.00156589	-0.0236867	0.581	0.509	1
Ccdc127	0.00156711	-0.00602905	0.529	0.449	1
Frat1	0.00156719	-0.00574006	0.194	0.146	1
Usp19	0.00156844	-0.0272272	0.392	0.337	1
Rfx7	0.00157144	-0.0213499	0.527	0.454	1
Atp2a2	0.00157809	-0.0641167	0.813	0.747	1
D1Ertd622e	0.00158542	-0.0331485	0.282	0.225	1
Smad4	0.00159168	-0.0516152	0.441	0.379	1
Gm16536	0.00160045	0.0451463	0.169	0.104	1
Usp42	0.00160481	-0.0166818	0.227	0.178	1
Ppil4	0.00160484	0.0202585	0.588	0.496	1
Smg7	0.001611	0.0204433	0.396	0.313	1
Rpap3	0.00161315	0.0319592	0.399	0.311	1
E230029C05Rik	0.00161382	0.0432492	0.108	0.055	1
Tmem126a	0.00161929	-0.0597079	0.518	0.47	1
Bag5	0.00162082	-0.0242909	0.5	0.428	1
H1f0	0.00162135	0.0436858	0.372	0.287	1
Rnf6	0.00162259	0.013028	0.637	0.554	1
Hsbp1l1	0.00162303	0.12179	0.162	0.081	1
Ciao1	0.00162308	0.103761	0.284	0.185	1
4933431E20Rik	0.00162641	-0.0167982	0.203	0.159	1
Hsdl2	0.00162838	-0.0969578	0.178	0.167	1
Rab10	0.0016304	0.00637757	0.696	0.608	1
Polr2c	0.00163105	0.0251699	0.725	0.632	1
Strn	0.00163219	0.0124691	0.182	0.128	1
Gab2	0.00163431	0.0377395	0.128	0.073	1
Pds5a	0.00163843	-0.0704716	0.385	0.345	1
Them4	0.00164386	-0.0448823	0.327	0.282	1
Ube2z	0.00164735	0.0559535	0.372	0.277	1
Scp2	0.00165688	-0.0868328	0.676	0.64	1
Paip1	0.00165863	0.0108945	0.649	0.559	1
Thrb	0.00166322	0.0288659	0.273	0.201	1
Fam98c	0.00166585	0.00554416	0.324	0.258	1
Akirin1	0.00166689	0.0585661	0.342	0.253	1
Ptch1	0.00166821	-0.0944966	0.342	0.295	1
Psmg2	0.0016746	0.154825	0.297	0.191	1
Dhodh	0.00167632	0.0764835	0.149	0.078	1
Zfp871	0.00167632	0.121112	0.66	0.54	1
Gon4l	0.00167769	-0.0321359	0.635	0.564	1
Cfap410	0.00167968	0.0636788	0.194	0.12	1
Rybp	0.00168062	0.116232	0.426	0.311	1
Atp5k	0.00168108	0.15172	0.881	0.794	1
Cdkn2aipnl	0.00168918	0.113181	0.207	0.117	1
Cmpk1	0.00169064	-0.0178284	0.764	0.679	1
Btf3	0.00169082	-0.0488524	0.948	0.896	1
Odr4	0.00169559	0.00288641	0.516	0.433	1
Cds1	0.00169707	0.0160192	0.149	0.099	1
Zfp654	0.00170247	-0.00149208	0.288	0.232	1
Usp9x	0.00170364	-0.0952938	0.736	0.692	1
Cnot8	0.00171111	-0.0249587	0.241	0.196	1
Fgf14	0.00171825	-0.0957676	0.313	0.272	1
Dld	0.00171929	0.0726539	0.624	0.514	1
Atp6v0d1	0.00172233	0.0966794	0.811	0.708	1
Dr1	0.00172321	-0.0225404	0.342	0.277	1
Madd	0.00172374	0.13754	0.667	0.546	1
Sp4	0.0017311	0.134038	0.381	0.269	1
Eif5a2	0.00173158	0.0691711	0.124	0.057	1
Ppp2r3a	0.00173572	0.0016626	0.374	0.3	1
Plaa	0.00173708	-0.0878243	0.216	0.209	1
Rps4x	0.0017452	-0.00239268	0.995	0.966	1
Rbx1	0.00174872	0.0339973	0.921	0.849	1
Zfp322a	0.0017492	0.0685273	0.446	0.347	1
Zmynd11	0.00174944	-0.0247252	0.759	0.679	1
Ddx3y	0.00175001	-0.229294	0.18	0.258	1
Mrps10	0.00175048	-0.0342816	0.345	0.292	1
Arhgef1	0.00175757	0.00121942	0.169	0.117	1
Adgrl3	0.00175902	-0.15505	0.718	0.715	1
Mrpl3	0.0017696	0.130782	0.318	0.209	1
Vapa	0.00177066	-0.0974824	0.921	0.888	1
Taf10	0.00177315	-0.0406735	0.543	0.486	1
Hmgcl	0.00177575	0.0163923	0.3	0.225	1
Cxxc4	0.00178141	0.0424259	0.739	0.64	1
Elk1	0.00178546	0.0433947	0.273	0.196	1
Timm17a	0.00179262	0.00489918	0.464	0.384	1
Nr1d2	0.00179371	-0.00373487	0.563	0.48	1
Mex3c	0.00179467	-0.102448	0.212	0.214	1
1500004A13Rik	0.00179683	-0.023605	0.538	0.462	1
Tacc2	0.0017999	-0.0242015	0.376	0.316	1
Mon2	0.00180352	0.0953141	0.369	0.264	1
Itpa	0.00180794	0.12753	0.468	0.35	1
Mgat5b	0.00180895	0.113002	0.236	0.144	1
4931406P16Rik	0.0018109	-0.0328946	0.351	0.308	1
Eif4h	0.00181225	0.0637238	0.775	0.674	1
Lrrc4	0.0018151	-0.0748794	0.205	0.185	1
Trnt1	0.00182284	0.00415829	0.36	0.287	1
Dnaja2	0.00182574	-0.080268	0.793	0.744	1
Samd4b	0.00183024	0.0413286	0.369	0.285	1
Slc35a4	0.00183157	0.0378614	0.176	0.115	1
Utp23	0.00183558	-0.031769	0.155	0.12	1
Rab2b	0.00183819	-0.0573177	0.464	0.413	1
Rnf167	0.00185007	-0.109203	0.408	0.389	1
Cpeb3	0.00185217	-0.0043802	0.423	0.358	1
Chmp1a	0.00185453	0.101607	0.331	0.227	1
Ankhd1	0.00185478	0.0247399	0.39	0.308	1
Fbxo21	0.00185605	0.134814	0.493	0.373	1
Cdc5l	0.00185967	0.056826	0.696	0.593	1
Pdcd6	0.00186034	0.000855295	0.43	0.36	1
Pcmtd1	0.00186209	-0.026947	0.689	0.614	1
Ipo8	0.0018671	0.0116374	0.2	0.144	1
Vapb	0.00186907	-0.00863657	0.518	0.441	1
Igf2bp3	0.00186947	0.0578231	0.277	0.191	1
Dhcr24	0.00187056	-0.1248	0.315	0.319	1
Lgals8	0.00187348	0.106687	0.182	0.099	1
Cox16	0.00188163	0.0833366	0.619	0.509	1
Tmem70	0.00188357	0.00549786	0.329	0.258	1
Wipi2	0.00188583	-0.0827505	0.349	0.311	1
Rplp2	0.00188792	0.108106	0.982	0.948	1
Pex7	0.00188999	0.12316	0.347	0.238	1
Rnf145	0.00189355	-0.00295444	0.304	0.24	1
Ublcp1	0.0018969	0.0646577	0.412	0.316	1
Rcvrn	0.00189728	0.208734	0.89	0.804	1
Ubn1	0.00189986	-0.0723744	0.613	0.559	1
2510002D24Rik	0.00190141	0.0065535	0.473	0.394	1
Cdh2	0.00190239	0.0137375	0.491	0.407	1
Cd47	0.00190532	0.014692	0.818	0.734	1
Gfod2	0.00190607	0.0945326	0.207	0.12	1
Znhit1	0.00190654	-0.138253	0.459	0.467	1
Jagn1	0.00191445	0.0142681	0.392	0.321	1
Adprh	0.0019163	-0.0177169	0.613	0.53	1
Cpne8	0.00191679	-0.0795804	0.428	0.371	1
Dym	0.00193443	0.0663861	0.273	0.188	1
Cep170b	0.00194042	-0.132033	0.419	0.428	1
Calm2	0.0019422	-0.178996	0.984	0.99	1
Gm4258	0.00195035	0.109693	0.91	0.828	1
Myt1	0.00195179	0.170936	0.232	0.138	1
Rnf11	0.00195239	0.0293689	0.745	0.658	1
Cnbp	0.00195281	0.0769086	0.89	0.802	1
Stoml2	0.00195306	-0.017824	0.439	0.371	1
Taf7	0.00195527	-0.00506928	0.574	0.501	1
Iqsec1	0.00195626	-0.015192	0.468	0.399	1
Cnot9	0.00195744	0.0631644	0.178	0.104	1
Mrpl16	0.00195908	-0.0433193	0.221	0.178	1
Fkbp5	0.00196715	0.103188	0.196	0.11	1
Cramp1l	0.00197255	0.009782	0.196	0.138	1
Fam220a.1	0.0019736	0.0740416	0.239	0.159	1
9530068E07Rik	0.00198866	0.0684983	0.315	0.222	1
Tubgcp2	0.00198957	0.0147986	0.241	0.183	1
Pdxdc1	0.00199134	0.0376095	0.383	0.29	1
Adal	0.0019955	0.000287622	0.245	0.188	1
Ubr1	0.0020039	0.047764	0.462	0.363	1
Dgcr2	0.00201191	-0.0285367	0.3	0.248	1
D430042O09Rik	0.0020177	-0.00547137	0.257	0.198	1
Acsl3	0.00201929	0.0767346	0.642	0.53	1
Fry	0.00202709	0.0182053	0.592	0.499	1
Atp1b3	0.00202896	0.0332636	0.52	0.426	1
Cnot10	0.00203955	0.0526413	0.385	0.3	1
Cfdp1	0.00204041	-0.0214406	0.887	0.822	1
Bag1	0.00204896	-0.0258587	0.741	0.676	1
Klhl11	0.00205263	0.0802939	0.302	0.209	1
Bptf	0.00205562	0.0620015	0.851	0.768	1
Psmd14	0.00205629	0.00711276	0.613	0.53	1
Itsn1	0.00207562	0.155601	0.545	0.423	1
Rfxap	0.00207655	-0.074598	0.536	0.493	1
Pkd1	0.0020777	0.0487511	0.302	0.214	1
Eps15l1	0.0020823	0.0414112	0.221	0.149	1
Hnrnpll	0.00208803	-0.140782	0.324	0.342	1
Plekhj1	0.00209249	0.0872615	0.421	0.316	1
1110051M20Rik	0.00209447	0.0265473	0.399	0.313	1
Stx7	0.0020945	0.0884834	0.588	0.48	1
Cdadc1	0.00209945	-0.0315422	0.356	0.305	1
A430005L14Rik	0.00210989	0.0428001	0.309	0.225	1
Tut4	0.0021109	-0.116775	0.741	0.705	1
Stmn4	0.00211546	0.0945752	0.599	0.496	1
Rab11fip4	0.00211804	-0.00175138	0.273	0.214	1
Vegfb	0.0021465	-0.0620909	0.428	0.384	1
Zfp9	0.00214941	0.0528037	0.173	0.107	1
Gatc	0.00215977	-0.0217382	0.214	0.175	1
Mxi1	0.00216505	0.147668	0.664	0.546	1
Plxna1	0.00216657	0.0260619	0.252	0.188	1
Igsf8	0.0021673	-0.0717913	0.734	0.695	1
Zswim7	0.00217039	0.0173533	0.336	0.266	1
Uso1	0.00217059	0.146376	0.385	0.272	1
Pde4dip	0.00217773	-0.0806717	0.477	0.439	1
AW549877	0.00218134	0.0564644	0.435	0.337	1
Tex10	0.00218532	-0.0440979	0.306	0.264	1
Ado	0.00218655	-0.038109	0.27	0.225	1
Tmem237	0.00218824	0.0634013	0.421	0.326	1
Mapk1	0.00218893	0.00288686	0.705	0.616	1
Tigd2	0.00219538	0.198908	0.518	0.397	1
Hibadh	0.00219646	0.106026	0.511	0.397	1
Prxl2a	0.00219919	0.0847137	0.529	0.423	1
Hint2	0.00220474	0.0362586	0.55	0.452	1
Grtp1	0.00220789	-0.0887311	0.194	0.18	1
Ifngr2	0.00221142	-0.0549158	0.354	0.316	1
Scand1	0.00221691	-0.113785	0.874	0.841	1
Mrps18b	0.00222986	0.0656034	0.268	0.183	1
Mxd4	0.00223961	0.0227923	0.545	0.452	1
Zfp592	0.00224219	-0.0196718	0.137	0.107	1
Hspa5	0.00224265	-0.17173	0.932	0.93	1
Tmem240	0.0022469	-0.0545861	0.498	0.444	1
Nol4l	0.00225338	0.0928561	0.32	0.225	1
Adk	0.00225971	0.00741401	0.507	0.426	1
Adnp2	0.00225976	0.0859279	0.117	0.052	1
Prkacb	0.00226329	-0.0125044	0.858	0.789	1
Mapk8ip1	0.0022658	-0.0401528	0.642	0.569	1
Zfp866	0.00226714	0.109002	0.155	0.078	1
Epc2	0.00227075	-0.127501	0.471	0.46	1
Pde6g	0.00227848	0.273721	0.876	0.807	1
Ddx21	0.00228064	-0.0967584	0.313	0.292	1
Smchd1	0.00228574	-0.000415469	0.671	0.59	1
Fzr1	0.00228729	0.0578305	0.297	0.211	1
Socs7	0.00228807	-0.0719208	0.48	0.428	1
Epb41l4a	0.00228992	0.109691	0.405	0.303	1
Agpat5	0.00229004	0.0601232	0.601	0.496	1
Scaf1	0.00229315	0.0584363	0.372	0.274	1
Cuta	0.00229412	-0.0809148	0.689	0.64	1
Zfp518a	0.00229883	-0.0966913	0.144	0.151	1
Smdt1	0.00230428	0.124954	0.914	0.841	1
Ablim1	0.00230465	0.0706413	0.509	0.402	1
Wdcp	0.00230563	-0.0970259	0.137	0.131	1
Nptn	0.002315	0.033297	0.741	0.642	1
Msmo1	0.00232272	-0.140175	0.484	0.446	1
Srsf3	0.0023241	0.0679075	0.948	0.883	1
Tmed2	0.00232898	0.0103638	0.723	0.64	1
Rian	0.0023318	-0.150675	0.718	0.679	1
Xpr1	0.00233484	0.0891376	0.759	0.658	1
Sema4d	0.00234274	-0.0753032	0.196	0.18	1
Cebpb	0.00234418	-0.122009	0.245	0.243	1
Sms	0.00234611	-0.0706888	0.75	0.695	1
Pdhb	0.00234809	-0.0609769	0.579	0.527	1
Apbb3	0.00235044	0.0398437	0.295	0.217	1
Nbas	0.00235568	-0.108384	0.194	0.196	1
Vti1b	0.00235865	0.0976525	0.529	0.415	1
Zbtb43	0.0023629	0.0355479	0.241	0.175	1
Zbtb21	0.00236373	-0.0575404	0.187	0.167	1
Amph	0.00236597	0.0854614	0.637	0.53	1
Mtrex	0.0023691	-0.0672993	0.392	0.36	1
Tmem223	0.00237044	-0.0421635	0.545	0.478	1
Uqcr10	0.00237491	0.0695572	0.91	0.83	1
Rbm15b	0.00237823	-0.143818	0.18	0.222	1
Prpf39	0.0023793	0.0026601	0.475	0.394	1
Tmem9b	0.00238111	0.039853	0.266	0.191	1
Bcr	0.0023878	0.0222994	0.356	0.282	1
Supt5	0.00239019	-0.0189457	0.586	0.52	1
Acox3	0.00239305	0.0514516	0.124	0.068	1
Atg3	0.00239875	-0.166814	0.543	0.554	1
Ube2v2	0.00239888	0.0143257	0.745	0.661	1
Bbip1	0.00240857	0.0593477	0.532	0.428	1
Rfc3	0.00241228	0.0259868	0.214	0.154	1
Mrpl34	0.00241251	-0.0481287	0.721	0.661	1
Washc4	0.00241689	0.071007	0.266	0.185	1
Zfp90	0.00241833	0.0647946	0.212	0.133	1
Fam78b	0.00241904	0.0880367	0.176	0.097	1
Stag1	0.00242256	-0.00121998	0.608	0.52	1
Ubqln1	0.00243893	-0.0111938	0.403	0.334	1
Zfp688	0.00244441	0.0565065	0.164	0.094	1
Arhgap21	0.00245	-0.0343401	0.34	0.292	1
Ssbp2	0.00245822	0.174236	0.673	0.556	1
Smim19	0.00246628	0.0247816	0.327	0.256	1
Mrgbp	0.0024695	0.13102	0.291	0.188	1
Exoc4	0.00247213	-0.0548455	0.381	0.342	1
B3gat3	0.00248613	-0.0721312	0.635	0.593	1
Eif4g2	0.00248871	0.0661217	0.971	0.916	1
1110059E24Rik	0.00249286	0.112399	0.342	0.238	1
Tmem60	0.00249392	-0.0233369	0.401	0.345	1
Gbf1	0.00249456	-0.00254114	0.52	0.439	1
Timm13	0.00249656	0.102181	0.869	0.778	1
Lrrc20	0.00249777	0.063687	0.144	0.078	1
Wdr82	0.00249832	0.0278409	0.41	0.329	1
Csnk1e	0.00249893	0.0711743	0.736	0.634	1
Bcas2	0.00250048	-0.0696476	0.813	0.757	1
Mtus1	0.00251078	0.0876431	0.455	0.35	1
Stk3	0.00251179	-0.0281337	0.198	0.159	1
Tprgl	0.00252071	-0.0487692	0.489	0.441	1
Zcchc17	0.00252084	0.0694092	0.822	0.728	1
Dmwd	0.00252265	-0.0481607	0.477	0.426	1
Nosip	0.0025233	0.0883855	0.259	0.17	1
Atpaf1	0.00254597	0.0594523	0.331	0.243	1
Nab2	0.00255241	0.142749	0.203	0.115	1
Ndufs3	0.0025531	0.0175277	0.709	0.624	1
Gak	0.00255445	-0.0656608	0.232	0.209	1
Sat1	0.00255581	0.0652794	0.243	0.157	1
Exoc3	0.00255658	-0.0553466	0.818	0.768	1
Nfkbib	0.00256436	0.0219012	0.198	0.138	1
Tmem9	0.00256734	0.116539	0.439	0.329	1
Tmcc1	0.00256774	0.135695	0.586	0.467	1
Araf	0.00257002	-0.011125	0.673	0.598	1
Dync2h1	0.00257078	-0.0380509	0.489	0.42	1
Pnrc1	0.00257387	-0.113902	0.892	0.859	1
Sde2	0.00258647	-0.110459	0.514	0.493	1
Tmcc2	0.00259057	-0.0192	0.259	0.209	1
Cct7	0.00259309	-0.0937283	0.813	0.77	1
Bloc1s6	0.0025938	0.0174045	0.216	0.157	1
Pcna	0.002598	0.0481543	0.457	0.36	1
Ndufb7	0.00260059	-0.0307015	0.86	0.794	1
Thap11	0.00260194	0.0465235	0.282	0.201	1
Lin7c	0.00261225	0.061486	0.579	0.475	1
Rbbp4	0.00262233	-0.045949	0.66	0.601	1
Dtna	0.00262323	-0.024036	0.514	0.454	1
Picalm	0.00262852	-0.0394501	0.457	0.394	1
Ddb1	0.0026312	0.000898954	0.615	0.535	1
A330023F24Rik	0.00263298	0.0187567	0.417	0.339	1
Slc25a22	0.00263302	0.0385693	0.315	0.232	1
Lcmt1	0.00263518	0.0303408	0.523	0.433	1
Ppt2	0.00263955	0.101607	0.3	0.204	1
Nfkbil1	0.00264208	-0.0401036	0.304	0.258	1
Zfp637	0.00264389	0.0192157	0.471	0.394	1
Mrps24	0.00264823	-0.0415498	0.653	0.59	1
Oaz2	0.00265562	-0.0677489	0.439	0.386	1
Ywhae	0.00265745	-0.111957	0.991	0.971	1
Homer1	0.00265883	-0.168702	0.401	0.446	1
Psmc3	0.00265994	-0.047913	0.757	0.692	1
Sec61a2	0.00266022	0.150323	0.354	0.245	1
Hmgb3	0.0026645	0.0105982	0.68	0.587	1
Pitpnm3	0.00267644	0.100826	0.252	0.162	1
Crk	0.00267918	0.0357446	0.491	0.402	1
Tsnax	0.00268155	0.156352	0.667	0.551	1
Rpl17	0.00268454	0.0422829	1	0.979	1
Arf1	0.00268591	0.0816774	0.91	0.83	1
Ddx46	0.00268875	0.0134669	0.655	0.577	1
Pdxk	0.00269213	-0.0451383	0.538	0.486	1
Rab43	0.00270065	0.0365884	0.113	0.063	1
Kdm6b	0.00270257	-0.0604262	0.561	0.499	1
Jade1	0.00270428	0.0411699	0.342	0.261	1
4833420G17Rik	0.00272001	-0.00968507	0.471	0.394	1
Mcee	0.00272542	-0.0128927	0.419	0.358	1
Cyth2	0.00272816	-0.0836699	0.572	0.543	1
Fam161a	0.0027313	0.0618051	0.324	0.23	1
Marcks	0.00274052	-0.197344	0.93	0.922	1
Atf6	0.00274091	0.103681	0.36	0.256	1
Mrpl12	0.00274109	0.0825766	0.561	0.457	1
Ddx18	0.00274137	0.040773	0.486	0.397	1
Pgrmc2	0.00274316	-0.0431783	0.43	0.381	1
Pccb	0.00274452	-0.0209019	0.14	0.11	1
Camk1d	0.00275274	-0.0791782	0.342	0.295	1
Ppig	0.0027639	0.0879071	0.876	0.789	1
Blzf1	0.00276516	4.56557e-05	0.261	0.204	1
Preb	0.00276789	-0.0552413	0.173	0.157	1
Sertad1	0.00276807	-0.0734731	0.191	0.172	1
Zfp507	0.00277128	0.103933	0.223	0.136	1
Dpm1	0.00277798	-0.0363706	0.714	0.642	1
Rnf10	0.00277878	-0.108392	0.775	0.736	1
Leprotl1	0.0027806	0.0149024	0.464	0.381	1
Nudc	0.00278101	0.000844805	0.908	0.846	1
Cbx5	0.0027829	-0.059803	0.869	0.822	1
Zzef1	0.00278449	0.0372164	0.286	0.209	1
Actn1	0.00278989	0.0667034	0.153	0.089	1
Tmem59l	0.00279798	0.0939716	0.628	0.52	1
Rnf7	0.00281894	0.0761293	0.761	0.661	1
Ntrk2	0.00282148	0.0266215	0.64	0.551	1
Zfp358	0.00282207	-0.0610428	0.194	0.178	1
Senp5	0.00282759	0.0271706	0.282	0.209	1
Nbea	0.00283358	0.0535424	0.869	0.783	1
Fto	0.00283382	0.0690367	0.592	0.488	1
Cep68	0.00283475	0.0264364	0.144	0.094	1
Coa3	0.00283475	-0.0425121	0.806	0.742	1
Ypel3	0.00283951	-0.00185251	0.869	0.796	1
Mcmbp	0.00284038	-0.0533077	0.284	0.251	1
Alkbh1	0.0028424	-0.0389405	0.441	0.376	1
Atp5j2	0.00285085	-0.0206649	0.946	0.888	1
Sqstm1	0.00285247	0.0997153	0.755	0.65	1
Prmt1	0.00285486	0.105087	0.806	0.708	1
Sae1	0.00285813	0.0677509	0.466	0.368	1
Per3	0.00286472	-0.101582	0.568	0.527	1
Hspa9	0.00286652	-0.0884075	0.482	0.46	1
Ap3s1	0.00287254	0.038424	0.505	0.415	1
Mfsd14b	0.0028809	0.00674462	0.205	0.149	1
Ndrg1	0.00288161	0.152574	0.248	0.154	1
Rnf41	0.00288464	-0.0325973	0.347	0.295	1
Slc30a3	0.00288496	0.0170398	0.212	0.159	1
Rasl10b	0.00288871	-0.0103343	0.41	0.339	1
Setd2	0.00289039	-0.0344546	0.507	0.446	1
Acaca	0.00289652	0.118576	0.347	0.24	1
Nub1	0.00289669	-0.100941	0.48	0.457	1
Wdr44	0.00290228	0.0363937	0.189	0.128	1
Mrps35	0.0029025	-0.0348673	0.255	0.222	1
Dcaf5	0.00290262	0.0674655	0.322	0.232	1
Sacs	0.00290488	0.0064741	0.293	0.227	1
Kdm6a	0.00290975	0.142779	0.385	0.274	1
Coq10a	0.00291125	0.0481908	0.282	0.206	1
Tspan7	0.00291292	0.123854	0.845	0.749	1
Arid1b	0.00292297	0.0297475	0.376	0.295	1
Cyp51	0.00292502	-0.158783	0.5	0.48	1
0610009B22Rik	0.00293034	0.0403022	0.448	0.355	1
Tmem47	0.00295105	-0.0419049	0.221	0.185	1
Usp15	0.00295111	-0.0605241	0.572	0.52	1
Banf1	0.00295332	0.0532123	0.529	0.433	1
Ccdc88a	0.00295747	-0.109121	0.867	0.822	1
Ptpn23	0.00296638	-0.0903322	0.151	0.157	1
Pfdn4	0.00297429	-0.00400557	0.369	0.305	1
Sorbs1	0.0029776	0.137004	0.277	0.178	1
Cfl1	0.00297889	-0.120345	0.968	0.948	1
Gps1	0.00298904	0.13932	0.543	0.426	1
Hnrnpl	0.00299149	-0.151184	0.622	0.619	1
Fxr2	0.00299755	0.120234	0.559	0.441	1
Zc3h14	0.00300018	-0.0403499	0.486	0.426	1
Trir	0.00300074	-0.0943521	0.849	0.82	1
Cox19	0.00300307	-0.00838052	0.459	0.394	1
Dusp11	0.00301653	0.0270037	0.592	0.491	1
Ssx2ip	0.00301669	0.0572175	0.338	0.251	1
Kctd3	0.00301689	0.0512058	0.268	0.191	1
Parp1	0.00301828	0.0628853	0.324	0.238	1
Cherp	0.00302135	-0.0629311	0.264	0.232	1
Mark3	0.00302229	-0.100946	0.669	0.627	1
Plppr4	0.00302457	0.0678225	0.73	0.634	1
Rasd2	0.00302851	0.0870337	0.131	0.063	1
Zfp740	0.00302937	0.121284	0.304	0.204	1
Cul9	0.00303152	0.122036	0.25	0.157	1
Mtx2	0.00303505	0.00635407	0.597	0.514	1
Wdr37	0.00304123	0.0973984	0.441	0.334	1
Mrps16	0.003045	0.013095	0.486	0.413	1
Wdr70	0.00305136	0.0952431	0.327	0.232	1
Fam53a	0.00305416	0.050467	0.167	0.099	1
Adar	0.00305915	0.0658906	0.367	0.274	1
Trim35	0.00306154	0.0620594	0.759	0.661	1
Ubxn7	0.00306305	0.100063	0.385	0.282	1
Ier5l	0.00306814	-0.226323	0.529	0.567	1
Gzf1	0.00306929	0.0563366	0.264	0.185	1
Zbtb20	0.0030697	0.0845119	0.68	0.574	1
Lnpk	0.00307779	0.105399	0.581	0.473	1
Pum2	0.00308215	-0.0574975	0.685	0.632	1
Rufy1	0.00308289	-0.0762249	0.255	0.232	1
Prrc2a	0.00308362	-0.00719064	0.572	0.493	1
Agfg1	0.00308766	0.0102673	0.383	0.311	1
Slc5a3	0.00309247	-0.0836549	0.419	0.376	1
Lrrc73	0.00309341	-0.0845471	0.302	0.282	1
Aak1	0.00309385	0.137874	0.822	0.723	1
Znhit3	0.00310262	0.112662	0.41	0.303	1
Mfap3	0.0031062	-0.00907673	0.196	0.159	1
Haghl	0.00310762	-0.136141	0.448	0.439	1
Parp11	0.00312069	0.0842416	0.14	0.07	1
Hras	0.00312603	-0.0258683	0.811	0.747	1
Reps1	0.00313079	-0.029235	0.295	0.245	1
Scrib	0.00313653	-0.0046625	0.169	0.123	1
Ube2d2a	0.00313809	-0.0314422	0.773	0.715	1
Dagla	0.00313906	-0.00685117	0.124	0.084	1
Rmnd5a	0.00314391	-0.0453857	0.518	0.457	1
2810402E24Rik	0.00314658	0.0697572	0.149	0.081	1
Rita1	0.00314789	-0.118878	0.209	0.238	1
Ccdc186	0.0031507	-0.0962587	0.61	0.582	1
Scg5	0.00315245	0.129285	0.867	0.778	1
Minpp1	0.00315563	0.0512555	0.36	0.274	1
Uchl5	0.00315604	-0.121858	0.369	0.366	1
Cyb5a	0.00316242	-0.0505417	0.394	0.35	1
Emc4	0.00317967	-0.00511098	0.597	0.52	1
9930104L06Rik	0.00318181	0.0641202	0.137	0.073	1
A230006K03Rik	0.00318404	-0.0616643	0.106	0.094	1
Cul7	0.0031863	-0.0983782	0.171	0.191	1
Drap1	0.00318757	-0.0501752	0.75	0.692	1
Cngb1	0.00318816	0.176509	0.394	0.285	1
Ostc	0.00319466	-0.0782407	0.658	0.616	1
Upf3b	0.00319693	0.0531852	0.743	0.64	1
Dctn6	0.00319705	-0.0384393	0.511	0.457	1
Ift81	0.00319982	-0.0935773	0.453	0.415	1
Ccnk	0.00320136	-0.00756608	0.182	0.136	1
Hnrnpu	0.00320523	-0.0715681	0.944	0.903	1
Rpl36	0.00320573	0.102565	0.966	0.914	1
Ythdc1	0.0032069	0.00338065	0.863	0.786	1
Sesn3	0.00322301	0.072892	0.673	0.572	1
Higd2a	0.00322498	-0.0188598	0.755	0.687	1
Cntnap1	0.00323013	-0.0934808	0.149	0.149	1
Taf1d	0.00323233	-0.0882232	0.572	0.535	1
Gaa	0.00323799	-0.0400158	0.324	0.274	1
Ift46	0.00324566	-0.10993	0.218	0.222	1
Prpf38b	0.00324683	0.0176046	0.599	0.514	1
Ddrgk1	0.0032479	-0.00430565	0.685	0.608	1
Heatr5b	0.00325281	0.00645158	0.27	0.204	1
Ccdc28b	0.00325298	0.0619777	0.658	0.561	1
Atp13a2	0.00325647	0.121296	0.448	0.339	1
Tax1bp1	0.00326473	0.0104964	0.912	0.849	1
Arl6	0.00326846	0.130928	0.486	0.373	1
Wdr48	0.0032707	-0.0911996	0.327	0.313	1
Crim1	0.00327206	-0.034833	0.2	0.164	1
Pafah1b2	0.00328634	0.0417005	0.705	0.608	1
Ptcd3	0.00328839	0.0405029	0.236	0.164	1
Atp5mpl	0.00330266	0.107167	0.872	0.783	1
Gabarap	0.00330493	-0.0186588	0.806	0.731	1
Six6	0.00330999	0.0571813	0.721	0.621	1
Ppard	0.00331292	0.0208878	0.182	0.128	1
Zcchc4	0.00332184	0.0582661	0.131	0.073	1
Wdr74	0.00332728	-0.097931	0.293	0.295	1
Idh3a	0.0033289	0.138398	0.653	0.538	1
N4bp2l2	0.00333321	-0.0152015	0.628	0.551	1
Ccdc117	0.00333346	0.0697691	0.164	0.094	1
Pank1	0.00333403	-0.179121	0.223	0.285	1
Arl6ip5	0.0033342	-0.0266534	0.685	0.621	1
Ylpm1	0.00333522	0.0715992	0.646	0.538	1
Pdia3	0.0033423	-0.0331694	0.752	0.684	1
Tex261	0.00334711	0.00894322	0.444	0.366	1
Rplp1	0.00335595	0.125548	0.995	0.992	1
Mapk3	0.00335926	0.0574859	0.561	0.462	1
Ireb2	0.00337089	0.0150056	0.333	0.261	1
Tnik	0.00337617	0.0739303	0.745	0.648	1
Derl2	0.0033832	0.0489754	0.198	0.128	1
Pgbd5	0.00338637	-0.0245568	0.322	0.258	1
Ggps1	0.00338751	-0.0452796	0.489	0.444	1
Aup1	0.00339487	-0.101838	0.275	0.266	1
Zfand6	0.00341609	0.0750035	0.617	0.509	1
Anapc4	0.00341743	0.0773239	0.336	0.24	1
Fam81a	0.00341745	0.0686423	0.122	0.063	1
Grcc10	0.00341748	-0.119848	0.856	0.841	1
Bbx	0.00343377	0.0585208	0.417	0.329	1
Fam13c	0.00344049	-0.17814	0.196	0.248	1
2900093K20Rik	0.00344408	0.107896	0.207	0.123	1
Trpm3	0.0034456	-0.159912	0.55	0.535	1
Tardbp	0.00345294	0.0590371	0.653	0.556	1
mt-Atp8	0.00345562	0.0761114	0.502	0.402	1
Palm	0.00345713	0.031886	0.482	0.397	1
Alkbh5	0.00346226	-0.0432209	0.468	0.415	1
Poc5	0.00347028	-0.047904	0.23	0.201	1
Faim2	0.00347295	-0.0857866	0.703	0.653	1
Sh3bgrl2	0.00347786	0.046872	0.259	0.183	1
Dtymk	0.00348009	0.00947563	0.468	0.397	1
Ss18l1	0.00349689	0.0936157	0.167	0.091	1
Memo1	0.00349783	-0.0501791	0.221	0.196	1
Cenpv	0.00350116	0.0789786	0.345	0.248	1
Tmed10	0.00350143	0.0168029	0.768	0.684	1
Nup50	0.00350367	-0.061173	0.295	0.272	1
Celf3	0.00350436	-0.0495267	0.471	0.415	1
Rab21	0.00350491	0.0381198	0.628	0.533	1
Pgp	0.00350505	-0.02303	0.82	0.755	1
Enox1	0.00350637	-0.0792198	0.288	0.251	1
Park7	0.003508	-0.0467327	0.95	0.909	1
Ywhaz	0.00351322	-0.179554	0.935	0.93	1
Frrs1l	0.00351923	0.181877	0.572	0.457	1
Stx17	0.00352143	0.0451083	0.241	0.17	1
Apool	0.0035231	0.0368544	0.126	0.07	1
Uqcrfs1	0.00353123	-0.0379518	0.676	0.614	1
Azin1	0.00353888	-0.0116088	0.703	0.621	1
Pou2f2	0.00354293	0.0122076	0.27	0.209	1
Gtf3c1	0.00354439	0.02899	0.511	0.423	1
Rbfox2	0.00355946	0.0494154	0.838	0.757	1
Pold2	0.00356388	-0.0951534	0.099	0.112	1
Psma4	0.003566	0.14263	0.788	0.689	1
Slc26a2	0.00357505	0.0503132	0.149	0.089	1
Scap	0.00357615	0.0426429	0.232	0.159	1
Dmtn	0.00358003	0.0994748	0.273	0.178	1
Mpp3	0.00358586	-0.088992	0.178	0.175	1
Otud7b	0.00358964	-0.0592003	0.288	0.253	1
Abhd16a	0.00359692	-0.0672281	0.462	0.415	1
Zbtb6	0.00359757	0.0226639	0.16	0.104	1
Brk1	0.00360008	0.0938248	0.795	0.695	1
Prps1	0.00360014	-0.0365301	0.331	0.295	1
Atxn1l	0.00360261	-0.057418	0.126	0.131	1
Gatad1	0.0036032	-0.0489333	0.432	0.389	1
Agap2	0.00360589	0.0154818	0.216	0.162	1
Zfp639	0.00360694	-0.00400764	0.363	0.3	1
Arhgdia	0.00361079	-0.0693433	0.484	0.449	1
Paxx	0.00361195	0.0257083	0.532	0.446	1
Fbxo22	0.00363529	-0.00613908	0.376	0.308	1
Sh3bp5	0.00363573	0.109988	0.34	0.238	1
Trp53inp2	0.00363581	-0.0803823	0.381	0.347	1
Slc38a2	0.00363869	-0.161087	0.712	0.695	1
Rnf44	0.00364325	-0.104494	0.257	0.258	1
Gnaz	0.00364444	0.0140093	0.403	0.326	1
Sf3b1	0.00364719	0.0963293	0.932	0.864	1
Hist1h1c	0.00364789	0.138742	0.16	0.086	1
Esyt2	0.00365673	-0.0798311	0.207	0.185	1
Mif	0.00366093	-0.0491178	0.993	0.971	1
Naa16	0.00366899	0.0661386	0.162	0.097	1
Vps13c	0.00367042	-0.0123147	0.534	0.467	1
Mmp16	0.00367228	-0.0477528	0.351	0.305	1
Eif2b2	0.00368125	-0.0227359	0.241	0.198	1
Pam16	0.00368322	-0.0222327	0.755	0.695	1
Ubl5	0.00368982	0.0392146	0.937	0.869	1
Mrpl38	0.00369209	0.10995	0.394	0.287	1
Bloc1s2	0.00369789	0.109992	0.401	0.295	1
Dixdc1	0.00369997	-0.00940094	0.459	0.389	1
Asxl2	0.0037031	0.0571121	0.437	0.347	1
Bod1l	0.00370673	0.0263418	0.856	0.775	1
Ogfod1	0.00370932	0.0277129	0.252	0.185	1
Ankrd34a	0.00371021	0.0392847	0.169	0.112	1
Styx	0.00371834	0.111672	0.18	0.102	1
Gm17167	0.00371924	-0.084261	0.187	0.185	1
Trim2	0.00372638	0.0665178	0.432	0.337	1
Scarb1	0.00372672	0.0752321	0.144	0.078	1
Rtl8a	0.00373776	-0.0412934	0.613	0.556	1
Tceal1	0.00373999	0.00788011	0.565	0.478	1
Rptor	0.00375531	0.0672163	0.259	0.18	1
Plpp2	0.00375589	0.00754555	0.142	0.099	1
Iqsec2	0.00376179	0.0180276	0.119	0.07	1
Phf1	0.00376707	-0.00955552	0.194	0.144	1
Wdr43	0.00376857	0.0746292	0.435	0.334	1
Ciz1	0.00376896	-0.0951702	0.162	0.167	1
Mrps18c	0.00376993	0.00557518	0.509	0.431	1
Galt	0.00378846	0.0348737	0.227	0.164	1
Snap47	0.00379179	-0.025085	0.827	0.76	1
Pgls	0.00379481	-0.000558334	0.608	0.527	1
Gnl3l	0.00379647	-0.0202775	0.786	0.713	1
Chtop	0.00380733	0.0327962	0.601	0.509	1
Arhgap44	0.00381219	0.00789079	0.448	0.376	1
Imp3	0.00381397	-0.0105085	0.417	0.36	1
Usp25	0.00382843	-0.130547	0.236	0.258	1
Camk2n2	0.0038311	-0.0609302	0.723	0.668	1
Ly6e	0.00383386	0.115744	0.48	0.373	1
Dcaf13	0.00383656	0.00519263	0.255	0.198	1
Nol7	0.00383964	-0.00413379	0.896	0.83	1
Scrt1	0.00384606	-0.0208815	0.545	0.478	1
Mrpl18	0.0038469	-0.00264629	0.667	0.587	1
Sin3b	0.00384836	0.036188	0.48	0.394	1
Cmc2	0.00384944	0.118292	0.338	0.235	1
Vma21	0.00385027	-0.03191	0.552	0.486	1
Calu	0.00385745	0.0141658	0.365	0.295	1
Cyp46a1	0.0038611	0.0321997	0.209	0.141	1
Gfer	0.00386224	0.0547693	0.234	0.159	1
Crnkl1	0.00386328	-0.0472675	0.302	0.264	1
Smg9	0.00387098	0.0663874	0.176	0.107	1
Nufip1	0.00387451	0.107306	0.261	0.17	1
Clcn3	0.00387725	0.0607587	0.881	0.799	1
Hdac6	0.00387857	-0.0730315	0.273	0.24	1
Pcdhgc4	0.00387886	-0.0240598	0.162	0.128	1
Ppp1r9b	0.00388629	0.0284808	0.498	0.418	1
Slc22a17	0.00389193	0.0220241	0.863	0.786	1
Relch	0.00390071	-0.0808444	0.376	0.347	1
Cnot1	0.0039029	0.00104766	0.505	0.42	1
Dusp7	0.00390738	0.000718729	0.259	0.201	1
Dtd1	0.00391114	-0.0178769	0.786	0.71	1
Gm6710	0.00392394	-0.0528097	0.122	0.115	1
Mrpl10	0.00392637	-0.102949	0.216	0.23	1
Osbp	0.00393575	-0.121524	0.309	0.316	1
Mrpl54	0.00394566	-0.0459266	0.561	0.499	1
Shank2	0.00394957	-0.0702058	0.358	0.326	1
AU041133	0.00395134	0.0635387	0.275	0.196	1
Wdr36	0.0039572	-0.0717342	0.18	0.159	1
Slbp	0.00396033	-0.154512	0.543	0.548	1
Cnih2	0.00397765	-0.0873808	0.502	0.475	1
Golga4	0.00398092	-0.050614	0.61	0.548	1
Ndufb3	0.00398601	0.0571725	0.881	0.796	1
Rpgr	0.00398785	0.0432054	0.403	0.316	1
Prpf40a	0.00398899	0.0269855	0.604	0.522	1
Pex5l	0.00399482	-0.128457	0.441	0.426	1
Mettl26	0.00399754	-0.0326841	0.363	0.316	1
Dipk1b	0.0040005	0.0175868	0.552	0.467	1
Ccdc136	0.00400069	-0.107479	0.453	0.441	1
Rtcb	0.00400372	-0.0345645	0.556	0.501	1
Pin1	0.004006	-0.0157935	0.669	0.595	1
Coil	0.00401026	-0.0820248	0.288	0.264	1
2410004B18Rik	0.00401546	-0.0255753	0.495	0.436	1
Get4	0.00401678	0.115538	0.351	0.251	1
Arhgef18	0.00402121	0.00367381	0.173	0.128	1
Ssbp1	0.00403301	-0.0179541	0.527	0.47	1
Nanp	0.00403405	0.176138	0.336	0.24	1
Rabl2	0.00403529	0.0132255	0.185	0.133	1
Ndufb2	0.00403544	0.0191778	0.881	0.804	1
Nudt19	0.00403631	0.0735155	0.426	0.326	1
Ago1	0.00404333	0.0216577	0.363	0.285	1
Ipo7	0.00404397	0.00216054	0.486	0.405	1
Got2	0.00404786	-0.0727056	0.649	0.595	1
Csnk2b	0.00404824	-0.0926682	0.608	0.58	1
Nabp2	0.00404992	-0.016739	0.55	0.488	1
Fyttd1	0.00405421	0.0314497	0.766	0.676	1
Usp11	0.00406461	-0.0286132	0.475	0.415	1
Zfp60	0.00406768	0.0613525	0.297	0.214	1
Retreg3	0.00407013	-0.02663	0.261	0.214	1
Mrps15	0.00407719	0.10806	0.45	0.345	1
Zfp12	0.0040836	0.00116485	0.117	0.084	1
Tk2	0.00408419	0.0708556	0.14	0.073	1
Nsmce4a	0.00409505	-0.11481	0.559	0.533	1
Calr	0.00409549	0.040212	0.944	0.88	1
Anapc5	0.00409844	0.00249227	0.685	0.601	1
Gabra2	0.00409885	-0.269838	0.41	0.439	1
Mrs2	0.00410989	-0.0540548	0.25	0.206	1
Sh3glb1	0.00411342	0.123925	0.651	0.538	1
Gdap1l1	0.00411576	0.0295209	0.293	0.219	1
Csnk1g3	0.00411873	0.0114852	0.649	0.556	1
Epb41	0.00412039	0.0547931	0.712	0.611	1
Ccny	0.00413068	0.028051	0.536	0.452	1
Cops6	0.00413836	0.0730835	0.694	0.593	1
Eif5a	0.00414093	-0.114124	0.919	0.888	1
Tmem219	0.00414308	0.0103818	0.264	0.204	1
Scn2a	0.00414619	0.113022	0.435	0.329	1
Ints6	0.00414629	-0.0672261	0.297	0.269	1
1810037I17Rik	0.00414989	0.0903609	0.649	0.543	1
Sf3a3	0.00416099	0.0192653	0.482	0.402	1
Esco1	0.00416119	-0.145882	0.336	0.342	1
Dhrs1	0.00417095	0.0493114	0.268	0.193	1
Dusp15	0.00417593	-0.0975479	0.119	0.125	1
Bloc1s5	0.00418979	-0.0920783	0.198	0.193	1
Tusc3	0.00419748	0.120936	0.703	0.595	1
Tiprl	0.00420995	0.0840206	0.606	0.499	1
Ppp1r37	0.00421446	0.0134547	0.412	0.339	1
Zmat5	0.00421463	0.0750115	0.439	0.339	1
Osbp2	0.00421464	-0.00950413	0.367	0.303	1
Rprd1a	0.00422115	0.00129165	0.516	0.446	1
Ino80c	0.0042221	-0.0351038	0.155	0.133	1
Cacna2d1	0.00422347	-0.110683	0.419	0.389	1
Pnpo	0.00422552	0.0891353	0.414	0.311	1
Camkk2	0.0042361	-0.0743782	0.255	0.243	1
Xrn1	0.0042362	-0.0578704	0.444	0.389	1
Vps52	0.00423994	-0.0613429	0.248	0.23	1
Stim1	0.0042462	0.0152216	0.394	0.326	1
Tbca	0.00424942	-0.0890317	0.827	0.778	1
Usp36	0.00424999	-0.0641916	0.261	0.24	1
Vstm2a	0.00425409	-0.00430067	0.574	0.488	1
Rab11fip3	0.00425443	-0.0122885	0.225	0.172	1
Meis1	0.00425713	-0.16267	0.505	0.509	1
[truncated: 7,155 more rows]
