# Supplementary material for: Serine supplementation suppresses hypoxia-induced pathological retinal angiogenesis
Source: Theranostics. 2025 Apr 9;15(11):5087–105. doi: 10.7150/thno.105299 (PMC12036884; doi:10.7150/thno.105299)
Supplement: Supplementary file 4 — Supplementary table 5. [file thnov15p5087s4.xlsx]

## Sheet: Bipolar_cell_DEGs
	p_val	avg_log2FC	pct.1	pct.2	p_val_adj
Caprin1	1.86289e-12	0.15498	0.744	0.467	6.01435e-08
Fosb	4.91915e-12	-0.408755	0.578	0.375	1.58815e-07
Zc3h14	7.52793e-12	-0.0737726	0.541	0.342	2.43039e-07
Psmc3	1.22778e-11	0.117497	0.715	0.446	3.96388e-07
Hnrnpc	1.82137e-11	0.0150527	0.874	0.658	5.8803e-07
Polr1d	4.26382e-11	0.0602397	0.585	0.353	1.37658e-06
Pkig	5.60669e-11	-0.136166	0.607	0.451	1.81012e-06
Higd2a	1.05285e-10	-0.267461	0.689	0.543	3.39914e-06
Wwc2	1.24649e-10	0.0888661	0.378	0.163	4.0243e-06
Mprip	1.2909e-10	-0.111453	0.593	0.424	4.16767e-06
Lsm12	1.53362e-10	0.103751	0.685	0.418	4.9513e-06
Rabepk	1.55256e-10	-0.0355782	0.359	0.207	5.01243e-06
Ap3s2	2.13109e-10	-0.0365043	0.33	0.19	6.88022e-06
Mettl23	2.15185e-10	-0.454165	0.348	0.364	6.94726e-06
Naa35	2.36392e-10	0.0496801	0.53	0.293	7.63191e-06
Htatsf1	2.40814e-10	-0.110765	0.559	0.408	7.77467e-06
Nudt3	3.08029e-10	-0.0437083	0.574	0.397	9.94471e-06
Mcl1	3.31477e-10	-0.168701	0.504	0.37	1.07017e-05
Prpf39	3.47299e-10	0.0164113	0.552	0.348	1.12126e-05
Uqcr10	3.64527e-10	0.142746	0.833	0.582	1.17687e-05
Cope	3.72178e-10	0.00793987	0.756	0.549	1.20158e-05
Dtx3	3.96626e-10	-0.176193	0.578	0.435	1.28051e-05
Cox6a1	4.10992e-10	0.221636	0.781	0.516	1.32689e-05
Ylpm1	4.22775e-10	0.2521	0.622	0.342	1.36493e-05
Dlgap4	4.40215e-10	-0.0927565	0.493	0.353	1.42123e-05
Tm9sf4	4.76691e-10	-0.276885	0.437	0.364	1.539e-05
Letm1	4.88408e-10	0.143797	0.352	0.147	1.57683e-05
Cnrip1	4.97772e-10	-0.000107509	0.837	0.625	1.60706e-05
Gnaq	6.80594e-10	0.157254	0.6	0.348	2.1973e-05
Smap2	8.58219e-10	-0.0533174	0.489	0.321	2.77076e-05
Tpr	8.65987e-10	0.0407268	0.87	0.668	2.79584e-05
Etfa	9.97039e-10	0.00506789	0.37	0.207	3.21894e-05
Ube2r2	1.03714e-09	-0.0881897	0.519	0.342	3.3484e-05
Psmd12	1.0647e-09	0.0694462	0.7	0.484	3.4374e-05
Pin4	1.08962e-09	0.272798	0.467	0.207	3.51784e-05
Gabarapl2	1.47558e-09	-0.174006	0.915	0.777	4.76389e-05
Pdia6	1.60962e-09	-0.125599	0.674	0.522	5.19667e-05
Lman1	1.63928e-09	0.136085	0.807	0.565	5.29242e-05
Cerk	1.66792e-09	0.101998	0.33	0.136	5.38489e-05
4833420G17Rik	1.97879e-09	-0.0158812	0.596	0.408	6.38854e-05
mt-Nd4l	2.03527e-09	-0.182981	0.685	0.522	6.57088e-05
Pcmtd2	2.08695e-09	-0.043766	0.696	0.511	6.73773e-05
Fam173a	2.34473e-09	0.0170488	0.659	0.457	7.56996e-05
Mrpl54	2.43806e-09	0.0198552	0.63	0.424	7.87127e-05
Lmbrd1	2.67416e-09	-0.0922381	0.452	0.293	8.63351e-05
Slc25a36	2.74941e-09	-0.0731987	0.496	0.348	8.87648e-05
Ewsr1	2.89823e-09	0.109677	0.763	0.522	9.35692e-05
Zfp385b	3.24541e-09	0.0515565	0.856	0.63	0.000104778
Rab11a	3.55164e-09	0.0226553	0.396	0.228	0.000114665
Eps8	3.58285e-09	-0.0229594	0.563	0.375	0.000115672
Cyc1	3.65724e-09	-0.196428	0.611	0.489	0.000118074
Klhl18	3.85502e-09	-0.0999855	0.393	0.217	0.000124459
Epc2	3.86691e-09	0.0244059	0.463	0.283	0.000124843
Ndufa10	4.41492e-09	0.0200606	0.733	0.522	0.000142536
Psmd7	4.48446e-09	0.245695	0.733	0.467	0.000144781
Paip2	4.52438e-09	-0.0237054	0.752	0.576	0.00014607
Huwe1	4.83538e-09	0.00734719	0.763	0.565	0.00015611
Pbrm1	4.95433e-09	0.278387	0.815	0.554	0.00015995
Ei24	5.50682e-09	-0.0790362	0.493	0.342	0.000177788
Sod1	5.7985e-09	-0.143689	0.619	0.462	0.000187205
Fnbp4	6.01052e-09	-0.299907	0.344	0.315	0.00019405
Rnf8	6.03903e-09	-0.0750709	0.563	0.402	0.00019497
Scai	6.05386e-09	0.0307876	0.378	0.223	0.000195449
Ogdh	6.33693e-09	-0.204218	0.511	0.413	0.000204588
Ndufs6	6.51488e-09	0.00200469	0.756	0.543	0.000210333
Clcn3	6.53178e-09	0.134529	0.885	0.663	0.000210878
Dync1i2	6.5873e-09	-0.00325449	0.689	0.495	0.000212671
Tmem147	7.54166e-09	-0.00291728	0.615	0.424	0.000243482
Dpy30	7.65858e-09	-0.0713739	0.481	0.321	0.000247257
Ctsb	7.68027e-09	0.0551258	0.537	0.326	0.000247957
Angel2	7.94749e-09	-5.213e-05	0.485	0.315	0.000256585
Zfp664	8.0654e-09	-0.0107183	0.456	0.299	0.000260392
Eif3i	8.36702e-09	0.0950969	0.633	0.413	0.000270129
Usp8	8.71273e-09	0.191447	0.411	0.196	0.00028129
Anapc13	9.25791e-09	0.0482562	0.515	0.321	0.000298892
Rexo1	9.81891e-09	-0.0941563	0.378	0.25	0.000317003
Chordc1	1.05355e-08	-0.0375184	0.467	0.315	0.000340138
Atp6v0e2	1.11204e-08	0.140874	0.793	0.56	0.000359023
Cspp1	1.1291e-08	-0.0283369	0.667	0.489	0.000364529
Rraga	1.13999e-08	0.0808455	0.67	0.451	0.000368044
Mrps25	1.14289e-08	-0.00471611	0.444	0.283	0.000368982
Yipf4	1.15677e-08	-0.23128	0.481	0.418	0.000373463
Hadha	1.23164e-08	-0.020908	0.393	0.25	0.000397634
Fam98b	1.26806e-08	-0.0225243	0.544	0.37	0.000409392
Vdac3	1.30772e-08	-0.00209143	0.756	0.56	0.000422196
Ssbp1	1.3091e-08	0.00194238	0.526	0.348	0.000422643
E130102H24Rik	1.31549e-08	-0.00804803	0.4	0.239	0.000424706
Cdc42bpb	1.31807e-08	0.259768	0.411	0.179	0.000425539
Mxi1	1.31934e-08	0.186262	0.704	0.457	0.00042595
Dpysl2	1.333e-08	-0.333015	0.644	0.603	0.000430358
Sec61g	1.3457e-08	0.160631	0.881	0.658	0.000434458
Atp6v1f	1.35626e-08	0.269744	0.893	0.663	0.000437867
Tsen34	1.39652e-08	-0.0958112	0.589	0.424	0.000450867
Relch	1.42187e-08	0.172645	0.411	0.19	0.00045905
Tdg	1.4351e-08	-0.0852009	0.411	0.283	0.000463322
Impdh1	1.44965e-08	0.186891	0.578	0.348	0.000468019
Sin3b	1.45775e-08	0.0737802	0.53	0.321	0.000470635
Eif3h	1.4734e-08	-0.122588	0.819	0.668	0.000475687
Mob4	1.48964e-08	0.148005	0.607	0.38	0.000480931
Gspt1	1.50882e-08	0.0729555	0.733	0.511	0.000487122
Tmem230	1.5676e-08	0.0325798	0.485	0.272	0.000506101
Dcun1d5	1.59463e-08	-0.0244605	0.437	0.293	0.000514825
Rogdi	1.60015e-08	0.121731	0.678	0.446	0.00051661
Taok1	1.64977e-08	0.00715235	0.715	0.522	0.000532628
Psmc2	1.65891e-08	0.0811643	0.674	0.457	0.000535579
Acsl6	1.69489e-08	-0.136185	0.456	0.315	0.000547195
Kcnc3	1.69909e-08	-0.212467	0.67	0.582	0.00054855
Smim10l1	1.75329e-08	-0.0709907	0.726	0.56	0.000566049
Ate1	1.75488e-08	-0.0646519	0.815	0.647	0.000566563
Rbm8a	1.77922e-08	0.000136934	0.693	0.495	0.000574422
Polr2c	1.84924e-08	-0.0020832	0.6	0.397	0.000597027
2024-09-04	1.90232e-08	-0.016032	0.404	0.261	0.000614165
Pgp	2.01164e-08	0.204208	0.719	0.473	0.000649459
Cnst	2.01994e-08	-0.109637	0.393	0.272	0.000652138
Smim7	2.0646e-08	0.232446	0.559	0.31	0.000666555
Ttll7	2.25587e-08	0.0653471	0.737	0.522	0.000728307
Cdc37l1	2.27681e-08	0.00905184	0.696	0.5	0.000735068
Cbx1	2.28664e-08	-0.100559	0.73	0.56	0.000738243
Pdcd4	2.42445e-08	-0.11677	0.615	0.467	0.000782734
Trim26	2.44307e-08	-0.258754	0.381	0.337	0.000788745
Smc6	2.44923e-08	0.181543	0.607	0.37	0.000790733
Kdm1a	2.66656e-08	-0.169254	0.633	0.495	0.000860899
Ube2m	2.6795e-08	-0.106021	0.7	0.543	0.000865076
Rnpc3	2.69322e-08	-0.241493	0.574	0.505	0.000869506
Vegfb	2.74019e-08	0.191571	0.478	0.25	0.00088467
Rexo2	2.78829e-08	-0.11406	0.556	0.391	0.000900198
Psmd13	2.81028e-08	-0.0427093	0.363	0.239	0.0009073
Snrpd3	2.81599e-08	0.0130428	0.704	0.505	0.000909142
Dek	2.84363e-08	0.135552	0.707	0.484	0.000918066
Polr3k	2.90676e-08	0.0429692	0.367	0.196	0.000938449
Dnajc12	2.91001e-08	0.00351201	0.5	0.332	0.000939498
Ssrp1	2.92511e-08	0.0608269	0.541	0.337	0.000944371
Mtss1	2.94372e-08	-0.0757525	0.648	0.484	0.000950379
Elmo1	2.98139e-08	0.0168618	0.463	0.283	0.000962541
Ddrgk1	2.98993e-08	-0.0115753	0.641	0.457	0.000965298
Bcor	3.05999e-08	-0.153334	0.378	0.272	0.000987918
Gpalpp1	3.06632e-08	0.130052	0.378	0.174	0.00098996
Ctnnb1	3.07768e-08	0.00342103	0.644	0.457	0.000993628
Psmc6	3.09465e-08	0.037357	0.711	0.505	0.000999107
Senp2	3.09521e-08	-0.173269	0.548	0.446	0.000999288
Tspan9	3.12981e-08	0.0743079	0.267	0.125	0.00101046
Paip2b	3.21795e-08	0.059952	0.244	0.098	0.00103892
Ahcyl1	3.23121e-08	0.0472452	0.681	0.473	0.0010432
Sec11c	3.25557e-08	-0.154641	0.4	0.283	0.00105106
Slc24a5	3.26229e-08	-0.23275	0.474	0.386	0.00105323
Ociad1	3.34907e-08	0.0370861	0.515	0.326	0.00108125
Pin1	3.37721e-08	0.323008	0.556	0.293	0.00109033
Ipo5	3.38285e-08	-0.0700888	0.381	0.25	0.00109215
2410006H16Rik	3.39757e-08	0.0308911	0.674	0.473	0.0010969
Epm2aip1	3.417e-08	0.0395682	0.641	0.429	0.00110318
Zfp326	3.43542e-08	0.253214	0.674	0.418	0.00110913
Zdhhc16	3.50751e-08	-0.093201	0.37	0.25	0.0011324
Pum1	3.53994e-08	0.109078	0.644	0.418	0.00114287
Cebpz	3.57808e-08	0.03288	0.57	0.37	0.00115518
Vps29	3.81667e-08	-0.143669	0.619	0.478	0.00123221
Zc3h13	3.81849e-08	-0.183936	0.693	0.565	0.0012328
Gin1	4.01194e-08	0.084947	0.293	0.13	0.00129526
Pcmtd1	4.0802e-08	0.0464382	0.596	0.397	0.00131729
Psmb4	4.25371e-08	0.0474607	0.819	0.62	0.00137331
Ddhd2	4.32011e-08	-0.209765	0.474	0.375	0.00139475
Trim2	4.35094e-08	-0.0366827	0.637	0.473	0.0014047
Atp5k	4.45241e-08	0.192694	0.87	0.652	0.00143746
Rbm14	4.61151e-08	0.0356139	0.189	0.082	0.00148883
Ubn2	4.62946e-08	-0.102214	0.811	0.674	0.00149462
Oga	4.6775e-08	-0.107345	0.578	0.435	0.00151013
Ccnt1	4.7659e-08	0.205503	0.589	0.348	0.00153867
Ppp1r7	4.82031e-08	-0.0680128	0.656	0.495	0.00155624
Chd8	4.87281e-08	0.0573445	0.552	0.359	0.00157319
Hdac2	4.97483e-08	-0.0920125	0.526	0.397	0.00160612
Abca5	5.0015e-08	0.105615	0.463	0.255	0.00161474
Sf3b5	5.04616e-08	-0.0798575	0.544	0.397	0.00162915
Ppm1h	5.10612e-08	-0.137098	0.493	0.364	0.00164851
Unc13b	5.20901e-08	-0.263014	0.693	0.587	0.00168173
Ppp2ca	5.21439e-08	-0.0293985	0.822	0.668	0.00168347
Serp2	5.22139e-08	0.0887998	0.493	0.293	0.00168573
Vdac2	5.24647e-08	-0.0670388	0.859	0.696	0.00169382
Ten1	5.36768e-08	-0.0591525	0.43	0.304	0.00173296
Eif3e	5.45205e-08	-0.00772314	0.822	0.641	0.00176019
Gpr107	5.55972e-08	-0.132165	0.319	0.234	0.00179496
Ube2q1	5.72184e-08	0.0365366	0.433	0.25	0.0018473
Rictor	5.77387e-08	-0.072433	0.548	0.386	0.00186409
Cfl1	5.81056e-08	0.0430976	0.948	0.793	0.00187594
Cadm4	5.84581e-08	-0.0416427	0.633	0.467	0.00188732
Arpc1a	5.96285e-08	-0.046524	0.737	0.587	0.00192511
Cdc5l	6.1469e-08	0.185454	0.622	0.386	0.00198453
Gclm	6.19431e-08	0.0940911	0.385	0.207	0.00199983
Sdhb	6.28996e-08	-0.194458	0.437	0.353	0.00203071
Mrpl55	6.35289e-08	0.0402399	0.452	0.277	0.00205103
Tsix	6.42896e-08	0.857544	0.47	0.212	0.00207559
Rab21	6.67727e-08	0.102602	0.504	0.304	0.00215576
Maged1	6.75565e-08	0.0457435	0.844	0.647	0.00218106
Ro60	6.86265e-08	-0.0646377	0.541	0.386	0.00221561
Dcaf11	6.90246e-08	0.0425569	0.504	0.326	0.00222846
Zyg11b	6.92328e-08	0.0532549	0.604	0.397	0.00223518
Lsm4	6.93477e-08	0.0741465	0.744	0.543	0.00223889
Ankrd17	6.99308e-08	-0.00877882	0.689	0.516	0.00225772
Polb	7.01478e-08	-0.0146408	0.667	0.495	0.00226472
Cnot4	7.12564e-08	0.155308	0.544	0.326	0.00230051
Usp16	7.18903e-08	-0.0762332	0.337	0.245	0.00232098
Ranbp2	7.29355e-08	0.0737048	0.667	0.462	0.00235472
Ssna1	7.29486e-08	0.0008037	0.385	0.234	0.00235515
Fam104a	7.42274e-08	0.0977922	0.704	0.495	0.00239643
B230219D22Rik	7.45309e-08	0.118164	0.752	0.533	0.00240623
Pds5a	7.45753e-08	-0.198265	0.444	0.342	0.00240766
Pdcl3	7.52147e-08	0.000434424	0.474	0.304	0.00242831
Mocs2	7.73311e-08	0.0314264	0.544	0.359	0.00249663
Gps1	7.74613e-08	-0.118243	0.381	0.283	0.00250084
Gtf2b	7.76909e-08	0.083345	0.474	0.277	0.00250825
Pde6d	7.87914e-08	0.0593821	0.496	0.304	0.00254378
Ccdc126	7.88251e-08	-0.212552	0.307	0.234	0.00254487
Abi1	8.07943e-08	0.0644578	0.396	0.228	0.00260844
9930021J03Rik	8.10421e-08	-0.117621	0.563	0.446	0.00261644
Elof1	8.12966e-08	-0.196765	0.441	0.348	0.00262466
Cycs	8.16996e-08	0.0760891	0.774	0.571	0.00263767
Safb	8.30393e-08	-0.0478792	0.611	0.457	0.00268092
Fry	8.32227e-08	-0.0115724	0.496	0.342	0.00268685
Bbs7	8.49612e-08	0.163061	0.333	0.147	0.00274297
Mapk8ip1	8.62426e-08	-0.0594989	0.574	0.424	0.00278434
Romo1	8.96557e-08	0.188666	0.737	0.489	0.00289453
Tmf1	9.04054e-08	-0.235138	0.337	0.272	0.00291874
Ppp1r2	9.14295e-08	0.02116	0.43	0.261	0.0029518
Prdm2	9.16409e-08	-0.077839	0.396	0.266	0.00295863
Slc30a9	9.5415e-08	0.0141823	0.678	0.489	0.00308047
Pgm1	9.69076e-08	0.0924135	0.489	0.293	0.00312866
Mtcl1	9.70807e-08	-0.121686	0.652	0.516	0.00313425
Ggnbp2	9.77873e-08	0.0504557	0.604	0.418	0.00315706
Rab2a	9.81448e-08	-0.123728	0.852	0.707	0.00316861
Abcc5	9.95975e-08	-0.242363	0.604	0.511	0.00321551
Psma1	9.97314e-08	0.099991	0.663	0.451	0.00321983
Nsfl1c	1.00704e-07	0.0535554	0.504	0.315	0.00325123
Zfp157	1.04935e-07	0.126923	0.47	0.255	0.00338782
Slc20a1	1.05216e-07	-0.137526	0.259	0.185	0.00339689
Pds5b	1.05843e-07	-0.0699357	0.519	0.375	0.00341715
Agtpbp1	1.06116e-07	0.497882	0.826	0.587	0.00342595
Cadm2	1.06177e-07	0.0219194	0.763	0.571	0.00342791
Trib2	1.07259e-07	0.0346574	0.6	0.408	0.00346285
Arid2	1.08747e-07	0.0133431	0.426	0.261	0.00351091
Timm9	1.14478e-07	0.118506	0.481	0.283	0.00369593
Dctn4	1.15269e-07	0.0466882	0.604	0.397	0.00372145
Psmb2	1.16452e-07	-0.0685923	0.674	0.505	0.00375964
Tex264	1.17735e-07	0.0523479	0.419	0.25	0.00380107
Fam155a	1.18521e-07	-0.1095	0.363	0.255	0.00382645
Neurl1a	1.18549e-07	0.273283	0.537	0.293	0.00382734
Wscd1	1.20201e-07	0.111303	0.426	0.239	0.00388068
Gpc6	1.20802e-07	-0.426522	0.381	0.315	0.00390008
Slc48a1	1.20827e-07	-0.00894589	0.37	0.217	0.00390089
Cfl2	1.21177e-07	-0.0682489	0.507	0.37	0.00391219
Zranb2	1.24058e-07	0.217015	0.904	0.701	0.0040052
Rala	1.24916e-07	-0.0664033	0.459	0.337	0.00403291
Cdk11b	1.24994e-07	-0.0412342	0.641	0.478	0.00403543
Trappc11	1.2528e-07	0.215411	0.285	0.098	0.00404467
Swt1	1.25376e-07	0.12501	0.53	0.321	0.00404775
Rab14	1.26211e-07	-0.0878457	0.922	0.777	0.00407471
Med19	1.26226e-07	-0.224591	0.559	0.462	0.00407522
Ap4s1	1.26283e-07	0.146778	0.393	0.196	0.00407704
Mfap1a	1.28561e-07	-0.171198	0.322	0.234	0.00415058
Tbcb	1.30656e-07	-0.0187159	0.648	0.473	0.00421824
Cic	1.32473e-07	0.0448535	0.341	0.196	0.00427689
Kif1bp	1.33015e-07	-0.0315294	0.5	0.342	0.00429438
Slc38a2	1.3423e-07	-0.120301	0.637	0.484	0.0043336
Dgcr6	1.34488e-07	0.167056	0.485	0.266	0.00434195
Dbp	1.34678e-07	0.04446	0.759	0.565	0.00434807
Gon4l	1.3663e-07	0.100581	0.596	0.38	0.0044111
Yaf2	1.40519e-07	-0.120437	0.493	0.364	0.00453666
Tmed10	1.41048e-07	-0.0363842	0.722	0.543	0.00455373
Cep164	1.41995e-07	0.0936368	0.411	0.228	0.0045843
Habp4	1.44849e-07	0.130967	0.404	0.217	0.00467646
Eif4g3	1.45501e-07	0.0584628	0.685	0.489	0.00469751
Prr13	1.45648e-07	0.0391631	0.385	0.217	0.00470225
Fam92a	1.46502e-07	-0.057763	0.496	0.37	0.00472982
Mrps18c	1.46853e-07	-0.0667899	0.515	0.38	0.00474115
Tnpo3	1.47129e-07	0.139333	0.422	0.228	0.00475005
Spag7	1.48057e-07	0.0344025	0.619	0.429	0.00478001
Wac	1.48477e-07	-0.172593	0.685	0.565	0.00479358
Gabarapl1	1.50242e-07	0.0450709	0.552	0.359	0.00485055
Atp5f1	1.51716e-07	0.131005	0.967	0.81	0.00489816
Sdhc	1.56912e-07	0.139718	0.467	0.266	0.00506591
Eif4e	1.60316e-07	-0.0433347	0.611	0.457	0.0051758
Rtl8a	1.66151e-07	-0.00470546	0.537	0.37	0.00536418
Rere	1.67944e-07	-0.168317	0.659	0.543	0.00542206
Cd81	1.686e-07	0.037982	0.885	0.696	0.00544324
Rab5a	1.71658e-07	0.0528983	0.556	0.364	0.00554196
Ift43	1.76435e-07	0.0998978	0.33	0.168	0.0056962
Tada2a	1.7735e-07	0.0145007	0.204	0.092	0.00572575
Ppig	1.80799e-07	0.163448	0.856	0.641	0.00583711
Synj1	1.84607e-07	0.0580713	0.548	0.37	0.00596003
Bcas2	1.85539e-07	-0.151098	0.722	0.603	0.00599012
Erh	1.88087e-07	0.253747	0.533	0.293	0.00607239
Tmem263	1.88608e-07	-0.134297	0.33	0.234	0.00608922
Ccdc127	1.89557e-07	-0.0605367	0.478	0.337	0.00611985
Yy1	1.89881e-07	-0.0361657	0.581	0.429	0.0061303
Srsf3	1.91647e-07	-0.211813	0.93	0.837	0.00618734
Tasor2	1.96427e-07	-0.0232401	0.378	0.245	0.00634165
Mat2a	1.97908e-07	-0.020609	0.837	0.658	0.00638946
Sugt1	1.99256e-07	0.0325744	0.589	0.402	0.00643299
C2cd5	2.08739e-07	-0.137435	0.522	0.386	0.00673914
Sirt1	2.10958e-07	-0.0443465	0.307	0.185	0.00681077
Ccdc59	2.12023e-07	0.0540866	0.674	0.484	0.00684516
Rimklb	2.12233e-07	-0.135952	0.504	0.386	0.00685196
Usp12	2.16243e-07	0.0395109	0.363	0.212	0.00698142
Kcmf1	2.19591e-07	0.0716997	0.485	0.299	0.00708949
Grpel1	2.20478e-07	-0.0105683	0.619	0.44	0.00711814
Fbxl5	2.21329e-07	0.0474706	0.556	0.375	0.0071456
Tmed2	2.22134e-07	-0.0914533	0.607	0.484	0.00717158
Nmt1	2.27091e-07	0.0433725	0.463	0.288	0.00733165
Thoc1	2.29155e-07	0.0926158	0.57	0.375	0.00739826
Gng3	2.33689e-07	-0.265314	0.763	0.685	0.00754465
Necap1	2.34532e-07	0.0496723	0.57	0.386	0.00757187
Pdha1	2.35988e-07	0.21842	0.381	0.174	0.00761886
Cog5	2.36847e-07	-0.097471	0.33	0.212	0.00764659
Scamp2	2.3758e-07	-0.00237931	0.2	0.092	0.00767027
Cab39	2.40105e-07	0.0167352	0.5	0.337	0.00775178
Fmc1	2.4149e-07	0.314195	0.63	0.375	0.0077965
Mff	2.44771e-07	-0.0741358	0.633	0.478	0.00790243
Mtrex	2.46261e-07	-0.00523577	0.4	0.266	0.00795053
Cbx4	2.48278e-07	0.169436	0.396	0.201	0.00801564
Stx6	2.48845e-07	0.00960126	0.293	0.163	0.00803397
Med13	2.52185e-07	-0.106235	0.693	0.549	0.00814179
Ppp1r12a	2.52701e-07	-0.00216934	0.652	0.467	0.00815844
Tbl1xr1	2.5782e-07	0.026006	0.4	0.239	0.00832371
Erc1	2.58647e-07	-0.26124	0.352	0.326	0.00835042
Uqcc3	2.58741e-07	-0.187408	0.493	0.402	0.00835345
Clstn1	2.59767e-07	0.164912	0.8	0.592	0.00838659
Cop1	2.61024e-07	-0.118998	0.393	0.272	0.00842717
Mpp5	2.66156e-07	0.0771772	0.237	0.098	0.00859284
Rab2b	2.68549e-07	0.152037	0.396	0.201	0.00867011
Adgrl1	2.74602e-07	-0.111036	0.522	0.386	0.00886552
Tjp2	2.76325e-07	0.0874294	0.574	0.38	0.00892114
Tpgs1	2.76385e-07	0.162224	0.444	0.239	0.00892308
Ubxn7	2.76849e-07	0.040409	0.374	0.212	0.00893808
Apbb1	2.78028e-07	-0.11238	0.77	0.647	0.00897612
Crebrf	2.80007e-07	-0.0265559	0.381	0.223	0.00904004
Cep350	2.80823e-07	-0.216648	0.567	0.495	0.00906638
Mettl9	2.82739e-07	0.0221391	0.622	0.451	0.00912822
Zbtb4	2.90174e-07	0.159419	0.659	0.44	0.00936826
Parp8	2.93959e-07	0.0821886	0.389	0.207	0.00949048
Capza2	2.99711e-07	0.199434	0.704	0.467	0.00967618
Rhobtb3	3.01249e-07	-0.174067	0.389	0.299	0.00972583
Rbx1	3.09462e-07	0.0366329	0.87	0.701	0.00999099
Cisd2	3.10349e-07	-0.0870509	0.674	0.533	0.0100196
Glg1	3.14838e-07	0.075187	0.689	0.484	0.0101645
Tut4	3.15378e-07	0.0528683	0.8	0.614	0.010182
Tcf12	3.18244e-07	-0.0237864	0.644	0.457	0.0102745
Chic2	3.18297e-07	-0.00166551	0.456	0.304	0.0102762
Kmt5b	3.18949e-07	0.101812	0.637	0.435	0.0102973
Srsf7	3.21937e-07	0.0031977	0.904	0.739	0.0103938
Gm47283	3.24352e-07	-0.172099	0.541	0.429	0.0104717
Nsmce2	3.24784e-07	-0.0859049	0.437	0.31	0.0104857
Drap1	3.26697e-07	0.00370495	0.763	0.587	0.0105474
Agpat3	3.27112e-07	-0.0355733	0.73	0.554	0.0105608
Icmt	3.30544e-07	-0.0267952	0.489	0.337	0.0106716
Hcfc1r1	3.30884e-07	-0.138387	0.567	0.457	0.0106826
Senp7	3.35193e-07	0.0393588	0.567	0.386	0.0108217
Tuba1b	3.36324e-07	-0.0588874	0.815	0.663	0.0108582
Pitpnb	3.36691e-07	-0.037023	0.504	0.359	0.0108701
Rbm26	3.39504e-07	-0.0656988	0.696	0.533	0.0109609
Mon2	3.4172e-07	0.0596952	0.326	0.168	0.0110324
Dock7	3.44357e-07	0.0530286	0.411	0.25	0.0111176
Btbd9	3.46667e-07	-0.129401	0.452	0.337	0.0111921
Ocrl	3.4807e-07	0.0910265	0.485	0.293	0.0112374
Slirp	3.49477e-07	0.0675935	0.507	0.326	0.0112829
Rprd2	3.5076e-07	0.0677021	0.415	0.25	0.0113243
Tmcc1	3.51691e-07	0.145108	0.589	0.37	0.0113543
Ddit3	3.5307e-07	0.222488	0.567	0.342	0.0113989
Nt5c3	3.53678e-07	0.1915	0.485	0.272	0.0114185
Ubap2l	3.56892e-07	-0.0265056	0.778	0.609	0.0115223
Drd4	3.57828e-07	0.115973	0.452	0.266	0.0115525
Ndufs7	3.61329e-07	-0.0487542	0.719	0.554	0.0116655
Vps4a	3.61729e-07	0.0193267	0.426	0.272	0.0116784
Klhdc8a	3.61757e-07	0.0913628	0.356	0.185	0.0116793
Ptpn2	3.62127e-07	0.137942	0.474	0.277	0.0116913
Mapk1	3.63974e-07	-0.0924559	0.511	0.391	0.0117509
Kbtbd11	3.6449e-07	0.151812	0.493	0.277	0.0117676
Eif5	3.68379e-07	0.0101588	0.893	0.739	0.0118931
Zfp106	3.68549e-07	-0.0486257	0.681	0.522	0.0118986
Arpc5l	3.69629e-07	-0.0166426	0.393	0.25	0.0119335
Smarca5	3.69875e-07	0.117418	0.77	0.565	0.0119414
Fubp1	3.72308e-07	-0.0527012	0.848	0.69	0.01202
Dgkd	3.73592e-07	0.141717	0.5	0.288	0.0120614
Ankrd10	3.78183e-07	0.0824368	0.515	0.332	0.0122096
Supt4a	3.83559e-07	-0.121499	0.481	0.375	0.0123832
Mark3	3.85232e-07	-0.0194284	0.678	0.505	0.0124372
Usp14	3.88179e-07	-0.00694331	0.596	0.435	0.0125324
Micos13	3.90828e-07	0.0926524	0.693	0.489	0.0126179
Tomm70a	3.92719e-07	0.0526021	0.511	0.342	0.0126789
Ppfia2	3.94299e-07	-0.102657	0.73	0.598	0.0127299
Ahcyl2	3.95607e-07	0.122005	0.593	0.386	0.0127722
Cct2	3.98001e-07	0.0896066	0.778	0.582	0.0128495
Zcchc18	4.0158e-07	-0.102835	0.648	0.522	0.012965
Hist1h1c	4.02129e-07	0.133207	0.233	0.087	0.0129827
Pfn1	4.05316e-07	-0.283788	0.604	0.56	0.0130856
Rbm10	4.0816e-07	0.144791	0.311	0.136	0.0131774
Pdrg1	4.11402e-07	0.0628581	0.326	0.174	0.0132821
1810013L24Rik	4.15467e-07	-0.0139576	0.222	0.114	0.0134134
Cul1	4.1933e-07	0.0065896	0.644	0.473	0.0135381
Scaper	4.2385e-07	0.188784	0.541	0.321	0.013684
Tut7	4.26491e-07	0.0345541	0.433	0.272	0.0137693
Egln1	4.27118e-07	0.118979	0.774	0.565	0.0137895
Prdx1	4.30023e-07	-0.183935	0.533	0.44	0.0138833
Lsm6	4.30307e-07	0.0332283	0.57	0.386	0.0138925
Gpr179	4.32116e-07	-0.0630517	0.704	0.554	0.0139509
Otud7b	4.32712e-07	0.0972085	0.441	0.261	0.0139701
Pdhb	4.36107e-07	0.109441	0.611	0.402	0.0140797
Shoc2	4.36691e-07	-0.124921	0.459	0.342	0.0140986
Cdc123	4.38265e-07	0.0694202	0.563	0.375	0.0141494
Polr2f	4.44828e-07	-0.0196751	0.585	0.424	0.0143613
Med28	4.4694e-07	-0.0123758	0.57	0.424	0.0144295
Hnrnpdl	4.48987e-07	-0.171673	0.67	0.56	0.0144955
Nudc	4.51412e-07	0.0773769	0.859	0.674	0.0145739
Rsbn1l	4.52186e-07	-0.0598664	0.633	0.473	0.0145988
Acp1	4.53115e-07	-0.0221902	0.693	0.516	0.0146288
Ythdf3	4.5484e-07	0.0422419	0.407	0.25	0.0146845
Chmp4b	4.58353e-07	-0.0614373	0.644	0.495	0.0147979
Snrpa1	4.59018e-07	0.0494596	0.552	0.375	0.0148194
Cystm1	4.65103e-07	-0.0999963	0.385	0.288	0.0150158
Smarce1	4.65497e-07	-0.0410029	0.589	0.435	0.0150286
Poldip3	4.66028e-07	0.160438	0.463	0.255	0.0150457
Rtf2	4.6791e-07	-0.128129	0.419	0.31	0.0151065
Nkiras1	4.73118e-07	0.0209819	0.374	0.217	0.0152746
Akt3	4.85375e-07	0.222674	0.422	0.212	0.0156703
Zfp536	4.98211e-07	0.0347457	0.678	0.495	0.0160848
Hsbp1	4.98896e-07	0.135192	0.852	0.641	0.0161069
Rex1bd	5.0109e-07	-0.103006	0.507	0.397	0.0161777
Bmt2	5.10149e-07	-0.0786692	0.448	0.315	0.0164702
Sbf1	5.10832e-07	0.203099	0.33	0.141	0.0164922
Tnrc6a	5.11988e-07	0.0997773	0.719	0.511	0.0165295
Soga3	5.14286e-07	-0.0656744	0.678	0.527	0.0166037
Cggbp1	5.18887e-07	0.14441	0.6	0.386	0.0167523
Micu3	5.18988e-07	0.00910302	0.807	0.63	0.0167555
Dop1a	5.21113e-07	-0.0856333	0.5	0.38	0.0168241
Faf2	5.33262e-07	-0.154718	0.448	0.348	0.0172164
Os9	5.36445e-07	0.00799823	0.43	0.261	0.0173191
Pcf11	5.36722e-07	-0.0262175	0.533	0.391	0.0173281
Mrps21	5.46408e-07	0.0426833	0.589	0.402	0.0176408
Azin1	5.51572e-07	0.111732	0.711	0.5	0.0178075
Arf3	5.52426e-07	0.0241919	0.467	0.288	0.0178351
Mrpl43	5.67714e-07	-0.0394791	0.574	0.424	0.0183286
Tmem63b	5.68121e-07	-0.0567661	0.541	0.397	0.0183418
Gabrb3	5.68913e-07	0.121188	0.889	0.707	0.0183674
Ntm	5.69484e-07	-0.150256	0.837	0.707	0.0183858
Psenen	5.70187e-07	0.056193	0.622	0.44	0.0184085
Brd1	5.72924e-07	-0.34427	0.57	0.533	0.0184969
Zfc3h1	5.7595e-07	-0.0651231	0.396	0.272	0.0185945
Pggt1b	5.81193e-07	0.173087	0.411	0.212	0.0187638
Pop7	5.9033e-07	-0.158508	0.337	0.261	0.0190588
Vbp1	5.92532e-07	-0.219218	0.581	0.5	0.0191299
Pwwp2a	5.93373e-07	0.0156263	0.5	0.332	0.019157
Mtss2	5.95545e-07	-0.181029	0.4	0.332	0.0192272
2900097C17Rik	6.05499e-07	-0.35943	0.537	0.516	0.0195485
Rab10os	6.06687e-07	0.0529229	0.337	0.19	0.0195869
Dpm1	6.07081e-07	0.291368	0.685	0.446	0.0195996
Ccpg1	6.10303e-07	0.0325115	0.415	0.261	0.0197036
Ttc9b	6.11144e-07	-0.0723233	0.448	0.315	0.0197308
Ptp4a3	6.15236e-07	0.123659	0.615	0.413	0.0198629
Zranb1	6.16834e-07	-0.188558	0.77	0.668	0.0199145
Cyld	6.1777e-07	-0.00274663	0.456	0.293	0.0199447
Arl13b	6.20043e-07	0.0922232	0.374	0.207	0.0200181
Prmt1	6.21967e-07	0.0762621	0.807	0.603	0.0200802
Mrpl17	6.25896e-07	-0.0802542	0.47	0.348	0.020207
Fam117b	6.26788e-07	0.0606057	0.463	0.283	0.0202358
Chtop	6.27294e-07	0.162415	0.57	0.353	0.0202522
Rbis	6.28265e-07	0.0581411	0.474	0.304	0.0202835
Nae1	6.40781e-07	0.190394	0.541	0.321	0.0206876
Sirt2	6.52437e-07	-0.0951478	0.426	0.293	0.0210639
Fbxl16	6.68195e-07	0.0899278	0.4	0.239	0.0215727
Strap	6.68691e-07	0.262256	0.507	0.277	0.0215887
Utp3	6.69502e-07	0.1008	0.633	0.435	0.0216149
Syap1	6.72772e-07	0.0937124	0.367	0.196	0.0217205
Stk35	6.78559e-07	0.113353	0.537	0.342	0.0219073
Trafd1	6.81364e-07	-0.152963	0.359	0.277	0.0219978
Ahctf1	6.82838e-07	0.0855141	0.407	0.234	0.0220454
Eif4h	6.91753e-07	0.129712	0.641	0.429	0.0223332
St13	6.97515e-07	0.151306	0.856	0.658	0.0225193
Ncbp2	6.97917e-07	-0.162487	0.37	0.293	0.0225323
Camk2n1	6.99244e-07	-0.200181	0.474	0.359	0.0225751
Raly	7.01017e-07	0.0292027	0.537	0.359	0.0226323
Cdipt	7.01867e-07	-0.0453853	0.419	0.277	0.0226598
Trappc6b	7.03942e-07	-0.100258	0.626	0.489	0.0227268
Rer1	7.13813e-07	0.123033	0.57	0.37	0.0230455
Creg1	7.15593e-07	-0.0221365	0.3	0.174	0.0231029
Aco2	7.16444e-07	-0.135777	0.63	0.522	0.0231304
Spcs1	7.26379e-07	0.0260084	0.567	0.402	0.0234511
Phf20l1	7.34481e-07	0.0863452	0.678	0.473	0.0237127
Chgb	7.35072e-07	-0.156654	0.711	0.62	0.0237318
Ccar1	7.44965e-07	0.105838	0.707	0.505	0.0240512
Zmat2	7.47354e-07	-0.209963	0.511	0.418	0.0241283
Far1	7.52542e-07	-0.0329269	0.422	0.277	0.0242958
Ndufa12	7.54296e-07	0.0305235	0.811	0.63	0.0243524
B230118H07Rik	7.54845e-07	0.122438	0.519	0.315	0.0243702
Ppm1e	7.56693e-07	0.0467965	0.574	0.386	0.0244298
Mapk8	7.59546e-07	-0.116805	0.659	0.527	0.0245219
Hook3	7.90597e-07	0.0396981	0.626	0.446	0.0255244
Atp6v0a1	7.97759e-07	0.182975	0.793	0.576	0.0257556
Eif1ax	8.10564e-07	0.169967	0.63	0.413	0.026169
Btbd7	8.13095e-07	-0.14878	0.519	0.402	0.0262508
Eno2	8.35378e-07	0.00276861	0.652	0.478	0.0269702
Napg	8.39036e-07	0.0580263	0.685	0.495	0.0270883
Emc6	8.50185e-07	-0.0334872	0.519	0.375	0.0274482
Sf1	8.62484e-07	-0.0358151	0.526	0.375	0.0278453
Usp47	8.64414e-07	0.0533226	0.467	0.288	0.0279076
Sqstm1	8.6988e-07	-0.15712	0.57	0.484	0.0280841
Dync1li2	8.7389e-07	-0.24231	0.4	0.375	0.0282135
Gm10076	8.74996e-07	0.160576	0.648	0.429	0.0282492
Pop5	8.79863e-07	0.0495898	0.541	0.364	0.0284064
Idh3a	8.8081e-07	0.266442	0.489	0.266	0.028437
Suclg1	8.95834e-07	-0.0294013	0.741	0.56	0.028922
Lars2	8.96307e-07	0.325189	0.907	0.717	0.0289373
Evl	8.99368e-07	-0.247097	0.5	0.451	0.0290361
Lrpprc	9.00061e-07	-0.181373	0.341	0.277	0.0290585
Iqsec3	9.05338e-07	-0.023529	0.7	0.538	0.0292288
Gtf2a1	9.23547e-07	-0.0575208	0.385	0.255	0.0298167
Sumo3	9.27027e-07	-0.210428	0.426	0.364	0.0299291
Smarcd1	9.32126e-07	0.145398	0.707	0.495	0.0300937
Smpd1	9.34291e-07	-0.116989	0.426	0.337	0.0301636
Itpk1	9.38907e-07	0.197953	0.478	0.266	0.0303126
Lrrc59	9.54672e-07	0.028429	0.311	0.179	0.0308216
Elf2	9.67775e-07	-0.0985932	0.444	0.321	0.0312446
Larp4	9.687e-07	-0.267203	0.504	0.457	0.0312745
Ndufa3	9.75946e-07	0.143405	0.552	0.348	0.0315084
Gtf2f1	9.76696e-07	-0.124381	0.4	0.299	0.0315326
Tmem256	9.81712e-07	0.309049	0.659	0.413	0.0316946
Cmpk1	9.82138e-07	-0.138768	0.485	0.397	0.0317083
Mkrn1	9.88722e-07	0.0305587	0.704	0.538	0.0319209
Gtf2a2	9.89105e-07	-0.0173124	0.496	0.342	0.0319333
Ap3b2	9.9001e-07	-0.105537	0.515	0.364	0.0319625
Serf2	9.95716e-07	-0.194999	0.863	0.772	0.0321467
Uba1	9.97101e-07	0.332395	0.581	0.337	0.0321914
Ensa	9.97945e-07	-0.121842	0.77	0.641	0.0322187
Armc1	9.98414e-07	-0.0332412	0.4	0.272	0.0322338
Snhg1	1.00167e-06	-0.167752	0.459	0.37	0.032339
Dip2b	1.00405e-06	-0.0202289	0.319	0.174	0.0324159
Ccdc91	1.00541e-06	-0.0179915	0.185	0.087	0.0324598
Slc25a33	1.00723e-06	0.215083	0.378	0.179	0.0325184
Tceal1	1.00911e-06	0.0144465	0.437	0.283	0.0325791
Ube2b	1.00918e-06	0.0572646	0.726	0.538	0.0325813
Atp11b	1.02701e-06	-0.0153715	0.496	0.348	0.0331571
Zfp804b	1.03336e-06	-0.148025	0.626	0.5	0.0333621
Actr1a	1.03955e-06	-0.146818	0.37	0.288	0.0335619
Pfn2	1.04263e-06	0.0957861	0.83	0.641	0.0336614
Tasor	1.04384e-06	0.144211	0.641	0.435	0.0337003
Mindy3	1.05841e-06	0.182869	0.281	0.109	0.0341707
Ptprs	1.05858e-06	-0.0562744	0.685	0.527	0.0341763
Fundc2	1.05921e-06	0.000529175	0.47	0.315	0.0341966
Rbm27	1.06037e-06	0.0811009	0.596	0.413	0.034234
Rnf214	1.06349e-06	0.0127229	0.411	0.255	0.0343349
Gabarap	1.06584e-06	0.123223	0.726	0.527	0.0344107
Prpf8	1.06832e-06	-0.0333569	0.589	0.435	0.0344908
Zkscan3	1.07347e-06	0.168791	0.467	0.266	0.0346569
Arl6	1.07724e-06	0.37307	0.541	0.299	0.0347787
Hmg20b	1.08053e-06	0.0143632	0.274	0.136	0.0348849
Srp9	1.08226e-06	-0.159288	0.7	0.614	0.0349407
0610012G03Rik	1.09149e-06	0.113366	0.656	0.451	0.0352386
Rsl1d1	1.11163e-06	-0.0923366	0.567	0.451	0.0358888
Eloc	1.11223e-06	0.0209937	0.722	0.549	0.0359083
Atp6ap2	1.11509e-06	-0.0553004	0.726	0.554	0.0360006
Zmynd11	1.12027e-06	-0.046528	0.689	0.527	0.0361679
Ddx42	1.12215e-06	-0.117302	0.637	0.516	0.0362286
Mtmr1	1.1271e-06	-0.175146	0.256	0.201	0.0363885
Pfdn6	1.13027e-06	-0.161891	0.637	0.533	0.0364907
Selenok	1.14803e-06	-0.0582072	0.941	0.815	0.0370641
Cnih4	1.15081e-06	0.108104	0.448	0.272	0.0371538
Clk1	1.16413e-06	0.0383451	0.841	0.658	0.037584
Agpat5	1.16507e-06	0.118794	0.607	0.408	0.0376142
Atf7ip	1.17238e-06	0.0469051	0.678	0.495	0.0378502
Slc25a27	1.19169e-06	0.116458	0.537	0.348	0.0384737
Thoc2	1.19911e-06	0.018583	0.719	0.538	0.0387134
Acbd6	1.22413e-06	0.141069	0.744	0.538	0.039521
Nr2c2	1.22905e-06	0.125411	0.407	0.228	0.03968
Cstf2t	1.23116e-06	0.0819408	0.326	0.168	0.0397482
Dstn	1.23622e-06	0.0847579	0.811	0.614	0.0399114
Gtpbp8	1.24652e-06	0.0385639	0.248	0.12	0.040244
Prr12	1.24691e-06	-0.00895345	0.415	0.266	0.0402566
Yeats4	1.24879e-06	-0.141039	0.607	0.505	0.0403172
Tmpo	1.26121e-06	0.150483	0.489	0.299	0.0407181
2024-09-03	1.28119e-06	0.301241	0.707	0.467	0.0413631
Use1	1.28753e-06	0.245295	0.667	0.44	0.0415679
Plekhb1	1.29866e-06	0.15368	0.689	0.467	0.0419274
Inpp1	1.30561e-06	0.0594602	0.385	0.228	0.0421515
Zdhhc21	1.31539e-06	0.086018	0.341	0.185	0.0424673
Ccdc174	1.31683e-06	0.104342	0.463	0.288	0.0425139
Gpcpd1	1.32254e-06	-0.110602	0.296	0.217	0.0426983
Cops6	1.33504e-06	-0.0913149	0.604	0.462	0.0431019
Osgep	1.34001e-06	-0.121654	0.452	0.321	0.0432623
Ptges3	1.34583e-06	0.0666508	0.689	0.495	0.0434503
Ahsa1	1.35115e-06	-0.00273996	0.378	0.228	0.0436217
Rcor1	1.35659e-06	-0.0268474	0.485	0.332	0.0437974
Dusp8	1.36291e-06	0.235159	0.73	0.5	0.0440017
Bace1	1.36642e-06	-0.125487	0.43	0.31	0.044115
Glyr1	1.37112e-06	0.0444446	0.604	0.429	0.0442666
Ccz1	1.37163e-06	-0.207258	0.333	0.261	0.0442831
Ndufs8	1.3802e-06	0.182451	0.504	0.304	0.0445598
Iws1	1.42217e-06	0.182451	0.444	0.25	0.0459149
Ncapd3	1.43057e-06	0.082009	0.496	0.326	0.0461861
Dusp7	1.4306e-06	0.16329	0.352	0.174	0.0461868
Dnm1l	1.43518e-06	0.0604721	0.544	0.359	0.0463347
Rps29	1.43727e-06	0.322739	0.996	0.962	0.0464024
Rtn4rl1	1.44076e-06	0.198057	0.511	0.304	0.046515
Csnk2a1	1.44725e-06	-0.0507733	0.789	0.641	0.0467246
Taok2	1.45121e-06	-0.086563	0.219	0.13	0.0468523
Ndufb4	1.45776e-06	0.18829	0.789	0.582	0.0470638
Mdm4	1.46273e-06	0.00277476	0.404	0.245	0.0472242
Smim13	1.4717e-06	0.0549769	0.622	0.44	0.0475139
Gcc2	1.47443e-06	-0.00852954	0.552	0.38	0.0476018
Slc25a5	1.4763e-06	0.106294	0.741	0.538	0.0476625
Actr1b	1.47642e-06	0.0792158	0.33	0.174	0.0476662
Maneal	1.47812e-06	-0.0626248	0.204	0.103	0.0477211
Plekhj1	1.48016e-06	-0.162832	0.433	0.332	0.0477869
Akap9	1.4957e-06	0.181362	0.859	0.668	0.0482886
Map1lc3a	1.49666e-06	0.0219873	0.904	0.75	0.0483197
Gripap1	1.49829e-06	0.131482	0.57	0.375	0.0483723
Stk24	1.49886e-06	0.19691	0.285	0.109	0.0483907
Tm2d2	1.50218e-06	-0.00742134	0.596	0.435	0.0484978
Prelid1	1.50231e-06	0.0142136	0.644	0.467	0.0485019
Coro2b	1.50832e-06	-0.0286825	0.378	0.25	0.0486961
Tomm40	1.51416e-06	0.324057	0.537	0.299	0.0488845
Nisch	1.51895e-06	0.023658	0.9	0.739	0.0490394
Ier3ip1	1.5309e-06	0.020298	0.659	0.478	0.0494252
Klf9	1.53709e-06	0.0248383	0.8	0.625	0.049625
Ntan1	1.57531e-06	0.0383809	0.441	0.283	0.0508588
Cdhr1	1.58596e-06	0.113229	0.515	0.332	0.0512026
Dnmt3a	1.59776e-06	-0.136877	0.781	0.663	0.0515836
Scamp5	1.60498e-06	0.0132823	0.433	0.283	0.0518166
Srrm3	1.62218e-06	0.0190327	0.811	0.636	0.0523719
Tmed3	1.64571e-06	0.277317	0.344	0.141	0.0531316
Hltf	1.66114e-06	0.101254	0.267	0.125	0.0536298
Serinc5	1.66694e-06	0.0914058	0.267	0.12	0.0538172
Galnt11	1.67784e-06	0.0543073	0.53	0.348	0.0541689
Pmepa1	1.68422e-06	0.0820152	0.467	0.299	0.0543749
Hnrnpf	1.70795e-06	0.174262	0.73	0.511	0.0551411
Smim40	1.7153e-06	0.000382974	0.933	0.777	0.0553784
Apba2	1.72469e-06	0.164786	0.567	0.359	0.0556817
Naxe	1.72973e-06	-0.00306798	0.356	0.234	0.0558442
Lcor	1.73045e-06	-0.200236	0.285	0.234	0.0558677
Dbnl	1.73216e-06	0.101519	0.285	0.141	0.0559229
Rnf227	1.74689e-06	-0.0667581	0.448	0.315	0.0563982
Fh1	1.76179e-06	-0.0885926	0.367	0.261	0.0568793
Ppid	1.77166e-06	-0.0929104	0.507	0.397	0.0571981
Rpn1	1.77764e-06	-0.0564956	0.444	0.315	0.0573912
Ebna1bp2	1.78006e-06	0.14141	0.444	0.25	0.0574692
Cep97	1.78113e-06	-0.0970933	0.189	0.125	0.0575038
Hpf1	1.78963e-06	-0.0602494	0.552	0.413	0.057778
Meaf6	1.79689e-06	-0.1313	0.363	0.293	0.0580125
Zfp398	1.80671e-06	-0.143112	0.344	0.272	0.0583296
Tprgl	1.81022e-06	-0.0134574	0.267	0.158	0.0584429
Gm26917	1.83904e-06	-0.221818	0.378	0.304	0.0593734
Synj2bp	1.84062e-06	-0.15582	0.496	0.391	0.0594245
Micu1	1.841e-06	0.0662926	0.533	0.353	0.0594366
Fam136a	1.84716e-06	0.298467	0.281	0.098	0.0596356
Arl6ip6	1.855e-06	0.102934	0.374	0.212	0.0598885
Taf7	1.8651e-06	-0.115536	0.504	0.402	0.0602148
Chd9	1.86719e-06	0.103694	0.789	0.598	0.0602821
Tcf25	1.87678e-06	0.0949274	0.904	0.728	0.0605918
Larp4b	1.87924e-06	0.0180742	0.567	0.397	0.0606712
Btaf1	1.88972e-06	0.177156	0.37	0.19	0.0610095
Pik3r3	1.89092e-06	0.0749959	0.511	0.332	0.0610482
5031425E22Rik	1.89333e-06	0.0434316	0.433	0.272	0.0611261
Kdm4a	1.90013e-06	0.263886	0.293	0.103	0.0613456
Acyp1	1.91629e-06	0.0660494	0.541	0.37	0.0618674
Pafah1b2	1.91816e-06	-0.0996073	0.607	0.478	0.0619278
P4hb	1.9198e-06	0.0228966	0.5	0.337	0.0619806
Tmem50a	1.92456e-06	-0.070044	0.504	0.386	0.0621343
Ndufb2	1.92584e-06	0.241573	0.796	0.576	0.0621758
Mrps11	1.92992e-06	0.103177	0.363	0.196	0.0623075
Hnrnpl	1.93217e-06	-0.191121	0.593	0.5	0.0623802
Osbpl9	1.93463e-06	-0.085159	0.367	0.272	0.0624596
Ddx1	1.9419e-06	0.059147	0.689	0.489	0.0626943
Clasp1	1.94946e-06	-0.00757451	0.596	0.44	0.0629383
Trim33	1.95629e-06	0.0290121	0.526	0.364	0.0631587
Sms	1.95639e-06	0.227316	0.737	0.511	0.063162
Ubap1	1.96248e-06	-0.0313509	0.222	0.125	0.0633588
Ufd1	1.96963e-06	-0.0877948	0.256	0.179	0.0635896
D430042O09Rik	1.97565e-06	0.157587	0.359	0.185	0.063784
Gmfb	1.9782e-06	0.0325846	0.393	0.234	0.063866
Ecpas	1.98326e-06	-0.105559	0.437	0.332	0.0640296
Ssr4	1.98586e-06	-0.0781346	0.515	0.386	0.0641134
Schip1	2.00614e-06	0.071994	0.604	0.408	0.0647681
Aktip	2.01347e-06	0.038563	0.43	0.277	0.0650048
Afap1	2.01959e-06	-0.0916446	0.526	0.375	0.0652025
Ablim1	2.02002e-06	0.137044	0.322	0.158	0.0652162
Ubl5	2.0334e-06	0.0460795	0.944	0.799	0.0656484
Ndufb3	2.04037e-06	0.120031	0.826	0.63	0.0658734
Usp7	2.04938e-06	0.102177	0.544	0.353	0.0661643
Odf2	2.04943e-06	-0.0412211	0.348	0.234	0.0661659
Eif4g1	2.05212e-06	0.0858715	0.559	0.375	0.0662528
Camsap1	2.05484e-06	-0.0299207	0.544	0.38	0.0663404
Cdc37	2.06117e-06	0.0274524	0.73	0.549	0.0665449
Pak3	2.06756e-06	0.154172	0.604	0.397	0.0667511
Fnip1	2.11347e-06	0.0199214	0.519	0.37	0.0682332
Ric3	2.11392e-06	-0.0198359	0.411	0.283	0.068248
Yae1d1	2.1219e-06	0.133017	0.496	0.31	0.0685056
Akr1a1	2.12348e-06	0.0438321	0.737	0.554	0.0685566
Pitpna	2.12409e-06	0.0159718	0.667	0.505	0.0685761
Zfp26	2.15023e-06	0.0603707	0.233	0.109	0.0694203
Dmxl2	2.17982e-06	0.0395147	0.641	0.457	0.0703757
Med10	2.19976e-06	0.040534	0.344	0.207	0.0710191
Scyl1	2.21513e-06	0.0501261	0.233	0.114	0.0715156
Alg10b	2.21758e-06	0.0812016	0.374	0.217	0.0715947
Pdpk1	2.25246e-06	0.0480954	0.511	0.342	0.0727207
Irak1	2.26874e-06	0.0826953	0.248	0.12	0.0732461
9130401M01Rik	2.27351e-06	-0.0782523	0.296	0.201	0.0734004
Cops2	2.27653e-06	0.15304	0.467	0.266	0.0734979
Appl1	2.28098e-06	0.159063	0.652	0.44	0.0736415
Fem1b	2.28659e-06	0.0298383	0.481	0.332	0.0738225
Laptm4a	2.32123e-06	-0.0484877	0.593	0.446	0.0749409
Ddx23	2.32907e-06	-0.0899922	0.385	0.277	0.0751941
Kif3a	2.33053e-06	-0.209195	0.463	0.375	0.0752413
Gphn	2.3483e-06	-0.139494	0.548	0.457	0.0758148
Trip12	2.35257e-06	-0.0298303	0.496	0.359	0.0759527
Pno1	2.36788e-06	0.261122	0.167	0.027	0.0764469
Emsy	2.37192e-06	0.220718	0.522	0.304	0.0765773
Tmem106b	2.37548e-06	0.0445047	0.533	0.353	0.0766924
Sike1	2.39934e-06	-0.0941294	0.411	0.293	0.0774626
Timm13	2.41404e-06	-0.0511631	0.789	0.636	0.0779372
Prkacb	2.42638e-06	0.188515	0.722	0.511	0.0783358
Cops5	2.4313e-06	0.234407	0.607	0.391	0.0784944
Clint1	2.43328e-06	-0.15242	0.385	0.31	0.0785583
Dcaf8	2.43404e-06	0.0487634	0.67	0.495	0.078583
Mt1	2.43482e-06	0.70974	0.767	0.549	0.0786081
Mnt	2.44619e-06	0.35535	0.356	0.147	0.0789751
Aak1	2.4674e-06	0.0755626	0.689	0.495	0.07966
Nav1	2.46989e-06	-0.136333	0.444	0.337	0.0797404
Shprh	2.47047e-06	0.0222263	0.485	0.348	0.079759
Cops9	2.47616e-06	0.23574	0.663	0.435	0.0799428
Txndc15	2.48852e-06	0.140831	0.644	0.44	0.0803418
Nudt2	2.48986e-06	-0.0596414	0.278	0.196	0.0803852
Rnf165	2.50249e-06	0.0376519	0.559	0.375	0.0807929
Fbxo11	2.52802e-06	-0.00810422	0.444	0.299	0.0816172
Klhdc2	2.53629e-06	-0.128087	0.656	0.522	0.0818843
Msl1	2.56662e-06	0.088458	0.533	0.353	0.0828632
Nf2	2.57e-06	-0.0141409	0.259	0.152	0.0829725
Ddt	2.57053e-06	-0.00221762	0.604	0.44	0.0829896
Tmem234	2.58835e-06	-0.102098	0.744	0.62	0.0835648
Ccny	2.58892e-06	0.259894	0.404	0.196	0.0835834
Nipsnap2	2.67965e-06	-0.0472143	0.311	0.196	0.0865125
Gnb1	2.68189e-06	-0.250503	0.919	0.848	0.0865847
Uqcr11	2.6855e-06	0.0812436	0.837	0.658	0.0867015
Jak1	2.68869e-06	-0.0351535	0.544	0.391	0.0868044
Ppip5k1	2.69144e-06	0.0660164	0.393	0.234	0.0868932
Prpf40a	2.7104e-06	-0.0672693	0.67	0.533	0.0875054
Puf60	2.7107e-06	0.134063	0.667	0.467	0.0875149
Adipor1	2.718e-06	-0.0244886	0.593	0.435	0.0877507
Gpatch8	2.7195e-06	0.0841582	0.659	0.473	0.0877991
Ezh2	2.74252e-06	0.156519	0.381	0.196	0.0885423
Emc10	2.77854e-06	0.0314448	0.4	0.255	0.0897051
Taf3	2.7937e-06	0.0327955	0.43	0.272	0.0901945
Lasp1	2.83593e-06	-0.0346989	0.504	0.375	0.091558
Rab6b	2.85121e-06	-0.0937458	0.615	0.484	0.0920513
Rap1gds1	2.85314e-06	-0.118743	0.341	0.25	0.0921137
Ckap4	2.85716e-06	-0.0813168	0.393	0.299	0.0922435
Erp29	2.85792e-06	-0.176596	0.704	0.62	0.0922679
Hmgb3	2.85931e-06	-0.2187	0.633	0.543	0.0923128
Usp1	2.86597e-06	-0.133142	0.337	0.25	0.0925279
Ranbp1	2.86775e-06	-0.106833	0.685	0.554	0.0925853
Arl8b	2.8727e-06	0.0854751	0.285	0.141	0.0927452
Foxj3	2.90766e-06	-0.246288	0.307	0.272	0.0938738
Vps50	2.92423e-06	0.205406	0.341	0.163	0.0944087
Kdm5c	2.92496e-06	0.0366877	0.4	0.255	0.0944323
Metap2	2.93185e-06	0.187857	0.833	0.63	0.0946549
Vopp1	2.93834e-06	0.175098	0.315	0.141	0.0948642
Aurkaip1	2.98458e-06	-0.0706868	0.6	0.457	0.0963571
Ndufb6	2.99098e-06	0.0993937	0.689	0.495	0.0965637
Tmx4	3.00102e-06	-0.315269	0.63	0.582	0.096888
Msh3	3.00688e-06	-0.0541077	0.304	0.196	0.0970772
Kpna4	3.01372e-06	0.00562355	0.519	0.37	0.0972978
Vma21	3.01609e-06	-0.072171	0.637	0.516	0.0973745
Ccs	3.04604e-06	-0.0376901	0.348	0.223	0.0983414
Cox17	3.05093e-06	0.184429	0.707	0.495	0.0984993
Ggt7	3.06252e-06	0.0456779	0.304	0.168	0.0988736
Eif3j1	3.064e-06	0.0857146	0.5	0.326	0.0989213
Eif3a	3.0698e-06	-0.141527	0.77	0.663	0.0991083
Vezf1	3.07016e-06	0.0339752	0.704	0.527	0.0991203
Arxes1	3.08082e-06	0.0455964	0.396	0.239	0.0994642
Mrpl30	3.08597e-06	0.0610215	0.626	0.451	0.0996307
Ino80d	3.08896e-06	0.122512	0.43	0.255	0.099727
Ptov1	3.08903e-06	-0.154697	0.781	0.679	0.0997294
Cby1	3.10451e-06	0.100493	0.367	0.207	0.100229
Ubxn2a	3.11447e-06	-0.134092	0.363	0.288	0.100551
Gdap1	3.14362e-06	0.0850319	0.63	0.435	0.101492
Poldip2	3.15833e-06	-0.030299	0.267	0.152	0.101967
Ddx24	3.17324e-06	0.0479512	0.837	0.674	0.102448
Arpp19	3.20242e-06	0.0817002	0.544	0.359	0.10339
Zswim8	3.20334e-06	0.0412803	0.444	0.283	0.10342
Ctdspl2	3.21435e-06	-0.0109467	0.537	0.38	0.103775
Sort1	3.22228e-06	-0.078071	0.252	0.158	0.104031
Zfp266	3.22626e-06	-0.0344624	0.493	0.359	0.10416
G3bp1	3.23059e-06	-0.124475	0.459	0.37	0.104299
Dynlt3	3.24455e-06	-0.0688617	0.381	0.283	0.10475
Samd8	3.25611e-06	-0.188895	0.326	0.255	0.105124
Jmy	3.26927e-06	0.276905	0.53	0.304	0.105549
Mrpl11	3.2837e-06	0.0813264	0.526	0.348	0.106014
Cebpg	3.289e-06	-0.130463	0.363	0.255	0.106185
Fam219a	3.29069e-06	0.00686375	0.237	0.125	0.10624
Rev3l	3.2999e-06	-0.0966546	0.8	0.663	0.106537
Mrpl51	3.30305e-06	0.156919	0.519	0.315	0.106639
Nptn	3.31067e-06	-0.168241	0.567	0.457	0.106885
Ube2e3	3.31442e-06	0.0278373	0.793	0.63	0.107006
2024-03-09	3.33782e-06	0.0535337	0.359	0.217	0.107762
Papola	3.3474e-06	0.0221985	0.678	0.516	0.108071
Eif3d	3.34807e-06	-0.0771883	0.5	0.386	0.108092
Srp14	3.35662e-06	-0.00306777	0.77	0.603	0.108369
Ppp1r15a	3.36498e-06	-0.0321	0.289	0.196	0.108638
Pam16	3.38248e-06	-0.148413	0.633	0.522	0.109203
Rbm28	3.38671e-06	0.105289	0.407	0.234	0.10934
Thrap3	3.39257e-06	-0.0755579	0.8	0.663	0.109529
Ptpn1	3.40882e-06	-0.163733	0.367	0.304	0.110054
Phf3	3.41793e-06	0.00517919	0.804	0.641	0.110348
Rbm6	3.43077e-06	-0.0893137	0.433	0.326	0.110762
Calu	3.44993e-06	0.0171046	0.378	0.245	0.111381
Lypla1	3.45599e-06	0.0411551	0.281	0.158	0.111577
Smarca4	3.46854e-06	0.137635	0.659	0.457	0.111982
Lsm1	3.47964e-06	-0.0373452	0.322	0.207	0.11234
Slc38a9	3.49112e-06	0.122154	0.485	0.299	0.112711
Stox2	3.49679e-06	-0.181628	0.696	0.598	0.112894
Timm17b	3.50358e-06	0.00874221	0.322	0.196	0.113113
Trim24	3.50754e-06	-0.0971876	0.352	0.239	0.113241
Ndufs3	3.51157e-06	-0.100225	0.622	0.505	0.113371
Mrpl9	3.51857e-06	0.0638981	0.356	0.201	0.113597
Phf14	3.52078e-06	0.1498	0.707	0.505	0.113669
Rexo4	3.53777e-06	0.0236717	0.281	0.158	0.114217
Enox1	3.54963e-06	-0.171863	0.278	0.217	0.1146
Pnrc2	3.59457e-06	0.233228	0.289	0.114	0.116051
Myo9a	3.59594e-06	0.0140175	0.485	0.326	0.116095
Vtn	3.6083e-06	0.155906	0.463	0.277	0.116494
Zbtb44	3.61139e-06	0.0792574	0.356	0.212	0.116594
Ppp1cb	3.63281e-06	-0.210646	0.622	0.549	0.117285
Arfgef1	3.66496e-06	0.062754	0.615	0.435	0.118323
Sh3glb1	3.67157e-06	0.20888	0.663	0.451	0.118537
Ankrd33b	3.67625e-06	0.0896422	0.652	0.467	0.118688
Dcc	3.6872e-06	0.0138526	0.407	0.261	0.119041
Tmem237	3.69061e-06	-0.005906	0.485	0.337	0.119151
Mmadhc	3.69093e-06	-0.0865644	0.322	0.223	0.119162
Smg6	3.69346e-06	-0.11465	0.552	0.435	0.119243
Nsd3	3.76139e-06	-0.130114	0.674	0.554	0.121437
Ipo7	3.76871e-06	0.153639	0.489	0.293	0.121673
Sdha	3.77332e-06	-0.0039747	0.744	0.576	0.121821
Ubald2	3.77529e-06	0.113364	0.337	0.179	0.121885
Sfpq	3.78125e-06	-0.0326416	0.919	0.777	0.122078
Gbf1	3.7991e-06	-0.031922	0.448	0.31	0.122654
Prdx2	3.81533e-06	-0.0811603	0.948	0.842	0.123178
Borcs7	3.81899e-06	-0.00670685	0.459	0.332	0.123296
Ttc33	3.82257e-06	0.00982043	0.285	0.174	0.123412
Psmd8	3.83091e-06	0.00205063	0.722	0.56	0.123681
Npdc1	3.83899e-06	-0.113808	0.393	0.304	0.123942
Sv2a	3.84652e-06	-0.103635	0.826	0.696	0.124185
Zmym2	3.87018e-06	-0.0697726	0.489	0.364	0.124949
Utp14a	3.8875e-06	-0.0114479	0.307	0.196	0.125508
Usp9x	3.89552e-06	0.10771	0.704	0.505	0.125767
Mrps10	3.90497e-06	-0.000442327	0.296	0.185	0.126072
Tmem258	3.93584e-06	-0.0717174	0.496	0.375	0.127068
Ppp2r2a	3.93911e-06	-0.128684	0.478	0.375	0.127174
Kat6b	3.94776e-06	0.0680725	0.552	0.375	0.127453
Cbx6	3.96723e-06	0.0338222	0.578	0.418	0.128082
Psmc4	3.98849e-06	-0.113735	0.615	0.511	0.128768
Rmnd5a	4.00706e-06	0.0654271	0.47	0.31	0.129368
Snrnp70	4.02843e-06	-0.180652	0.881	0.788	0.130058
Rad23a	4.07268e-06	-0.221152	0.389	0.342	0.131487
Magoh	4.07276e-06	-0.0637262	0.515	0.391	0.131489
Ndufv2	4.0888e-06	0.156717	0.785	0.582	0.132007
Ubtf	4.09705e-06	-0.154105	0.685	0.582	0.132273
Cpsf6	4.10524e-06	-0.0967698	0.693	0.571	0.132538
Tcf20	4.1415e-06	-0.0589171	0.419	0.299	0.133708
Vps37a	4.15822e-06	0.123642	0.548	0.364	0.134248
Brd7	4.16337e-06	0.26274	0.481	0.272	0.134415
Psmg4	4.2253e-06	0.18471	0.415	0.228	0.136414
Syt14	4.23575e-06	-0.0443724	0.326	0.217	0.136751
Pacs2	4.241e-06	0.104489	0.296	0.147	0.136921
Ddx50	4.24628e-06	0.138726	0.815	0.62	0.137091
Fyttd1	4.25029e-06	-0.0638507	0.637	0.495	0.137221
Cwc15	4.25227e-06	-0.14462	0.633	0.549	0.137284
Pdzd8	4.25605e-06	-0.0492982	0.4	0.272	0.137407
Dnajb6	4.27733e-06	0.0080535	0.807	0.641	0.138094
Uba6	4.28276e-06	-0.0236192	0.211	0.109	0.138269
Ndufb10	4.30279e-06	-0.00534791	0.83	0.663	0.138916
Rnf144a	4.3176e-06	-0.0752743	0.167	0.103	0.139394
Tmem59	4.35224e-06	-0.0729261	0.759	0.625	0.140512
Lman2l	4.36233e-06	0.0430336	0.374	0.228	0.140838
Zfp148	4.37553e-06	0.105298	0.722	0.533	0.141264
Micos10	4.38118e-06	-0.0283855	0.752	0.592	0.141446
Suds3	4.38298e-06	-0.131968	0.407	0.337	0.141504
Rnf208	4.41358e-06	0.0810388	0.352	0.196	0.142493
Ttc5	4.42481e-06	0.046242	0.419	0.272	0.142855
Dctn3	4.43673e-06	-0.093544	0.726	0.592	0.14324
C1qtnf12	4.44794e-06	-0.172092	0.53	0.462	0.143602
Mrpl53	4.47109e-06	0.109678	0.489	0.304	0.144349
Lpin2	4.47425e-06	-0.0886978	0.389	0.272	0.144451
Xrcc4	4.49236e-06	0.138352	0.3	0.141	0.145036
Spats2	4.51722e-06	-0.178676	0.352	0.283	0.145839
Frmd4a	4.54923e-06	0.0354354	0.767	0.592	0.146872
Zfp532	4.5602e-06	0.230752	0.385	0.19	0.147226
Rc3h2	4.57072e-06	-0.0874659	0.533	0.413	0.147566
Clptm1l	4.5741e-06	0.00698683	0.233	0.12	0.147675
Rock2	4.61087e-06	-0.0640195	0.763	0.609	0.148862
Mettl26	4.62284e-06	-0.257457	0.348	0.332	0.149248
Knop1	4.65777e-06	0.0803142	0.53	0.348	0.150376
Xpo5	4.66399e-06	-0.0137296	0.233	0.12	0.150577
Pum2	4.69774e-06	0.0691476	0.581	0.408	0.151667
Sf3b6	4.69958e-06	0.0589666	0.804	0.62	0.151726
Mrps14	4.70445e-06	-0.144277	0.674	0.571	0.151883
Atp6v0d1	4.70549e-06	-0.00943051	0.693	0.533	0.151917
Prrc2b	4.7178e-06	0.273916	0.841	0.641	0.152314
Lamp2	4.72907e-06	0.0832963	0.389	0.223	0.152678
Pomp	4.73548e-06	-0.0390889	0.804	0.647	0.152885
Ubac1	4.73862e-06	-0.0881208	0.341	0.25	0.152986
G6pdx	4.74045e-06	0.18043	0.256	0.098	0.153046
Col4a3bp	4.74246e-06	0.00938419	0.333	0.207	0.15311
Taf1	4.744e-06	-0.0633819	0.481	0.353	0.15316
Nfat5	4.74455e-06	-0.201894	0.533	0.462	0.153178
Slc2a3	4.76679e-06	-0.00492447	0.493	0.348	0.153896
Tmem70	4.76893e-06	0.138066	0.296	0.141	0.153965
Fto	4.77071e-06	0.201614	0.604	0.391	0.154022
Aup1	4.80241e-06	0.136537	0.289	0.136	0.155046
Zwint	4.80536e-06	0.0346053	0.663	0.5	0.155141
Psma2	4.81642e-06	0.0285085	0.793	0.625	0.155498
Wnk3	4.86031e-06	-0.220998	0.274	0.245	0.156915
Vipr2	4.86823e-06	-0.0215099	0.556	0.402	0.157171
Ipo8	4.90786e-06	-0.0656581	0.256	0.163	0.15845
Bbip1	4.91115e-06	-0.0497491	0.519	0.375	0.158557
Vamp4	4.91269e-06	-0.0468409	0.359	0.25	0.158606
Nt5m	4.91327e-06	0.0826514	0.263	0.125	0.158625
Selenoh	4.92058e-06	-0.0503294	0.544	0.408	0.158861
Lrrc2	4.92774e-06	0.121963	0.178	0.06	0.159092
Tsfm	4.93187e-06	0.222058	0.315	0.136	0.159226
H2afy2	4.94231e-06	0.0226254	0.4	0.25	0.159562
Ywhag	4.94361e-06	-0.129403	0.611	0.5	0.159604
Uba52	4.9555e-06	-0.0898395	0.641	0.527	0.159988
Tug1	4.96124e-06	0.178303	0.378	0.201	0.160174
Ice1	4.96486e-06	0.120199	0.504	0.321	0.160291
Idh3b	4.98629e-06	-0.218639	0.556	0.489	0.160982
Leng8	5.01167e-06	-0.0833417	0.704	0.576	0.161802
Nup98	5.02107e-06	-0.0531093	0.496	0.375	0.162105
Med21	5.08832e-06	0.0267907	0.278	0.163	0.164276
Pcbp1	5.09305e-06	0.066753	0.793	0.603	0.164429
Got1	5.12426e-06	-0.0455594	0.678	0.527	0.165437
Idh3g	5.13812e-06	0.255534	0.485	0.272	0.165884
Hras	5.14913e-06	-0.0197394	0.63	0.484	0.16624
Tsta3	5.15681e-06	0.138776	0.252	0.109	0.166488
Jkamp	5.15864e-06	-0.107354	0.559	0.451	0.166547
Atp5d	5.18489e-06	-0.0748523	0.889	0.766	0.167394
Atxn7	5.26607e-06	-0.0910304	0.311	0.217	0.170015
Exoc3	5.26824e-06	-0.0350685	0.689	0.543	0.170085
Ppil4	5.28218e-06	-0.154818	0.526	0.446	0.170535
Ube2n	5.28275e-06	0.0769105	0.604	0.429	0.170554
Cct7	5.28534e-06	0.0296153	0.793	0.636	0.170637
Desi1	5.31684e-06	0.0245201	0.667	0.495	0.171654
Fndc3a	5.32303e-06	0.0855915	0.381	0.223	0.171854
Phc3	5.34468e-06	0.229355	0.426	0.223	0.172553
Sympk	5.38879e-06	0.0448265	0.263	0.141	0.173977
Xrcc6	5.40632e-06	-0.0883266	0.152	0.087	0.174543
Ep400	5.41442e-06	0.151498	0.548	0.353	0.174805
Psmb5	5.42e-06	0.0339297	0.811	0.641	0.174985
Lamtor5	5.43827e-06	0.0682065	0.626	0.462	0.175575
Rhoa	5.44629e-06	-0.175672	0.622	0.533	0.175833
Abhd17a	5.46647e-06	0.00974855	0.693	0.533	0.176485
Taf2	5.4745e-06	-0.00686797	0.23	0.12	0.176744
N4bp2	5.47521e-06	-0.047661	0.396	0.272	0.176767
Ndufb7	5.50258e-06	-0.0209443	0.8	0.636	0.177651
Tceal8	5.51435e-06	-0.00898011	0.422	0.299	0.178031
Dnttip1	5.54142e-06	0.0624481	0.326	0.185	0.178905
Rundc3b	5.56645e-06	0.0453292	0.256	0.125	0.179713
1110008P14Rik	5.57472e-06	0.106144	0.426	0.25	0.17998
Ndufa2	5.57835e-06	0.107101	0.878	0.696	0.180097
Slc8a3	5.59189e-06	0.106186	0.393	0.234	0.180534
Ssr1	5.63089e-06	0.118563	0.578	0.38	0.181793
Fam204a	5.65093e-06	-0.0440164	0.526	0.397	0.18244
Nedd8	5.66532e-06	-0.10257	0.93	0.821	0.182905
Safb2	5.74091e-06	-0.0969823	0.47	0.353	0.185345
Hs2st1	5.74808e-06	0.0128216	0.615	0.457	0.185577
Cebpzos	5.75921e-06	0.0656177	0.415	0.261	0.185936
Papss1	5.791e-06	-0.00318337	0.326	0.212	0.186962
Map2k4	5.79348e-06	-0.208997	0.256	0.228	0.187042
Ube2o	5.79822e-06	0.123093	0.422	0.25	0.187196
Selenoi	5.83183e-06	-0.0262297	0.341	0.223	0.188281
Atf7	5.83582e-06	-0.00851536	0.396	0.272	0.188409
Pnrc1	5.85843e-06	0.0553417	0.885	0.723	0.18914
Hdgfl3	5.88276e-06	0.106878	0.781	0.603	0.189925
Bod1l	5.91009e-06	-0.0415237	0.785	0.641	0.190807
N6amt1	5.91062e-06	0.0917475	0.322	0.179	0.190825
Scp2	5.9137e-06	-0.0307488	0.73	0.565	0.190924
Sfxn1	5.92912e-06	0.0544416	0.444	0.293	0.191422
Map3k12	5.95912e-06	-0.127785	0.4	0.332	0.19239
2024-03-07	5.96682e-06	-0.0754824	0.63	0.489	0.192639
Dnm3	5.97011e-06	-0.00133713	0.519	0.37	0.192745
Sarnp	5.97882e-06	-0.13513	0.696	0.582	0.193026
Snrpa	5.98056e-06	0.0720891	0.419	0.266	0.193083
Grpel2	5.98451e-06	0.0751894	0.244	0.114	0.19321
Celf4	5.99997e-06	-0.151295	0.811	0.696	0.193709
Mdm2	6.00695e-06	0.0544998	0.433	0.288	0.193934
Add1	6.03832e-06	-0.0383747	0.637	0.495	0.194947
Eid2	6.04e-06	0.124481	0.563	0.37	0.195001
Phlpp2	6.05537e-06	0.0536318	0.304	0.174	0.195498
Rnf10	6.07133e-06	0.13954	0.741	0.538	0.196013
Sestd1	6.08127e-06	-0.0466322	0.33	0.217	0.196334
Wbp11	6.15022e-06	-0.00332912	0.519	0.386	0.19856
Wdr26	6.17462e-06	0.00129504	0.619	0.462	0.199348
Polr2i	6.19617e-06	0.0580309	0.441	0.283	0.200043
Ift20	6.19723e-06	0.0196583	0.719	0.549	0.200078
Pclo	6.2103e-06	-0.140365	0.8	0.674	0.200499
Kras	6.21157e-06	0.0374897	0.463	0.31	0.200541
Msi1	6.24762e-06	0.048106	0.507	0.342	0.201705
Zfp654	6.25115e-06	0.142135	0.422	0.25	0.201818
Virma	6.27127e-06	-0.00701613	0.296	0.179	0.202468
Crmp1	6.30579e-06	0.247285	0.685	0.467	0.203582
Acin1	6.3135e-06	-0.174545	0.815	0.712	0.203831
Exosc8	6.335e-06	0.213056	0.359	0.179	0.204526
Fam222a	6.34339e-06	-0.123181	0.322	0.255	0.204796
Dpf2	6.35242e-06	0.000156524	0.274	0.163	0.205088
Copz1	6.38515e-06	0.186366	0.404	0.217	0.206145
Bcr	6.41013e-06	-0.0956435	0.359	0.261	0.206951
Rtn3	6.41142e-06	0.121785	0.874	0.701	0.206993
R3hdm2	6.45508e-06	-0.00876268	0.737	0.576	0.208402
Tom1l2	6.45608e-06	0.14452	0.322	0.158	0.208435
Ndufb5	6.48662e-06	0.0553376	0.9	0.745	0.20942
Golga1	6.53827e-06	-0.00216739	0.337	0.217	0.211088
Eif5b	6.54159e-06	0.0727669	0.8	0.62	0.211195
Cxxc1	6.56675e-06	0.109276	0.289	0.147	0.212008
Hipk2	6.60131e-06	-0.0606447	0.548	0.424	0.213123
Fxr2	6.63738e-06	0.100143	0.422	0.25	0.214288
Pmm1	6.65741e-06	-0.182149	0.593	0.495	0.214935
Zfr	6.6678e-06	0.0250305	0.811	0.658	0.21527
Tomm5	6.67689e-06	0.0538421	0.422	0.272	0.215563
Creb1	6.69869e-06	-0.0886473	0.452	0.332	0.216267
Ap3d1	6.70325e-06	0.0131093	0.504	0.359	0.216414
Sfxn3	6.70459e-06	0.0405927	0.259	0.147	0.216458
Rlf	6.74325e-06	-0.0671305	0.581	0.451	0.217706
Upf3b	6.77189e-06	0.071375	0.863	0.696	0.21863
Atp13a2	6.78748e-06	0.0278155	0.315	0.19	0.219134
Jam2	6.8576e-06	0.180903	0.263	0.103	0.221398
Crebzf	6.88446e-06	0.000155297	0.567	0.418	0.222265
Vmp1	6.93504e-06	0.0602489	0.452	0.293	0.223898
Ddx6	6.96883e-06	0.0171467	0.744	0.576	0.224989
D8Ertd738e	6.97157e-06	-0.0236646	0.611	0.473	0.225077
Ldha	6.98443e-06	0.227643	0.981	0.87	0.225492
Hint3	7.05623e-06	0.0521028	0.219	0.103	0.22781
Crlf3	7.05905e-06	-0.0999522	0.422	0.293	0.227902
Sap18	7.07853e-06	-0.170533	0.478	0.391	0.22853
Bphl	7.089e-06	-0.0511535	0.389	0.266	0.228868
C1qbp	7.1468e-06	-0.134737	0.467	0.364	0.230734
Ndn	7.19808e-06	-0.108382	0.6	0.495	0.23239
Rnf157	7.19897e-06	0.034743	0.493	0.326	0.232419
Hectd4	7.2229e-06	0.0185348	0.53	0.359	0.233191
U2surp	7.23749e-06	0.0958777	0.885	0.712	0.233662
Bivm	7.26127e-06	-0.0852873	0.152	0.098	0.23443
Fgd4	7.27165e-06	0.0593267	0.622	0.457	0.234765
Dazap1	7.27194e-06	-0.064534	0.326	0.234	0.234774
St3gal1	7.28318e-06	-0.057308	0.163	0.087	0.235138
Ywhah	7.31892e-06	-0.17162	0.522	0.429	0.236291
Txnl1	7.3234e-06	-0.0774345	0.7	0.565	0.236436
Nvl	7.33446e-06	-0.117912	0.33	0.255	0.236793
AI504432	7.35441e-06	-0.371431	0.311	0.304	0.237437
Tmem33	7.38889e-06	0.0132576	0.333	0.207	0.23855
Aggf1	7.39154e-06	0.0274615	0.5	0.348	0.238636
Ddx41	7.40967e-06	-0.093041	0.252	0.185	0.239221
Ppt1	7.42539e-06	0.124965	0.411	0.245	0.239729
Herc1	7.44611e-06	-0.0480323	0.719	0.576	0.240398
Klhdc8b	7.53073e-06	-0.106576	0.411	0.315	0.24313
Ppme1	7.53326e-06	0.142708	0.73	0.527	0.243211
Kctd5	7.58582e-06	0.0878807	0.174	0.054	0.244908
Anapc5	7.59321e-06	-0.130711	0.422	0.332	0.245147
Mrpl15	7.60641e-06	0.15301	0.407	0.234	0.245573
Hspa4l	7.60657e-06	0.222756	0.767	0.554	0.245578
Selenof	7.61417e-06	-0.00681869	0.778	0.609	0.245823
Dvl3	7.61523e-06	-0.270221	0.315	0.31	0.245858
Ndufs1	7.63676e-06	-0.00683029	0.504	0.364	0.246553
Ptbp2	7.64599e-06	0.0105344	0.556	0.408	0.246851
Atp5o	7.66182e-06	0.146518	0.93	0.772	0.247362
Srrt	7.67198e-06	0.0303452	0.448	0.299	0.24769
Got2	7.67892e-06	0.137367	0.607	0.408	0.247914
Slf1	7.68899e-06	0.155058	0.341	0.174	0.248239
Lnpep	7.68923e-06	-0.204774	0.4	0.37	0.248247
Nr1d2	7.70293e-06	-0.114831	0.533	0.429	0.248689
Bax	7.76926e-06	0.0418488	0.619	0.457	0.250831
Ddb1	7.78625e-06	-0.0985981	0.663	0.565	0.251379
Cxxc5	7.82043e-06	0.239335	0.604	0.391	0.252483
Psme3	7.86643e-06	0.152721	0.263	0.114	0.253968
Tent4b	7.86918e-06	0.0290384	0.274	0.152	0.254057
Copb2	7.88164e-06	0.0870854	0.607	0.424	0.254459
Ctdnep1	7.89811e-06	-0.00114347	0.307	0.19	0.25499
Rbbp4	8.00777e-06	-0.0431886	0.615	0.489	0.258531
Bptf	8.03315e-06	0.0988044	0.83	0.647	0.25935
Mageh1	8.04224e-06	0.0372426	0.404	0.261	0.259644
Cdc42bpa	8.04462e-06	-0.098755	0.57	0.462	0.259721
Ppp1r11	8.05888e-06	0.0928124	0.704	0.522	0.260181
Akap11	8.09108e-06	0.122842	0.83	0.641	0.261221
Hmgn2	8.09881e-06	-0.155393	0.867	0.761	0.26147
Scnm1	8.10339e-06	-0.0771258	0.307	0.228	0.261618
Atxn2	8.10637e-06	0.100537	0.604	0.413	0.261714
Gsdme	8.11509e-06	-0.0686368	0.441	0.332	0.261996
Tomm7	8.13272e-06	0.0350344	0.752	0.587	0.262565
Lingo3	8.14016e-06	0.196755	0.348	0.168	0.262805
Zfp580	8.1424e-06	0.00860269	0.348	0.212	0.262877
Otub1	8.17697e-06	-0.00117182	0.378	0.25	0.263994
Mrps28	8.1849e-06	-0.106675	0.285	0.212	0.264249
Abcd2	8.19922e-06	0.21611	0.485	0.288	0.264712
Ccdc85b	8.21549e-06	-0.107186	0.6	0.478	0.265237
Dmxl1	8.23981e-06	0.0095916	0.63	0.457	0.266022
Rprd1b	8.24077e-06	0.153058	0.47	0.283	0.266053
Rps19bp1	8.25098e-06	0.0210595	0.356	0.228	0.266383
Sys1	8.29237e-06	0.0918541	0.722	0.538	0.267719
Purg	8.30133e-06	0.0038198	0.27	0.163	0.268009
Naa50	8.33479e-06	-0.147786	0.356	0.304	0.269089
Bud31	8.33673e-06	-0.000820007	0.356	0.223	0.269151
Kansl3	8.35229e-06	0.130018	0.363	0.201	0.269654
Scfd1	8.364e-06	0.0898867	0.478	0.315	0.270032
Fkbp4	8.39852e-06	-0.145006	0.804	0.701	0.271146
Mesd	8.44069e-06	0.010776	0.256	0.141	0.272508
Atox1	8.47082e-06	0.0676741	0.556	0.38	0.27348
Zfp397	8.48099e-06	0.155136	0.463	0.272	0.273809
Tmem38a	8.51988e-06	-0.112886	0.478	0.386	0.275064
P4htm	8.52144e-06	-0.0426862	0.348	0.245	0.275115
Rpl22	8.53087e-06	0.0671481	0.885	0.728	0.275419
Ndufa9	8.56345e-06	0.104343	0.537	0.359	0.276471
Ubl3	8.57031e-06	0.0517265	0.563	0.402	0.276692
Tbc1d20	8.58969e-06	0.00281847	0.385	0.255	0.277318
Igip	8.59074e-06	0.102579	0.315	0.168	0.277352
Sec62	8.60141e-06	0.117899	0.952	0.81	0.277697
Zfp706	8.60945e-06	-0.219881	0.637	0.576	0.277956
Kmt2d	8.63403e-06	-0.254937	0.319	0.293	0.27875
Ireb2	8.636e-06	0.23064	0.393	0.201	0.278813
Zfp606	8.63902e-06	-0.00916644	0.319	0.19	0.278911
B4gat1	8.6406e-06	0.0442476	0.256	0.13	0.278962
Ctnnbip1	8.69041e-06	-0.125583	0.3	0.228	0.28057
Bpgm	8.69265e-06	-0.0258426	0.456	0.332	0.280642
Pgls	8.75359e-06	0.108075	0.53	0.348	0.28261
Scoc	8.76339e-06	-0.054876	0.604	0.457	0.282926
Oxa1l	8.78041e-06	0.219716	0.43	0.228	0.283476
Zfp1	8.80181e-06	0.00712905	0.322	0.201	0.284167
Tprkb	8.80374e-06	0.325211	0.322	0.13	0.284229
Cpeb4	8.8414e-06	-0.217844	0.637	0.56	0.285445
Fbxw7	8.86577e-06	-0.0716825	0.441	0.332	0.286231
Ubr5	8.89593e-06	0.00196448	0.656	0.5	0.287205
Xist	8.9201e-06	0.87041	0.504	0.293	0.287985
Tacc1	8.95141e-06	0.160512	0.404	0.223	0.288996
Rab28	8.95854e-06	-0.0309574	0.481	0.348	0.289226
Stat3	8.97319e-06	0.101864	0.507	0.337	0.289699
Baz1b	9.04866e-06	-0.0152202	0.652	0.511	0.292136
Wdr45b	9.05654e-06	0.0408113	0.3	0.174	0.29239
Btf3	9.07756e-06	0.101956	0.933	0.788	0.293069
Eif3l	9.08757e-06	-0.0995705	0.256	0.185	0.293392
Erg28	9.10214e-06	0.0921333	0.541	0.37	0.293863
Usp33	9.16133e-06	0.0265678	0.541	0.386	0.295774
Atp6v1d	9.2035e-06	0.0761861	0.707	0.533	0.297135
Syncrip	9.20553e-06	0.12786	0.656	0.462	0.2972
Pan3	9.25348e-06	0.100494	0.43	0.261	0.298749
Timm10	9.27073e-06	-0.0381381	0.278	0.174	0.299306
Sec61a2	9.37514e-06	0.153663	0.448	0.266	0.302676
Rchy1	9.38223e-06	-0.0165429	0.452	0.321	0.302905
Dhps	9.38324e-06	0.132093	0.485	0.304	0.302938
Smad4	9.41516e-06	0.224125	0.385	0.201	0.303968
Nop10	9.4432e-06	0.0667996	0.519	0.342	0.304874
Phf20	9.48862e-06	-0.0871482	0.489	0.375	0.30634
Celf2	9.50835e-06	0.0576818	0.907	0.75	0.306977
Grk1	9.54325e-06	-0.306588	0.348	0.304	0.308104
Gnl3l	9.56194e-06	-0.126937	0.644	0.543	0.308707
Nfil3	9.58998e-06	0.146372	0.252	0.109	0.309613
Eif1a	9.63718e-06	0.020515	0.463	0.321	0.311136
Sez6	9.66775e-06	-0.18483	0.319	0.266	0.312123
Gsk3b	9.67549e-06	-0.118443	0.926	0.826	0.312373
Plppr4	9.7064e-06	-0.209214	0.441	0.386	0.313371
Stom	9.72167e-06	0.00988733	0.563	0.402	0.313864
Six6	9.73352e-06	-0.0210321	0.452	0.315	0.314247
Jpt1	9.74718e-06	-0.0938129	0.396	0.31	0.314688
Itch	9.76201e-06	-0.176199	0.504	0.429	0.315166
Ppp4r3a	9.80592e-06	-0.0357946	0.493	0.348	0.316584
Sdc4	9.81934e-06	-0.114101	0.356	0.261	0.317017
Fkbp2	9.8308e-06	-0.154635	0.559	0.467	0.317387
Ghitm	9.84063e-06	-0.0927733	0.648	0.527	0.317705
Rheb	9.90143e-06	0.0374889	0.67	0.505	0.319668
Txn2	9.92738e-06	-0.0499167	0.604	0.473	0.320506
Coa3	9.94591e-06	-0.176487	0.644	0.565	0.321104
0610010K14Rik	9.97205e-06	0.0420137	0.385	0.255	0.321948
Rasa1	9.98088e-06	0.0436375	0.552	0.391	0.322233
Ik	1.00265e-05	0.0943041	0.681	0.495	0.323706
Adprh	1.00779e-05	0.00901365	0.5	0.348	0.325365
Supt16	1.01417e-05	-0.0843348	0.715	0.587	0.327425
Mtx2	1.01747e-05	0.0352539	0.474	0.337	0.328491
Clcn4	1.02004e-05	0.0273903	0.641	0.473	0.32932
Usp10	1.02188e-05	0.0639666	0.393	0.25	0.329915
Atp6v1h	1.02694e-05	0.106078	0.47	0.299	0.331549
Arfgef3	1.03012e-05	-0.0416009	0.463	0.348	0.332576
Tsc22d2	1.03264e-05	0.0965723	0.444	0.272	0.333389
Tubb5	1.03285e-05	-0.12823	0.785	0.674	0.333454
Kdm3b	1.03585e-05	0.143363	0.389	0.207	0.334425
Slc12a6	1.03728e-05	-0.0379603	0.522	0.386	0.334887
Rpn2	1.04548e-05	0.0604986	0.422	0.272	0.337532
Fra10ac1	1.05122e-05	-0.0212079	0.367	0.245	0.339387
Casz1	1.05152e-05	0.0582907	0.411	0.245	0.339483
Coq10b	1.05492e-05	0.0489111	0.43	0.277	0.34058
Hk1	1.05907e-05	-0.0232522	0.893	0.755	0.34192
Psmg2	1.06007e-05	0.0618896	0.315	0.185	0.342245
Ina	1.06722e-05	0.16683	0.737	0.549	0.344552
Tubb2a	1.07232e-05	-0.185044	0.841	0.739	0.3462
Tmed9	1.07295e-05	0.236312	0.774	0.565	0.346401
Zdhhc12	1.08272e-05	0.0891135	0.196	0.076	0.349556
Zfp579	1.08571e-05	0.0521162	0.237	0.12	0.350521
Sfr1	1.08855e-05	-0.113314	0.819	0.701	0.35144
Vegfa	1.08898e-05	0.00135562	0.589	0.429	0.351578
Ap1g1	1.09775e-05	0.0958621	0.352	0.201	0.35441
Tspan31	1.09902e-05	-0.072851	0.333	0.234	0.354819
Dusp11	1.10267e-05	0.0217457	0.619	0.462	0.355998
Gprasp1	1.11004e-05	0.180828	0.704	0.511	0.358376
Brd4	1.11015e-05	0.201721	0.467	0.277	0.358412
Dlc1	1.11271e-05	0.211621	0.396	0.217	0.359239
Hexim1	1.11494e-05	-0.0555165	0.426	0.31	0.35996
Nrip1	1.12186e-05	-0.0871012	0.73	0.609	0.362192
Zfp207	1.12212e-05	-0.101188	0.519	0.435	0.362275
Ufl1	1.12691e-05	-0.0195358	0.559	0.397	0.363824
Psap	1.12698e-05	0.174756	0.652	0.446	0.363844
Lrif1	1.13302e-05	-0.0368679	0.419	0.293	0.365796
Hivep1	1.13805e-05	-0.119765	0.215	0.141	0.36742
Cdk8	1.14094e-05	-0.0945028	0.356	0.261	0.368354
Mrps34	1.14313e-05	0.138071	0.415	0.245	0.36906
Wdr70	1.14416e-05	0.0671167	0.274	0.141	0.369392
Lamp1	1.14487e-05	0.0407212	0.522	0.37	0.369621
Pstk	1.14826e-05	0.11047	0.441	0.272	0.370715
Dtymk	1.15394e-05	-0.217218	0.363	0.31	0.37255
Crebbp	1.15428e-05	0.126526	0.544	0.364	0.372658
Wapl	1.15529e-05	-0.12675	0.6	0.495	0.372985
Dmwd	1.16007e-05	0.11078	0.352	0.201	0.37453
Pabpc1	1.16137e-05	0.279911	0.763	0.549	0.37495
Hist1h4d	1.16377e-05	0.120875	0.344	0.19	0.375722
Nrep	1.16416e-05	0.155746	0.874	0.701	0.37585
U2af1	1.17016e-05	-0.0945511	0.73	0.598	0.377787
Nck1	1.17657e-05	0.0181984	0.333	0.207	0.379856
Tenm3	1.17664e-05	-0.134369	0.378	0.31	0.379878
Rab11fip2	1.17977e-05	0.0905647	0.456	0.293	0.380888
Txnrd2	1.18084e-05	-0.00353949	0.141	0.054	0.381233
Cd63	1.18128e-05	-0.123202	0.685	0.571	0.381377
Ube2e2	1.18903e-05	0.0376794	0.485	0.332	0.383878
Pip5k1c	1.19211e-05	-0.0323759	0.378	0.266	0.384874
Slc25a38	1.1984e-05	0.00984051	0.156	0.071	0.386904
Fundc1	1.19957e-05	-0.0237625	0.226	0.136	0.38728
Nemf	1.20017e-05	-0.00536471	0.53	0.37	0.387473
Sat1	1.20132e-05	0.0160306	0.248	0.136	0.387846
Sec23a	1.20197e-05	0.0142804	0.367	0.234	0.388055
Ddx39b	1.20549e-05	0.207683	0.637	0.424	0.389191
Cnot6	1.20981e-05	0.0743816	0.674	0.505	0.390586
Tln2	1.21604e-05	-0.0504611	0.507	0.391	0.392599
Mcrip1	1.22304e-05	0.0444095	0.581	0.424	0.394859
Cbr1	1.2233e-05	-0.0760672	0.441	0.315	0.394942
Cenpx	1.2336e-05	-0.0287989	0.43	0.31	0.398267
Pdxk	1.23777e-05	-0.160748	0.411	0.31	0.399613
Celf1	1.23895e-05	0.222055	0.693	0.484	0.399996
4833439L19Rik	1.24113e-05	-0.129766	0.385	0.288	0.400699
Fam229b	1.24282e-05	-0.00290868	0.267	0.158	0.401245
Pfkp	1.24357e-05	0.316817	0.959	0.832	0.401487
Dnpep	1.2455e-05	0.164183	0.378	0.201	0.40211
Ube2i	1.25321e-05	-0.0256319	0.541	0.402	0.404599
Becn1	1.25707e-05	-0.00805881	0.278	0.168	0.405846
Swi5	1.26502e-05	-0.105128	0.789	0.685	0.40841
Paxx	1.26758e-05	0.181149	0.522	0.326	0.409239
Ywhaq	1.2716e-05	-0.150576	0.889	0.793	0.410536
Sugp2	1.27188e-05	0.17055	0.396	0.217	0.410626
Mllt11	1.27188e-05	-0.0994334	0.689	0.571	0.410626
Ankra2	1.27539e-05	0.0555065	0.511	0.353	0.41176
Psma3	1.27618e-05	0.0726006	0.867	0.696	0.412014
Pmvk	1.27668e-05	-0.0389299	0.374	0.266	0.412176
Nfasc	1.27985e-05	-0.0751904	0.396	0.293	0.413198
Tomm22	1.28409e-05	-0.0496367	0.641	0.522	0.414568
Mxra7	1.28808e-05	-0.33339	0.481	0.489	0.415856
Orc4	1.29242e-05	0.16809	0.404	0.228	0.417259
Ppp6r3	1.29406e-05	-0.0899105	0.47	0.364	0.417787
Fermt2	1.30232e-05	-0.0179113	0.504	0.375	0.420455
Iqsec1	1.30355e-05	-0.279024	0.552	0.522	0.420852
Cnpy2	1.30992e-05	0.0755373	0.507	0.337	0.422908
Supt5	1.31298e-05	-0.262928	0.441	0.408	0.423896
Atad2b	1.31776e-05	-0.0631489	0.456	0.342	0.42544
Rangap1	1.32343e-05	0.228735	0.544	0.342	0.427268
Hprt	1.32553e-05	0.0216634	0.707	0.543	0.427946
Maco1	1.32804e-05	0.0464877	0.685	0.527	0.428757
Neurl4	1.33169e-05	-0.0460909	0.241	0.147	0.429935
Kcnb1	1.33834e-05	-0.05459	0.752	0.598	0.432082
Hspa12a	1.34149e-05	-0.0362583	0.711	0.554	0.433101
Kansl2	1.34165e-05	-0.266319	0.2	0.217	0.433152
Camsap2	1.34326e-05	-0.00207745	0.596	0.446	0.433671
Coil	1.34382e-05	-0.0677876	0.215	0.136	0.433852
Bcl10	1.34916e-05	0.0749908	0.285	0.152	0.435575
Mrpl52	1.35097e-05	0.136257	0.563	0.375	0.436162
Ap2s1	1.3541e-05	0.0436163	0.648	0.489	0.437171
Nudcd2	1.35733e-05	0.108563	0.289	0.147	0.438214
Ppp1r9b	1.36432e-05	0.0400541	0.267	0.147	0.44047
Per3	1.36679e-05	0.0601083	0.474	0.321	0.441268
Hypk	1.37017e-05	0.00270111	0.663	0.5	0.442359
Lancl1	1.37293e-05	0.106799	0.278	0.141	0.443249
Gkap1	1.37479e-05	0.029768	0.644	0.495	0.443851
Clta	1.37488e-05	-0.0703673	0.9	0.788	0.44388
Actr6	1.3767e-05	-0.17169	0.3	0.255	0.444466
Sap30l	1.37739e-05	0.0202369	0.385	0.261	0.444691
Anapc11	1.37883e-05	-0.179633	0.515	0.424	0.445156
Aig1	1.37908e-05	0.0165923	0.681	0.527	0.445237
Ypel5	1.37979e-05	0.149344	0.267	0.12	0.445466
Cct4	1.38092e-05	-0.0763016	0.674	0.565	0.445831
Gnai3	1.38376e-05	-0.084733	0.311	0.234	0.446746
Mfap3	1.39323e-05	0.0205839	0.307	0.185	0.449804
Faim	1.39625e-05	0.0493857	0.396	0.25	0.450778
Derl2	1.39704e-05	0.116018	0.163	0.049	0.451035
Rtcb	1.40118e-05	0.0302445	0.474	0.321	0.452373
Blcap	1.40156e-05	0.202239	0.352	0.174	0.452492
Uba5	1.40485e-05	0.120179	0.363	0.207	0.453556
Ncaph2	1.41801e-05	0.126018	0.241	0.109	0.457804
Zcchc9	1.4196e-05	-0.0381593	0.285	0.196	0.458319
Trim35	1.4197e-05	0.20641	0.607	0.402	0.458351
Apex1	1.42286e-05	0.00945865	0.3	0.196	0.459371
Dap3	1.43193e-05	-0.000101252	0.437	0.299	0.462298
1190007I07Rik	1.4375e-05	-0.0921599	0.23	0.168	0.464097
Pja1	1.43826e-05	-0.00410777	0.63	0.473	0.464344
Fgf11	1.44596e-05	0.108677	0.507	0.326	0.466829
Ick	1.44849e-05	0.281349	0.263	0.092	0.467645
Wdr83os	1.44854e-05	-0.0927909	0.478	0.364	0.467661
Wdfy3	1.45819e-05	0.0152169	0.507	0.359	0.470777
C1d	1.45928e-05	-0.143761	0.489	0.408	0.471129
Dlg1	1.46295e-05	0.00465391	0.256	0.141	0.472315
Vasp	1.46517e-05	0.159378	0.1	0.005	0.473029
Gatad2b	1.47484e-05	-0.0401955	0.593	0.462	0.476152
R3hdm4	1.48125e-05	-0.0331882	0.463	0.326	0.478222
Ybx3	1.48994e-05	0.233313	0.781	0.582	0.481028
Tkt	1.48995e-05	-0.221149	0.433	0.348	0.48103
Ulk2	1.49425e-05	-0.137784	0.241	0.168	0.482419
Kansl1	1.49883e-05	0.152157	0.607	0.413	0.483898
D16Ertd472e	1.50271e-05	-0.0600155	0.504	0.37	0.485149
Sdf4	1.50454e-05	0.0247878	0.5	0.353	0.48574
Yipf3	1.50551e-05	0.0476625	0.378	0.239	0.486055
Junb	1.51067e-05	-0.28678	0.633	0.489	0.487718
Zpr1	1.52028e-05	0.135017	0.241	0.103	0.490824
Gtf3c1	1.521e-05	-0.19364	0.563	0.478	0.491055
Psmd11	1.52499e-05	-0.0887493	0.533	0.424	0.492343
Gm48226	1.52723e-05	0.0798846	0.289	0.152	0.493066
Adal	1.52899e-05	0.0107879	0.27	0.158	0.493633
Fam3c	1.53296e-05	0.0722012	0.381	0.239	0.494917
Myef2	1.53658e-05	-0.104477	0.47	0.37	0.496084
Cadm3	1.53744e-05	0.09446	0.752	0.571	0.496362
Fibp	1.5502e-05	0.0922736	0.444	0.277	0.500482
Cox5a	1.55392e-05	-0.00423821	0.911	0.788	0.501683
Esd	1.55695e-05	0.159256	0.693	0.5	0.50266
Elp1	1.56057e-05	-0.0976006	0.241	0.158	0.503831
Mecp2	1.56308e-05	0.206165	0.615	0.408	0.504642
Ago3	1.56582e-05	-0.00215261	0.359	0.239	0.505525
Arpc5	1.57301e-05	0.0484319	0.415	0.283	0.507846
BC003965	1.57602e-05	0.0362197	0.256	0.136	0.508817
Ubc	1.57884e-05	-0.0791177	0.974	0.88	0.509729
Snrpb	1.58697e-05	-0.193643	0.83	0.75	0.512352
Luc7l	1.60161e-05	-0.0372716	0.626	0.473	0.517079
Scmh1	1.60213e-05	-0.0303298	0.396	0.283	0.517247
Lztfl1	1.60349e-05	0.0366114	0.519	0.359	0.517685
1500004A13Rik	1.61118e-05	0.171827	0.426	0.25	0.520168
Rabac1	1.62124e-05	0.015746	0.711	0.549	0.523417
Clpp	1.62654e-05	-0.100849	0.496	0.402	0.525129
Lsm8	1.6326e-05	-0.00268775	0.381	0.266	0.527086
Cdc34	1.63658e-05	-0.0524598	0.281	0.174	0.52837
Aldoc	1.63832e-05	0.0188421	0.77	0.614	0.528931
Cops4	1.64942e-05	-0.0177465	0.504	0.38	0.532514
Arhgap31	1.65077e-05	-0.0101459	0.544	0.408	0.532952
Eps15l1	1.65078e-05	0.00241303	0.23	0.13	0.532955
Senp6	1.65243e-05	0.123751	0.748	0.56	0.533486
Gna11	1.65277e-05	-0.0966064	0.367	0.272	0.533597
Tmem30a	1.65478e-05	-0.0982677	0.619	0.505	0.534246
Zfp563	1.65599e-05	0.161127	0.17	0.043	0.534638
Asph	1.66876e-05	0.103754	0.593	0.408	0.538761
Ring1	1.68893e-05	-0.214661	0.4	0.348	0.545272
Ncbp1	1.69012e-05	-0.00754119	0.289	0.19	0.545655
Scn2a	1.69826e-05	0.0791495	0.189	0.076	0.548282
Dst	1.6998e-05	-0.0850596	0.707	0.582	0.548782
Dcaf1	1.70051e-05	-0.0120565	0.341	0.217	0.54901
Homer1	1.7009e-05	-0.22456	0.281	0.277	0.549136
Eif2s2	1.70422e-05	0.0430972	0.815	0.658	0.550207
Aimp1	1.70658e-05	-0.0996624	0.719	0.592	0.550969
Fmn1	1.70914e-05	0.00227595	0.519	0.375	0.551796
Csde1	1.71534e-05	0.0613085	0.785	0.625	0.553796
Ciao2a	1.72298e-05	0.0439169	0.407	0.266	0.556265
Cog8	1.72423e-05	0.00394632	0.17	0.082	0.556668
Nabp2	1.72681e-05	-0.0160049	0.411	0.299	0.557499
Mta1	1.73054e-05	0.110571	0.289	0.141	0.558704
Usp19	1.73944e-05	-0.0748523	0.441	0.337	0.561578
Pdk1	1.74046e-05	0.1297	0.367	0.201	0.561906
Zadh2	1.74537e-05	0.115111	0.126	0.027	0.563492
Rab18	1.75244e-05	-0.0483613	0.674	0.549	0.565776
3110056K07Rik	1.76293e-05	-0.00860028	0.267	0.163	0.569161
Sfmbt1	1.77125e-05	0.0408465	0.211	0.109	0.571849
Adarb1	1.77706e-05	-0.2166	0.252	0.25	0.573723
Pip4p1	1.78393e-05	-0.0800491	0.307	0.212	0.575942
Pdcd10	1.7913e-05	0.0759553	0.422	0.272	0.578322
Smchd1	1.80065e-05	0.129747	0.652	0.462	0.581339
Mapre3	1.80111e-05	-0.150819	0.585	0.505	0.581488
Apoe	1.80152e-05	-0.124782	0.333	0.196	0.581622
Slc22a17	1.8203e-05	-0.0847684	0.719	0.598	0.587685
Kif3b	1.82088e-05	-0.0518684	0.244	0.174	0.587871
Rwdd1	1.82326e-05	-0.0480138	0.744	0.609	0.58864
Unc50	1.8309e-05	0.0829343	0.456	0.299	0.591107
Rbmxl1	1.83438e-05	-0.21796	0.507	0.457	0.592229
Aip	1.83447e-05	-0.032392	0.363	0.255	0.592258
Rab4a	1.83666e-05	-0.0854292	0.163	0.109	0.592966
Ppp1r10	1.83681e-05	-0.00710356	0.567	0.424	0.593013
Ndufa8	1.83854e-05	-0.0338966	0.73	0.587	0.593572
Tnik	1.83887e-05	0.067775	0.481	0.326	0.593679
2810013P06Rik	1.83895e-05	0.1727	0.407	0.234	0.593706
Lyar	1.84491e-05	0.0261007	0.548	0.397	0.595628
Tmem201	1.85893e-05	0.126522	0.274	0.13	0.600156
Ercc2	1.85989e-05	0.0977968	0.167	0.06	0.600466
Eapp	1.86709e-05	-0.00301185	0.437	0.293	0.602789
Ubl4a	1.87916e-05	0.0687533	0.241	0.12	0.606688
Nol11	1.88419e-05	-0.0365868	0.4	0.288	0.608311
Uspl1	1.89629e-05	-0.0244315	0.33	0.207	0.612217
Strn3	1.89648e-05	0.0752845	0.67	0.495	0.61228
Dcaf7	1.90105e-05	0.250328	0.711	0.5	0.613752
Gatad2a	1.90674e-05	-0.135726	0.304	0.25	0.615589
Sec22b	1.91621e-05	-0.280308	0.278	0.277	0.618649
Taf6	1.9374e-05	0.174416	0.256	0.103	0.625491
Hdgf	1.94479e-05	-0.0685781	0.707	0.592	0.627876
Crocc	1.94805e-05	-0.134543	0.322	0.266	0.628926
Lsm14a	1.95118e-05	-0.00829522	0.541	0.402	0.629939
Aqr	1.95696e-05	0.296243	0.456	0.25	0.631806
Dnaja2	1.95989e-05	-0.118422	0.726	0.63	0.63275
3110021N24Rik	1.9625e-05	-0.0663419	0.241	0.163	0.633592
Dmtf1	1.96384e-05	-0.0122004	0.456	0.337	0.634025
Rnf13	1.96413e-05	0.159692	0.511	0.332	0.634119
Nfkbia	1.96422e-05	-0.210661	0.389	0.337	0.634147
Fopnl	1.97045e-05	-0.11305	0.456	0.375	0.636159
Fip1l1	1.97425e-05	0.132109	0.752	0.56	0.637387
Rnf150	1.97779e-05	0.0650264	0.526	0.364	0.638531
Rbm17	1.97938e-05	0.179556	0.407	0.223	0.639043
Ap2m1	1.9804e-05	-0.179772	0.793	0.712	0.639373
Arih2	1.98598e-05	0.0981166	0.27	0.136	0.641175
Kcnk3	1.98709e-05	0.0424764	0.611	0.457	0.641531
Tmem127	1.99289e-05	-0.236951	0.248	0.228	0.643405
Rbmx	1.99453e-05	0.0528531	0.426	0.277	0.643933
Pias1	1.99591e-05	-0.0843164	0.444	0.315	0.64438
Eid2b	2.00153e-05	0.0883871	0.378	0.228	0.646194
Tcea1	2.00253e-05	-0.0108093	0.663	0.522	0.646517
Tcp11l1	2.00798e-05	0.0414787	0.211	0.103	0.648276
Plpbp	2.00934e-05	-0.0896944	0.37	0.288	0.648715
Usf2	2.01917e-05	-0.0686843	0.604	0.484	0.651889
Ccdc115	2.01987e-05	0.230177	0.43	0.239	0.652115
Dlat	2.02043e-05	-0.0525237	0.381	0.266	0.652294
Edrf1	2.02604e-05	0.151334	0.219	0.082	0.654107
Ift80	2.02606e-05	0.165429	0.256	0.103	0.654112
Ap2b1	2.02798e-05	0.029029	0.544	0.391	0.654734
Cdkl5	2.04163e-05	0.0547505	0.381	0.228	0.65914
Fez1	2.04611e-05	0.0591462	0.363	0.217	0.660587
Qpct	2.04788e-05	-0.346903	0.441	0.402	0.661158
Ssbp4	2.05104e-05	-0.125672	0.378	0.31	0.662179
Cnot3	2.05477e-05	0.101891	0.452	0.293	0.663382
Fam53b	2.06298e-05	0.055899	0.219	0.109	0.666032
Trpm7	2.07407e-05	-0.025646	0.444	0.326	0.669613
Immt	2.08626e-05	0.159534	0.659	0.462	0.673548
Ecd	2.09184e-05	0.129682	0.281	0.136	0.675351
Mterf4	2.09326e-05	0.0663638	0.237	0.114	0.67581
Atp6v1g1	2.09637e-05	-0.0250435	0.919	0.799	0.676811
Vps28	2.10007e-05	-0.252983	0.596	0.549	0.678007
Eef1g	2.10354e-05	-0.133426	0.9	0.793	0.679127
Abhd14b	2.10615e-05	-0.0366394	0.426	0.304	0.679971
Mtln	2.1095e-05	0.233491	0.481	0.283	0.681051
Fars2	2.1243e-05	0.138347	0.185	0.065	0.68583
Prpf38a	2.12787e-05	-0.230484	0.3	0.299	0.686984
Ruvbl2	2.13319e-05	0.132191	0.27	0.13	0.688702
Itsn1	2.13462e-05	-0.127369	0.367	0.31	0.689162
Dlg2	2.13822e-05	0.0202232	0.615	0.451	0.690326
Sgip1	2.13979e-05	0.0558502	0.733	0.56	0.690831
Pik3ca	2.15457e-05	0.157374	0.444	0.261	0.695604
Ssu72	2.16931e-05	-0.0930168	0.819	0.685	0.700361
Zmym4	2.18022e-05	-0.0326778	0.556	0.429	0.703885
Kdelr1	2.18312e-05	0.0326555	0.4	0.266	0.70482
Emc4	2.18325e-05	0.00584668	0.433	0.304	0.704863
Vax2os	2.19265e-05	0.0304771	0.378	0.239	0.707898
0610009B22Rik	2.19804e-05	0.177699	0.444	0.261	0.709637
Pygo1	2.20118e-05	0.00247421	0.378	0.255	0.710651
Ppp4r3b	2.20352e-05	-0.0408296	0.5	0.37	0.711407
Mrpl32	2.21961e-05	-0.143044	0.415	0.342	0.716602
Pdlim7	2.22077e-05	0.000910639	0.33	0.217	0.716976
Hnrnpa0	2.2228e-05	0.001411	0.881	0.739	0.71763
Wdr61	2.22333e-05	0.17378	0.515	0.326	0.717801
Tln1	2.22361e-05	0.165715	0.289	0.136	0.717894
Tm9sf2	2.23456e-05	0.118206	0.359	0.201	0.721429
B930095G15Rik	2.24928e-05	0.0115632	0.207	0.109	0.726181
Naxd	2.24932e-05	0.00421384	0.511	0.38	0.726193
Polr2j	2.25865e-05	0.125959	0.641	0.457	0.729205
Pde4a	2.26109e-05	0.136473	0.411	0.245	0.729994
Glrx2	2.27409e-05	0.023083	0.604	0.446	0.73419
Tmem165	2.27518e-05	-0.0645872	0.296	0.212	0.734543
Cct3	2.27526e-05	0.109652	0.741	0.571	0.734568
Amfr	2.28176e-05	0.0377301	0.319	0.185	0.736666
Gpr162	2.28542e-05	0.0226045	0.441	0.293	0.737847
Gas6	2.28597e-05	0.0493403	0.441	0.299	0.738025
Lmbr1	2.28958e-05	0.139411	0.17	0.054	0.739191
Prune2	2.29808e-05	0.0549112	0.47	0.326	0.741934
Mapkap1	2.30048e-05	0.115534	0.319	0.168	0.742711
Strbp	2.30399e-05	0.180325	0.807	0.614	0.743842
Arhgap5	2.30748e-05	-0.0593273	0.756	0.636	0.744968
Lamtor1	2.31858e-05	-0.0794797	0.478	0.37	0.748553
Gpm6a	2.31985e-05	0.0371828	0.781	0.641	0.748963
Zzef1	2.32045e-05	-0.0317465	0.326	0.196	0.749158
Acsl1	2.32217e-05	0.211163	0.404	0.223	0.749712
Supt6	2.3378e-05	0.0139271	0.585	0.435	0.754758
Nbdy	2.33958e-05	-0.0627049	0.415	0.31	0.755334
Gadd45a	2.34384e-05	0.000262213	0.241	0.141	0.756707
Map3k2	2.34855e-05	-0.0108418	0.459	0.321	0.758229
Riok3	2.34878e-05	0.205717	0.722	0.522	0.758305
Unc13a	2.35067e-05	-0.0288719	0.319	0.217	0.758915
Dennd6a	2.35306e-05	-0.127489	0.181	0.13	0.759687
Ncoa1	2.35736e-05	0.0476485	0.611	0.435	0.761072
Spata7	2.37355e-05	0.0359733	0.433	0.272	0.7663
Dcaf10	2.37489e-05	-0.130723	0.252	0.196	0.766732
Nop56	2.38729e-05	-0.313979	0.441	0.457	0.770737
Ppm1d	2.39726e-05	-0.0856134	0.4	0.304	0.773956
Ddit4	2.40549e-05	0.00443002	0.422	0.293	0.776614
Gtf2h5	2.41856e-05	0.162882	0.711	0.522	0.780831
Mrps36	2.42193e-05	0.159704	0.467	0.288	0.781919
mt-Nd6	2.42405e-05	-0.237241	0.304	0.283	0.782606
Itfg2	2.42411e-05	0.11541	0.489	0.321	0.782624
Letm2	2.42448e-05	0.0861606	0.552	0.386	0.782745
Nsg1	2.43397e-05	0.0715196	0.4	0.255	0.785806
Selenow	2.44059e-05	0.0057966	0.967	0.859	0.787944
Sobp	2.44753e-05	0.062845	0.444	0.293	0.790184
Setd5	2.44783e-05	0.0368262	0.593	0.435	0.790281
Cbwd1	2.45006e-05	0.0694662	0.181	0.076	0.791003
Secisbp2l	2.45727e-05	0.205806	0.474	0.283	0.79333
Adh5	2.46174e-05	0.0973783	0.593	0.424	0.794772
Erlin2	2.46301e-05	-0.0546522	0.311	0.217	0.795184
Polr3h	2.46757e-05	0.179236	0.181	0.049	0.796655
Uqcrc2	2.48233e-05	-0.0017436	0.674	0.538	0.801419
Macrod2	2.48243e-05	0.0337411	0.43	0.288	0.801451
Tef	2.48612e-05	-0.22946	0.53	0.478	0.802643
Vldlr	2.49128e-05	-0.0648848	0.681	0.549	0.804311
Ankrd13c	2.49367e-05	-0.172371	0.315	0.266	0.805082
Ndufa1	2.49583e-05	-0.0260869	0.707	0.576	0.805779
Ahi1	2.50072e-05	-0.205589	0.893	0.788	0.807358
Endog	2.50915e-05	0.0962348	0.285	0.152	0.810079
Fam174a	2.511e-05	-0.00908844	0.478	0.348	0.810677
Ubqln2	2.51302e-05	0.0561278	0.474	0.321	0.811327
P4ha1	2.51449e-05	0.134321	0.53	0.353	0.811803
Eftud2	2.53078e-05	-0.0412558	0.319	0.217	0.817063
Sharpin	2.54547e-05	-0.173352	0.222	0.185	0.821804
Iars	2.54786e-05	0.0457289	0.244	0.13	0.822577
Ergic1	2.55696e-05	0.022807	0.326	0.201	0.825515
Btbd2	2.55835e-05	-0.0657989	0.233	0.147	0.825965
Ankrd6	2.56126e-05	-0.0192558	0.193	0.103	0.826903
Rpl4	2.5734e-05	0.0768584	0.933	0.799	0.830822
Dstyk	2.57864e-05	0.0323465	0.359	0.234	0.832514
Ctnnd2	2.57891e-05	0.0422013	0.281	0.152	0.832602
Tctex1d2	2.58018e-05	0.310443	0.267	0.098	0.833012
Otx2	2.58262e-05	0.183195	0.881	0.712	0.833798
Ankhd1	2.58739e-05	0.00322349	0.407	0.283	0.835338
Armc8	2.61599e-05	-0.157964	0.289	0.25	0.844572
Smarca2	2.61608e-05	-0.0293384	0.689	0.549	0.844603
Snhg8	2.62316e-05	0.0867144	0.63	0.462	0.846887
Pcbp2	2.63051e-05	0.164015	0.933	0.788	0.849261
Ddah1	2.63274e-05	-0.0250298	0.719	0.582	0.849981
Rabgap1	2.63988e-05	0.0374986	0.493	0.337	0.852286
Plekha3	2.64157e-05	-0.00998366	0.281	0.158	0.852831
Rab5if	2.6452e-05	-0.0620288	0.541	0.435	0.854002
Pcnx	2.65693e-05	-0.0510623	0.419	0.315	0.85779
Tsc22d1	2.66392e-05	0.10857	0.759	0.576	0.860047
Cask	2.67165e-05	-0.0569187	0.407	0.31	0.862543
Abr	2.69267e-05	-0.0869501	0.5	0.402	0.869329
Kdm6a	2.69519e-05	0.27709	0.389	0.196	0.870143
Ehmt2	2.69581e-05	0.0675269	0.378	0.234	0.870341
Ssb	2.69847e-05	0.0518405	0.9	0.755	0.871202
Nup50	2.70767e-05	0.00723789	0.27	0.163	0.874172
Rtraf	2.72379e-05	0.0498166	0.704	0.543	0.879376
Tbca	2.72835e-05	-0.0383232	0.711	0.576	0.880849
Cecr2	2.73148e-05	-0.147592	0.322	0.234	0.881858
Wdr43	2.73589e-05	0.0254033	0.456	0.321	0.883283
Bcl7c	2.7463e-05	-0.0146495	0.415	0.288	0.886644
Sel1l	2.75404e-05	0.161003	0.43	0.261	0.88914
Opa1	2.75815e-05	0.0927709	0.4	0.245	0.890467
Zzz3	2.76012e-05	0.0746088	0.478	0.31	0.891104
Snx14	2.76775e-05	0.000832474	0.322	0.212	0.893569
Grhpr	2.76903e-05	-0.0414644	0.448	0.337	0.89398
Sp4	2.77311e-05	0.149039	0.363	0.201	0.895299
Zfp317	2.78114e-05	-0.0352101	0.133	0.071	0.89789
Snrnp27	2.78346e-05	-0.0761731	0.57	0.446	0.898639
Dleu2	2.78497e-05	0.078448	0.33	0.19	0.899129
Setd3	2.79588e-05	0.0317972	0.481	0.342	0.90265
Snapin	2.79902e-05	0.0369424	0.237	0.136	0.903662
Txndc9	2.79971e-05	-0.0503272	0.552	0.435	0.903886
Echs1	2.80584e-05	0.0243433	0.352	0.234	0.905864
Srcap	2.80633e-05	-0.159088	0.352	0.288	0.906024
Cep290	2.82673e-05	-0.0765394	0.689	0.56	0.91261
2310009A05Rik	2.82838e-05	0.0217031	0.248	0.136	0.913143
Tlk1	2.83421e-05	-0.207253	0.322	0.288	0.915023
Lcorl	2.86273e-05	0.24768	0.533	0.332	0.924232
Ccdc32	2.87491e-05	0.0945669	0.278	0.141	0.928165
Casc4	2.88183e-05	-0.23607	0.437	0.37	0.930399
Ankrd33	2.88758e-05	0.071619	0.163	0.06	0.932255
Kctd20	2.89305e-05	0.121191	0.296	0.152	0.93402
Nol7	2.9107e-05	0.0426396	0.793	0.636	0.939719
Zfp292	2.9299e-05	0.120071	0.807	0.63	0.945917
Mdc1	2.93171e-05	0.0304321	0.222	0.12	0.946503
Gas8	2.93925e-05	0.0363797	0.263	0.152	0.948935
Zmat5	2.93973e-05	-0.0667907	0.415	0.315	0.949092
Prxl2c	2.9444e-05	-0.0573148	0.326	0.234	0.950599
Fgf9	2.94815e-05	-0.0277753	0.47	0.353	0.95181
Ndufc2	2.94989e-05	-0.0327299	0.937	0.832	0.952371
4933429O19Rik	2.96771e-05	-0.180534	0.311	0.261	0.958125
Cox16	2.9722e-05	0.0297932	0.5	0.353	0.959574
Vps26b	2.9722e-05	0.196134	0.237	0.087	0.959576
Mak	2.98636e-05	0.0592022	0.341	0.207	0.964145
Mgat5	3.00304e-05	-0.0658472	0.333	0.245	0.969531
Terf2	3.03091e-05	0.0237028	0.263	0.152	0.978528
Cuedc2	3.04374e-05	-0.0838002	0.704	0.592	0.982671
Ccdc90b	3.04389e-05	-0.0368063	0.322	0.234	0.98272
Gde1	3.04931e-05	-0.0232288	0.619	0.467	0.984469
Fam193a	3.05608e-05	0.00879943	0.519	0.38	0.986655
Brox	3.05747e-05	-0.1312	0.207	0.136	0.987104
Ctsa	3.05928e-05	0.144158	0.289	0.141	0.987689
Rcor2	3.07065e-05	0.120647	0.27	0.13	0.991359
Cops8	3.08129e-05	0.0511683	0.515	0.37	0.994794
Wdr13	3.08542e-05	-0.112054	0.211	0.152	0.996127
Sdhd	3.09626e-05	-0.170022	0.244	0.223	0.999628
Gapvd1	3.09937e-05	-0.234852	0.489	0.467	1
Shank1	3.11164e-05	-0.156665	0.504	0.44	1
Brk1	3.12088e-05	0.0660466	0.559	0.402	1
Serpini1	3.13124e-05	-0.0856668	0.304	0.207	1
Elavl1	3.13871e-05	0.0674693	0.43	0.283	1
Nars	3.14057e-05	0.0466937	0.707	0.554	1
Atp5c1	3.14957e-05	0.0338211	0.911	0.783	1
Ubn1	3.15911e-05	-0.072758	0.574	0.451	1
Cd47	3.16279e-05	-0.150941	0.648	0.538	1
Rfc2	3.16375e-05	-0.187913	0.211	0.174	1
Pcsk7	3.16552e-05	0.0173035	0.274	0.163	1
Mtpn	3.17561e-05	0.0869319	0.474	0.321	1
Rab3ip	3.17725e-05	-0.145167	0.441	0.364	1
Snx15	3.20039e-05	0.260596	0.481	0.283	1
Stag2	3.20393e-05	0.17025	0.622	0.424	1
Map2k2	3.20447e-05	-0.180621	0.407	0.353	1
Prkca	3.21386e-05	-0.242888	0.226	0.163	1
Ccdc28b	3.22723e-05	-0.127088	0.644	0.549	1
Bfar	3.2298e-05	0.0641366	0.493	0.342	1
Ssbp2	3.23609e-05	0.0488331	0.715	0.554	1
Tvp23b	3.24576e-05	-0.0733393	0.3	0.223	1
Cldnd1	3.2631e-05	0.153347	0.404	0.239	1
Tex47	3.26462e-05	-0.113917	0.359	0.277	1
S100pbp	3.29344e-05	-0.146034	0.233	0.19	1
Naa15	3.30696e-05	0.136785	0.541	0.364	1
Zfp687	3.30846e-05	0.0425368	0.293	0.168	1
Ccdc124	3.31978e-05	-0.0190598	0.407	0.299	1
Mrpl58	3.32699e-05	0.056275	0.463	0.321	1
Eif3f	3.32849e-05	-0.0115644	0.859	0.712	1
Nrcam	3.33475e-05	-0.164306	0.363	0.283	1
Fam49b	3.33586e-05	0.0843904	0.396	0.25	1
Pi4ka	3.34029e-05	0.0870176	0.315	0.179	1
Lnpk	3.35778e-05	-0.12296	0.474	0.397	1
Dusp3	3.36354e-05	-0.20763	0.404	0.359	1
Mpp2	3.3716e-05	0.0333105	0.7	0.543	1
Maf1	3.37726e-05	-0.220892	0.311	0.288	1
Dtnbp1	3.38072e-05	-0.0740298	0.259	0.179	1
Lamtor2	3.39011e-05	0.140518	0.63	0.451	1
Ttc4	3.3967e-05	-0.271649	0.415	0.408	1
Akirin2	3.40471e-05	-0.00106821	0.533	0.391	1
Nckap5	3.40755e-05	0.147805	0.252	0.109	1
Pcdh15	3.40807e-05	0.143894	0.585	0.402	1
Zc3h12b	3.43225e-05	0.161686	0.122	0.022	1
Taldo1	3.46013e-05	-0.0134327	0.689	0.527	1
Rspry1	3.46218e-05	-0.0432393	0.389	0.283	1
Pcnp	3.47294e-05	-0.122311	0.63	0.533	1
Arf2	3.47991e-05	-0.0882987	0.237	0.168	1
A530058N18Rik	3.48226e-05	0.00345834	0.748	0.592	1
Psmd1	3.4987e-05	0.0559471	0.548	0.391	1
Arl2	3.50558e-05	-0.0915167	0.352	0.266	1
Gjd2	3.51831e-05	0.155408	0.607	0.418	1
Ssbp3	3.52879e-05	-0.0338026	0.489	0.364	1
Atf6	3.53042e-05	-0.0705199	0.333	0.255	1
Cul5	3.56389e-05	0.145469	0.596	0.413	1
2810001G20Rik	3.56505e-05	0.0897218	0.307	0.168	1
Ctbp1	3.56923e-05	0.106721	0.474	0.31	1
Impg2	3.58262e-05	0.101134	0.341	0.201	1
Cntn1	3.59921e-05	0.132325	0.615	0.435	1
Pkia	3.60694e-05	-0.0511723	0.419	0.31	1
Ndufaf3	3.61087e-05	0.141718	0.396	0.228	1
Atp5g1	3.61215e-05	-0.11101	0.896	0.799	1
Slc25a46	3.61264e-05	-0.000119284	0.293	0.185	1
Mgat1	3.61291e-05	-0.130902	0.193	0.152	1
Irf2bpl	3.61425e-05	-0.0478628	0.63	0.505	1
Kat2b	3.62104e-05	0.0682361	0.393	0.245	1
Irf3	3.62304e-05	0.216158	0.307	0.141	1
Bag6	3.62652e-05	-0.116395	0.485	0.397	1
Bcl7b	3.63113e-05	0.0221816	0.311	0.201	1
Pqbp1	3.6323e-05	-0.0844328	0.356	0.283	1
Vcpip1	3.63831e-05	0.00593989	0.411	0.283	1
Srsf1	3.64014e-05	-0.0295355	0.826	0.707	1
Tmem161b	3.64412e-05	-0.0100404	0.304	0.196	1
Sec61a1	3.65179e-05	-0.1846	0.293	0.255	1
Atr	3.65719e-05	0.144661	0.348	0.196	1
Hnrnpr	3.65861e-05	0.00906024	0.822	0.668	1
Epb41l3	3.66126e-05	0.309844	0.711	0.505	1
Tmem167	3.68173e-05	0.0766714	0.659	0.489	1
Pdxp	3.6974e-05	-0.0452826	0.744	0.603	1
Rnaseh2c	3.70877e-05	-0.0488283	0.385	0.277	1
Dut	3.71346e-05	-0.0717606	0.541	0.429	1
Golga4	3.72274e-05	-0.132387	0.641	0.549	1
Pfdn1	3.72738e-05	-0.11499	0.7	0.587	1
Ncald	3.72885e-05	-0.0387033	0.707	0.571	1
G3bp2	3.72947e-05	0.00647897	0.767	0.614	1
Srpr	3.74579e-05	-0.0253725	0.367	0.255	1
Mrps30	3.75237e-05	0.0800673	0.267	0.136	1
Adss	3.7541e-05	-0.110612	0.226	0.168	1
Mapk8ip2	3.75533e-05	0.162685	0.411	0.239	1
Mrpl45	3.78905e-05	0.125045	0.289	0.147	1
Hspa9	3.79426e-05	0.10438	0.574	0.397	1
Syt11	3.8009e-05	0.0838121	0.741	0.582	1
Trappc4	3.81192e-05	-0.108635	0.615	0.5	1
Bmyc	3.82226e-05	0.0851659	0.607	0.44	1
Upf3a	3.83963e-05	-0.0467643	0.496	0.38	1
Actg1	3.8439e-05	-0.171365	0.93	0.848	1
Eml4	3.84464e-05	-0.0279536	0.274	0.179	1
Zfand5	3.85161e-05	-0.174337	0.785	0.701	1
Ccnh	3.86441e-05	0.0904185	0.526	0.353	1
Gigyf2	3.87592e-05	0.106789	0.5	0.326	1
Gm5136	3.90603e-05	0.209123	0.185	0.054	1
Anapc15	3.90616e-05	0.107984	0.196	0.076	1
Eml5	3.91396e-05	0.366373	0.811	0.62	1
Osbpl6	3.92322e-05	0.176894	0.567	0.38	1
Mrps9	3.92695e-05	-0.00897051	0.27	0.163	1
Rock1	3.94813e-05	0.214991	0.641	0.446	1
Resf1	3.94875e-05	0.0897358	0.319	0.179	1
Rnf111	3.95928e-05	0.0155463	0.359	0.245	1
Ap3s1	3.98456e-05	0.0445507	0.459	0.31	1
Smim27	4.00439e-05	0.232083	0.185	0.049	1
Arfip2	4.00756e-05	-0.00857295	0.281	0.185	1
Tial1	4.01312e-05	0.13306	0.404	0.234	1
Tcaf1	4.03651e-05	-0.111721	0.641	0.533	1
Hsph1	4.04262e-05	0.175989	0.481	0.299	1
Nudt18	4.04706e-05	0.147653	0.204	0.076	1
Rps6ka3	4.04804e-05	-0.0881868	0.285	0.212	1
Tbc1d23	4.04976e-05	0.0518437	0.393	0.255	1
Gucy2e	4.05436e-05	0.102076	0.43	0.277	1
4930453N24Rik	4.06738e-05	-0.109303	0.315	0.255	1
Tgs1	4.07534e-05	-0.0441413	0.519	0.408	1
Slc25a23	4.09218e-05	-0.0567016	0.541	0.418	1
Pfkl	4.10661e-05	0.0900838	0.763	0.587	1
Tab2	4.11774e-05	-0.058657	0.419	0.304	1
Mt2	4.12794e-05	0.380642	0.411	0.217	1
Timm22	4.15996e-05	0.0156532	0.315	0.196	1
Ak6	4.16084e-05	0.147696	0.433	0.266	1
Prpf38b	4.18401e-05	-0.0775953	0.6	0.467	1
Synrg	4.18688e-05	0.150745	0.422	0.25	1
Wdr1	4.19032e-05	0.106643	0.315	0.168	1
Birc2	4.20755e-05	0.173987	0.407	0.234	1
Magi1	4.21771e-05	0.0544815	0.504	0.359	1
Hspb11	4.22061e-05	0.121513	0.474	0.304	1
2810004N23Rik	4.22281e-05	-0.126157	0.27	0.217	1
Znrf1	4.22524e-05	-0.0674163	0.333	0.245	1
Tmbim6	4.22748e-05	0.128291	0.726	0.549	1
Dnm1	4.24811e-05	-0.119321	0.641	0.522	1
Rnf220	4.2503e-05	0.0802679	0.378	0.239	1
Tmtc2	4.25326e-05	-0.0728482	0.341	0.239	1
Btbd1	4.254e-05	0.159487	0.593	0.408	1
Zmynd8	4.2548e-05	0.155381	0.693	0.505	1
Brsk2	4.28286e-05	-0.0152502	0.537	0.402	1
Dnajb14	4.29073e-05	0.17462	0.619	0.429	1
2610002M06Rik	4.29438e-05	-0.000625703	0.196	0.109	1
Sez6l2	4.30545e-05	-0.161594	0.452	0.375	1
Mbd5	4.30553e-05	-0.00283573	0.448	0.326	1
Chd5	4.30806e-05	-0.0539807	0.337	0.245	1
Bub3	4.32027e-05	0.072886	0.533	0.37	1
Yes1	4.32057e-05	0.0176524	0.222	0.125	1
Hspa13	4.32729e-05	0.0529054	0.315	0.196	1
Rnps1	4.3421e-05	0.118994	0.844	0.679	1
Grb2	4.34492e-05	0.00808765	0.359	0.245	1
Stmn3	4.34856e-05	-0.107355	0.822	0.712	1
Mtor	4.35012e-05	0.163244	0.241	0.098	1
Dennd5a	4.36479e-05	0.0991953	0.537	0.37	1
Ube2h	4.37243e-05	0.0162189	0.585	0.44	1
Cplx4	4.37897e-05	-0.00131001	0.7	0.538	1
Mxd4	4.3843e-05	-0.00437359	0.474	0.337	1
Gadd45gip1	4.3912e-05	-0.0700401	0.552	0.44	1
Sec61b	4.42534e-05	-0.135863	0.696	0.598	1
Bod1	4.42562e-05	0.0725237	0.437	0.288	1
Ddhd1	4.447e-05	-0.00413976	0.526	0.38	1
Pacs1	4.45539e-05	0.0397347	0.296	0.168	1
Me2	4.50169e-05	0.0994269	0.315	0.168	1
Champ1	4.5054e-05	0.177332	0.248	0.103	1
Denr	4.52932e-05	0.0682025	0.448	0.299	1
BC034090	4.53179e-05	0.153106	0.422	0.25	1
Nipa2	4.53227e-05	-0.071191	0.341	0.266	1
Ergic3	4.53421e-05	-0.0247882	0.563	0.429	1
Fam133b	4.5347e-05	-0.00647527	0.607	0.457	1
4930509H03Rik	4.54968e-05	-0.0272948	0.204	0.125	1
Syf2	4.55347e-05	-0.114249	0.467	0.375	1
Cuta	4.57027e-05	-0.14212	0.552	0.451	1
Tubb3	4.57141e-05	-0.127955	0.27	0.19	1
Tigd2	4.5749e-05	0.328209	0.652	0.44	1
Galnt7	4.57983e-05	-0.0272225	0.278	0.179	1
Msi2	4.58164e-05	-0.177863	0.844	0.772	1
Thap12	4.58868e-05	0.022747	0.374	0.245	1
Tsnax	4.58923e-05	-0.114088	0.519	0.435	1
Mttp	4.59787e-05	0.073394	0.319	0.185	1
Rps6kb1	4.60064e-05	0.178177	0.544	0.353	1
Ggps1	4.61764e-05	0.101334	0.456	0.299	1
Atxn7l3	4.61783e-05	-0.00224661	0.274	0.185	1
Ndufv3	4.61904e-05	0.108421	0.948	0.821	1
Dapk1	4.62157e-05	0.0807775	0.304	0.168	1
Gdi1	4.62287e-05	0.00957479	0.633	0.484	1
Pacsin1	4.62302e-05	0.129393	0.811	0.641	1
Csnk1g2	4.63255e-05	0.067447	0.311	0.174	1
Ppdpf	4.6447e-05	-0.0676638	0.478	0.38	1
Tpm3	4.65535e-05	-0.109777	0.4	0.321	1
Ap2a1	4.66651e-05	0.140147	0.426	0.261	1
Klhl32	4.66718e-05	0.0429158	0.104	0.027	1
Wwp1	4.66917e-05	0.0827542	0.326	0.19	1
Apc	4.67406e-05	0.00414607	0.711	0.56	1
Timp2	4.67408e-05	0.137289	0.237	0.103	1
Prxl2b	4.6923e-05	-0.271341	0.4	0.359	1
Mpp4	4.70933e-05	-0.0193631	0.485	0.364	1
Sbds	4.72516e-05	0.00635949	0.33	0.217	1
Smad2	4.72725e-05	-0.00120427	0.244	0.141	1
Prkcb	4.74981e-05	-0.0146047	0.441	0.315	1
Ing1	4.75211e-05	-0.0534505	0.504	0.391	1
Gmeb1	4.7644e-05	-0.160784	0.174	0.152	1
Nicn1	4.77627e-05	0.031463	0.396	0.261	1
Fbxo33	4.7827e-05	-0.0370376	0.289	0.179	1
Azi2	4.79605e-05	-0.0565213	0.344	0.239	1
Prkar2a	4.79942e-05	0.0312483	0.474	0.332	1
Lmo1	4.80147e-05	0.146182	0.13	0.027	1
Ormdl3	4.83352e-05	0.0780929	0.741	0.571	1
Cct5	4.84717e-05	0.0195351	0.826	0.674	1
Csnk1g3	4.85492e-05	0.0360958	0.581	0.424	1
Prpf4b	4.86485e-05	-0.236673	0.856	0.793	1
Gadd45b	4.87017e-05	0.0176631	0.281	0.163	1
Snf8	4.89457e-05	-0.197704	0.419	0.375	1
Mtch1	4.89823e-05	-0.0617012	0.774	0.641	1
Ehmt1	4.90936e-05	-0.0131148	0.437	0.315	1
Zfp444	4.91626e-05	-0.0179065	0.541	0.402	1
Smyd4	4.92717e-05	0.0238453	0.211	0.109	1
Map4k3	4.93401e-05	-0.0529757	0.285	0.19	1
Iqcb1	4.9587e-05	0.0444926	0.304	0.185	1
Wdtc1	4.96134e-05	0.149037	0.419	0.25	1
Tcp11l2	4.9615e-05	-0.116824	0.337	0.272	1
Thap3	4.98811e-05	0.00805237	0.215	0.125	1
Ube2s	4.99001e-05	0.0143793	0.67	0.527	1
Zfp938	5.02468e-05	0.196083	0.356	0.185	1
Clock	5.03004e-05	0.118355	0.67	0.5	1
Rtn4	5.03739e-05	-0.0620407	0.848	0.728	1
Fkbp8	5.04359e-05	0.0191975	0.622	0.484	1
Ufc1	5.0456e-05	-0.101733	0.596	0.489	1
Gnptg	5.06017e-05	0.0943221	0.396	0.25	1
Usp2	5.06212e-05	-0.120112	0.585	0.489	1
Igbp1	5.06738e-05	-0.00122937	0.344	0.239	1
Kif2a	5.06871e-05	0.182151	0.589	0.391	1
Snhg3	5.06912e-05	0.114048	0.326	0.185	1
Ide	5.07339e-05	0.0770792	0.43	0.283	1
Szrd1	5.08092e-05	0.119686	0.285	0.141	1
Nbea	5.10105e-05	0.0335245	0.574	0.424	1
Washc2	5.11495e-05	-0.0398504	0.411	0.293	1
Psmb3	5.12829e-05	-0.106517	0.696	0.592	1
Snrnp48	5.14374e-05	0.114913	0.63	0.451	1
Hnrnpab	5.15422e-05	-0.0871796	0.656	0.56	1
Igf1r	5.16406e-05	0.0175072	0.756	0.603	1
Twistnb	5.16492e-05	0.0689414	0.537	0.386	1
Copa	5.16544e-05	-0.0416345	0.607	0.495	1
Epha7	5.21406e-05	-0.391012	0.644	0.592	1
Hbs1l	5.2339e-05	0.24691	0.263	0.103	1
2700046G09Rik	5.23418e-05	0.10697	0.189	0.076	1
Nudt14	5.2346e-05	0.104225	0.267	0.136	1
Cxxc4	5.24355e-05	-0.00402698	0.663	0.516	1
Ophn1	5.25111e-05	0.00336173	0.256	0.163	1
Mtus1	5.2819e-05	-0.204995	0.3	0.277	1
Mrpl21	5.29218e-05	-0.0446635	0.548	0.424	1
Atg3	5.30113e-05	-0.0919616	0.519	0.413	1
Trpc4ap	5.32884e-05	0.0967913	0.422	0.272	1
2610037D02Rik	5.36832e-05	0.0738768	0.33	0.196	1
Dhx9	5.3733e-05	0.121028	0.637	0.457	1
Paf1	5.37663e-05	-0.00233455	0.333	0.223	1
Ccndbp1	5.38107e-05	0.172861	0.578	0.391	1
Ppp2r5c	5.38885e-05	0.0917666	0.626	0.462	1
Mylk	5.39514e-05	0.0720132	0.344	0.207	1
Kif5b	5.40127e-05	-0.0629425	0.796	0.674	1
Smarcad1	5.41318e-05	0.074524	0.337	0.201	1
Impdh2	5.41554e-05	0.1118	0.319	0.174	1
Dyrk2	5.41917e-05	-0.267705	0.463	0.435	1
Cdc40	5.42135e-05	-0.0937405	0.433	0.332	1
Ppp2cb	5.43205e-05	0.114246	0.178	0.065	1
E2f3	5.44612e-05	-0.0122558	0.159	0.087	1
Snapc5	5.45332e-05	-0.101988	0.252	0.201	1
Ube4b	5.46781e-05	0.109537	0.37	0.217	1
Hecw1	5.48589e-05	-0.125381	0.478	0.38	1
Tob2	5.51598e-05	0.0841315	0.67	0.495	1
Rhbdd2	5.52225e-05	0.0216989	0.267	0.158	1
Fam168b	5.52418e-05	0.00303347	0.378	0.261	1
Actr2	5.52922e-05	0.032583	0.537	0.386	1
Cars	5.5393e-05	-0.137926	0.215	0.163	1
Uri1	5.54238e-05	-0.0329266	0.507	0.386	1
Edf1	5.57846e-05	0.0424734	0.863	0.717	1
Rfx7	5.59388e-05	0.141846	0.522	0.342	1
Cnot1	5.60742e-05	0.0508962	0.544	0.391	1
Dmac2	5.64278e-05	0.0254987	0.33	0.201	1
Wbp2	5.64371e-05	0.221538	0.707	0.511	1
Arhgap32	5.64889e-05	0.262673	0.574	0.37	1
Abce1	5.66054e-05	0.105334	0.426	0.272	1
Gm4631	5.674e-05	-0.0546548	0.185	0.114	1
Vapb	5.68462e-05	-0.142573	0.444	0.375	1
Marf1	5.68615e-05	-0.0302788	0.341	0.239	1
Cdkn2aip	5.69694e-05	0.200427	0.456	0.277	1
Etv6	5.6994e-05	0.0739501	0.141	0.043	1
Psmd14	5.70099e-05	-0.063165	0.393	0.283	1
Gorasp2	5.7133e-05	0.0748241	0.374	0.228	1
Mpnd	5.75712e-05	-0.0879374	0.281	0.217	1
Ing3	5.81446e-05	-0.000647948	0.256	0.168	1
Nsd2	5.81569e-05	-0.130535	0.585	0.505	1
Mcmbp	5.8621e-05	-0.110262	0.3	0.234	1
Srsf4	5.86582e-05	-0.0160463	0.496	0.375	1
Rnf19a	5.87301e-05	0.0682637	0.293	0.152	1
Arntl	5.89161e-05	0.14823	0.437	0.272	1
Zfyve16	5.89886e-05	0.146815	0.252	0.114	1
Maea	5.90527e-05	0.128589	0.215	0.092	1
Cops3	5.91349e-05	0.062375	0.496	0.337	1
Eif1ad	5.91733e-05	0.0325881	0.433	0.277	1
Tsen15	5.92333e-05	0.0607915	0.256	0.141	1
Efr3a	5.9297e-05	0.109166	0.552	0.375	1
Arfgap1	5.93728e-05	-0.0731347	0.241	0.168	1
BC005537	5.95167e-05	0.0678486	0.667	0.5	1
Stag1	5.96382e-05	0.0919573	0.507	0.348	1
Rnasek	5.96696e-05	0.0719371	0.881	0.734	1
2210016L21Rik	5.97083e-05	-0.00643702	0.715	0.565	1
Ralgps1	5.97913e-05	-0.0819545	0.3	0.234	1
Mrpl41	5.98313e-05	0.0547877	0.522	0.375	1
Helz	5.99066e-05	0.153273	0.596	0.413	1
Dcps	6.00134e-05	-0.196228	0.219	0.212	1
4921524J17Rik	6.01189e-05	-0.0915218	0.244	0.185	1
Pdcl	6.03368e-05	-0.0759289	0.367	0.277	1
Pmpcb	6.0374e-05	-0.0879185	0.459	0.375	1
Mllt10	6.04055e-05	-0.00199072	0.507	0.375	1
Wwox	6.0429e-05	-0.00265672	0.244	0.136	1
Scg5	6.05019e-05	-0.0227423	0.819	0.674	1
N4bp1	6.05722e-05	-0.27571	0.3	0.304	1
Dnajc15	6.06243e-05	-0.090756	0.311	0.228	1
Dmac1	6.0945e-05	-0.0186794	0.219	0.136	1
Rbsn	6.10058e-05	-0.234201	0.222	0.228	1
Isca2	6.12225e-05	0.0272123	0.311	0.201	1
Eri3	6.12369e-05	-0.111806	0.281	0.201	1
Snrpe	6.12757e-05	0.14723	0.656	0.473	1
Rasal2	6.14218e-05	0.0217983	0.341	0.207	1
1500011B03Rik	6.14894e-05	0.0583263	0.607	0.451	1
Arf4	6.17668e-05	-0.174395	0.537	0.489	1
Sec31a	6.20211e-05	0.0438187	0.378	0.245	1
Plk5	6.20795e-05	-0.140731	0.767	0.663	1
Dad1	6.21817e-05	-0.00101198	0.785	0.647	1
Acox1	6.22647e-05	0.119538	0.404	0.25	1
Abhd10	6.23502e-05	0.00964705	0.23	0.136	1
Etf1	6.25532e-05	-0.0993329	0.37	0.293	1
Selenot	6.29686e-05	0.111231	0.6	0.429	1
Neo1	6.3151e-05	0.0670718	0.337	0.201	1
Ypel4	6.32747e-05	-0.00908299	0.178	0.103	1
Pdzph1	6.33579e-05	0.165443	0.144	0.038	1
Fgfr1op2	6.34317e-05	0.044215	0.411	0.266	1
Uvssa	6.34516e-05	-0.0729187	0.333	0.245	1
Uchl3	6.35245e-05	0.0160558	0.493	0.353	1
Psmd9	6.36709e-05	0.0142797	0.326	0.201	1
Morf4l1	6.37068e-05	0.0398583	0.933	0.804	1
Kat7	6.3723e-05	0.146878	0.267	0.125	1
Sgf29	6.37752e-05	-0.0211655	0.152	0.082	1
Mef2d	6.39647e-05	-0.2418	0.689	0.652	1
Ccnl1	6.43308e-05	-0.110033	0.733	0.625	1
Dpp9	6.44517e-05	0.0735028	0.193	0.082	1
Tmed4	6.45618e-05	0.0343562	0.333	0.217	1
Sec14l1	6.46688e-05	-0.157218	0.552	0.484	1
Raph1	6.46802e-05	-0.0464602	0.363	0.239	1
Haghl	6.53371e-05	0.0894398	0.53	0.37	1
Arl2bp	6.53559e-05	-0.108621	0.437	0.353	1
Zdhhc17	6.55381e-05	-0.169284	0.637	0.538	1
9330151L19Rik	6.55852e-05	0.186288	0.189	0.065	1
Abca4	6.56471e-05	-0.138143	0.4	0.315	1
Plch2	6.57088e-05	0.0132025	0.481	0.348	1
Atraid	6.59904e-05	0.0943304	0.567	0.397	1
Zfp280d	6.60049e-05	-0.114889	0.581	0.484	1
Ndel1	6.603e-05	-0.0623714	0.333	0.239	1
Nipsnap1	6.61413e-05	0.159967	0.23	0.092	1
Ciao2b	6.61762e-05	-0.115653	0.344	0.277	1
Ppp1r13b	6.62732e-05	-0.223687	0.359	0.299	1
Spcs2	6.64127e-05	-0.0872463	0.878	0.761	1
Krba1	6.65592e-05	-0.06242	0.274	0.207	1
Sec16a	6.67131e-05	-0.0352803	0.248	0.158	1
Mapkbp1	6.68407e-05	0.151879	0.193	0.065	1
Mga	6.69811e-05	0.152101	0.663	0.473	1
Rsbn1	6.71724e-05	0.0414437	0.544	0.397	1
Scaf8	6.7192e-05	-0.0831421	0.348	0.261	1
Eif3k	6.72498e-05	0.152572	0.7	0.516	1
Dnajc6	6.74068e-05	-0.0452335	0.296	0.201	1
Dis3	6.7888e-05	-0.00880087	0.174	0.092	1
Map9	6.7979e-05	-0.0720637	0.426	0.315	1
Chic1	6.81905e-05	-0.0757617	0.244	0.168	1
Cck	6.82133e-05	-0.810878	0.089	0.179	1
Tgoln1	6.83417e-05	-0.0391517	0.485	0.375	1
Imp3	6.83422e-05	0.0455484	0.4	0.261	1
Cpq	6.84009e-05	0.0957151	0.289	0.158	1
1110059G10Rik	6.84141e-05	-0.149769	0.252	0.185	1
Usp4	6.85984e-05	0.0897651	0.296	0.158	1
Yif1b	6.87141e-05	-0.0862188	0.356	0.255	1
Srpk1	6.88434e-05	-0.0136481	0.496	0.375	1
Dhx30	6.89266e-05	0.215036	0.53	0.342	1
Ncoa2	6.93993e-05	-0.00228418	0.474	0.348	1
Fam91a1	6.95827e-05	0.161159	0.237	0.103	1
Tecpr1	6.99593e-05	-0.0229334	0.544	0.429	1
Mpp7	6.99959e-05	0.169658	0.459	0.288	1
Rnf181	7.00677e-05	0.109834	0.359	0.212	1
Dync1li1	7.01288e-05	-0.00437107	0.456	0.337	1
Ddx46	7.02315e-05	-0.210119	0.619	0.571	1
Pcbp3	7.02474e-05	0.106222	0.815	0.647	1
Arpc3	7.03363e-05	-0.147151	0.474	0.418	1
Fzd3	7.03456e-05	0.206205	0.348	0.179	1
Cnot2	7.0372e-05	0.0506712	0.389	0.239	1
[truncated: 6,397 more rows]
