# Supplementary material for: Serine supplementation suppresses hypoxia-induced pathological retinal angiogenesis
Source: Theranostics. 2025 Apr 9;15(11):5087–105. doi: 10.7150/thno.105299 (PMC12036884; doi:10.7150/thno.105299)
Supplement: Supplementary file 5 — Supplementary table 6. [file thnov15p5087s5.xlsx]

## Sheet: Cone_DEGs
	p_val	avg_log2FC	pct.1	pct.2	p_val_adj
Xist	3.22222e-14	2.7758	0.831	0.091	1.04029e-09
Tsix	1.11868e-09	0.86996	0.644	0.091	3.61166e-05
Eif2s3y	9.73102e-07	-0.989335	0.051	0.477	0.0314166
mt-Nd5	9.29535e-06	-0.771124	0.915	0.955	0.3001
Ddx3y	1.03853e-05	-0.901031	0.102	0.523	0.33529
Bend5	3.71626e-05	0.512791	0.407	0.045	1
Nfu1	4.17379e-05	0.166872	0.525	0.159	1
Ggh	5.85241e-05	0.296489	0.237	0	1
Kdm5d	8.75474e-05	-0.497765	0.034	0.341	1
Ogfod3	0.000118258	0.286378	0.22	0	1
Lpcat1	0.000406813	-0.486406	0.627	0.659	1
Ptprd	0.000470771	0.3078	0.186	0	1
Armh3	0.000470771	0.230013	0.186	0	1
Dennd1b	0.000490254	0.484413	0.492	0.136	1
Zbtb33	0.000518006	0.327259	0.288	0.023	1
Cggbp1	0.000578787	0.478268	0.78	0.409	1
Rab30	0.000601428	-0.231122	0.475	0.295	1
Pop4	0.000620958	0.0503756	0.407	0.136	1
Zcchc7	0.000705569	-0.0332466	0.831	0.591	1
Aco2	0.000748745	-0.0648243	0.814	0.545	1
Cnot6l	0.000880238	0.273942	0.729	0.386	1
Cd37	0.000928728	0.26993	0.169	0	1
Tbc1d2	0.000928728	0.325191	0.169	0	1
Mkks	0.000928728	0.209006	0.169	0	1
Praf2	0.000997026	0.486083	0.322	0.045	1
Dmxl2	0.00101096	-0.0703731	0.814	0.591	1
Phip	0.00103857	0.026637	0.898	0.636	1
Med6	0.00108031	0.379342	0.525	0.182	1
Rnf111	0.00109342	0.451315	0.61	0.25	1
Nudc	0.00122331	0.345449	0.881	0.568	1
Tmx4	0.00125716	-0.869738	0.39	0.636	1
Cebpg	0.00130143	0.455202	0.525	0.182	1
Rbm18	0.00132703	0.100848	0.678	0.386	1
Abhd10	0.00134422	0.283521	0.373	0.091	1
Braf	0.00134705	-0.376991	0.797	0.705	1
Bpnt1	0.00152047	-0.065735	0.424	0.227	1
Zfp445	0.00153194	-0.426965	0.661	0.591	1
Borcs8	0.0015338	0.492141	0.39	0.091	1
Cyth2	0.00157142	-0.045189	0.712	0.477	1
Tmem141	0.00167406	-0.0782488	0.203	0.045	1
Btd	0.00182033	0.227874	0.153	0	1
Mtf1	0.00183542	0.483029	0.492	0.182	1
Gm26749	0.00183737	-0.275828	0	0.136	1
Rab11fip3	0.00215047	0.489286	0.339	0.068	1
Tmem70	0.00215177	-0.67165	0.288	0.477	1
Pdcl3	0.00217861	0.354564	0.475	0.159	1
Mtif3	0.00222089	0.205302	0.288	0.045	1
Zcrb1	0.00255112	0.0851052	0.881	0.614	1
Cdc5l	0.0025807	0.0430142	0.695	0.432	1
Ift46	0.00267286	0.291843	0.373	0.091	1
Myo9a	0.00267665	-0.860325	0.39	0.568	1
Tcf25	0.00284064	-0.464981	0.847	0.818	1
Ppp6c	0.00288509	0.348757	0.373	0.091	1
Cdc42bpb	0.00296283	0.374389	0.373	0.091	1
Alyref	0.00298955	0.422131	0.441	0.136	1
Yipf4	0.00307366	-0.0873351	0.492	0.295	1
Dazap2	0.00307669	0.431812	0.407	0.114	1
Fam120a	0.00308364	-0.273702	0.559	0.409	1
Yipf3	0.00326304	0.176825	0.39	0.136	1
Egln1	0.00345157	0.577257	0.695	0.364	1
Jmjd1c	0.00346308	-0.146746	0.864	0.705	1
Zfp335os	0.00354828	0.349249	0.136	0	1
3110009E18Rik	0.00354828	0.18609	0.136	0	1
Angel1	0.00354828	0.199459	0.136	0	1
Inhbb	0.00354828	0.167293	0.136	0	1
Plekhh3	0.00354828	0.163439	0.136	0	1
Pskh1	0.00354828	0.303447	0.136	0	1
Usp28	0.00354828	0.180338	0.136	0	1
Zfp334	0.00370419	0.44146	0.237	0.023	1
Tnks2	0.0037136	-0.285678	0.797	0.682	1
Cmtr2	0.00375124	0.15044	0.254	0.045	1
Pja1	0.00388155	0.145893	0.424	0.159	1
Prkn	0.00402232	0.0576758	0.254	0.045	1
Arl5a	0.0042249	0.125434	0.492	0.227	1
Hpf1	0.00425841	0.264328	0.814	0.523	1
Jam3	0.00437966	0.109312	0.678	0.409	1
Gnb2	0.00440567	0.373638	0.746	0.432	1
Rcor1	0.0044473	0.167707	0.39	0.114	1
Aak1	0.00455453	0.250417	0.881	0.614	1
Srgap2	0.00460845	0.314188	0.322	0.068	1
Nr1d1	0.00463959	0.322151	0.525	0.227	1
Mrpl52	0.00464233	0.448144	0.593	0.273	1
Celf3	0.00464985	0.655449	0.593	0.273	1
Ilkap	0.00469623	0.157881	0.492	0.227	1
Cebpd	0.00507217	1.01404	0.254	0.25	1
Hk1	0.00520033	0.2071	0.932	0.705	1
Maea	0.00520784	0.357139	0.356	0.091	1
Farp2	0.0052108	0.267713	0.373	0.114	1
Pts	0.00523251	0.210756	0.576	0.295	1
Tmem106c	0.00536307	0.331108	0.695	0.386	1
Gemin7	0.00537967	0.137796	0.407	0.159	1
Sirt2	0.00549169	0.309736	0.814	0.523	1
Gpi1	0.00567332	0.434731	0.966	0.773	1
Nop53	0.00571776	0.524689	0.695	0.386	1
Csnk1g3	0.0059969	0.39341	0.61	0.295	1
Blzf1	0.00609728	0.0667166	0.475	0.227	1
Arpc2	0.00616827	0.536817	0.831	0.614	1
Snapc5	0.00631294	0.300552	0.475	0.182	1
Tmsb4x	0.00640085	0.359157	0.983	1	1
Pafah1b2	0.00643371	-0.0911718	0.576	0.386	1
Psmd8	0.00654036	-0.172423	0.78	0.614	1
Sdhb	0.00656191	0.0600639	0.61	0.364	1
Cacfd1	0.00656771	0.253506	0.424	0.159	1
Pip4k2c	0.00659006	-0.269499	0.508	0.432	1
Ttc21b	0.00666362	0.20643	0.356	0.114	1
Atp6v1f	0.00683027	0.397434	0.814	0.523	1
Ndufs8	0.00686768	0.439143	0.695	0.386	1
Ercc4	0.00688664	0.161344	0.119	0	1
Gpn2	0.00688664	0.155904	0.119	0	1
Rasgef1a	0.00688664	0.140202	0.119	0	1
Agfg2	0.00688664	0.195797	0.119	0	1
Tctn3	0.00688664	0.150715	0.119	0	1
Wrn	0.00688664	0.113417	0.119	0	1
9530051G07Rik	0.00688664	0.11631	0.119	0	1
Tceal9	0.00714782	0.0703068	0.61	0.364	1
Ap1b1	0.0071834	-0.164445	0.627	0.455	1
Uqcrq	0.00720487	0.143266	1	0.864	1
Kif1a	0.00732	-0.267062	0.712	0.568	1
Dennd2a	0.00735798	0.295994	0.305	0.068	1
Cuedc1	0.00736876	-0.45756	0.864	0.841	1
Nrbf2	0.00740478	0.404295	0.373	0.114	1
Cds2	0.00747462	0.158793	0.61	0.341	1
Ppm1e	0.00751483	0.407231	0.441	0.159	1
Psmg4	0.00752008	0.32239	0.339	0.091	1
Nufip2	0.00757734	-0.138073	0.695	0.545	1
Xpo7	0.0077632	0.437973	0.441	0.159	1
Emc4	0.00776849	0.29534	0.729	0.432	1
Tcea1	0.00781178	-0.4338	0.661	0.636	1
Hist1h1e	0.00791167	-0.614124	0.339	0.591	1
Mras	0.00797159	-0.552648	0.085	0.273	1
D030056L22Rik	0.00807155	0.23367	0.39	0.136	1
Fam110a	0.00813764	0.312263	0.407	0.136	1
Mrps18b	0.0081844	0.252802	0.322	0.091	1
Rsbn1l	0.00820215	0.107298	0.814	0.568	1
Spag9	0.00826961	-0.28846	0.695	0.591	1
BC002059	0.00843656	-0.39858	0.051	0.25	1
Smad4	0.00849757	0.537449	0.644	0.341	1
Ccdc6	0.0085054	0.188833	0.322	0.091	1
Psmb1	0.00854261	0.477275	0.831	0.568	1
Cd320	0.00896434	0.39796	0.356	0.114	1
Galt	0.00899037	0.372813	0.373	0.114	1
Fcsk	0.00905481	0.178792	0.203	0.023	1
Pias3	0.00921772	0.32652	0.576	0.295	1
Snx3	0.00930839	0.268605	0.729	0.455	1
Wbp2	0.00935465	0.335227	0.729	0.432	1
Rabggtb	0.00938674	0.259212	0.559	0.273	1
Zfyve9	0.00940563	-0.11059	0.576	0.409	1
Tuba1b	0.00957591	0.125378	0.881	0.636	1
Tmem205	0.00978268	0.239463	0.525	0.25	1
Ctsa	0.00982101	0.250607	0.373	0.136	1
Brd2	0.00982589	0.0128717	0.712	0.5	1
Fabp7	0.00986672	0.454397	0.458	0.182	1
Trip12	0.00988561	0.0192849	0.695	0.477	1
Sclt1	0.00992902	0.414539	0.424	0.159	1
Sema3f	0.00998858	0.193447	0.525	0.25	1
Smpd1	0.010103	0.466469	0.678	0.386	1
Tmem203	0.0101138	0.237344	0.203	0.023	1
Uty	0.0101162	-0.402873	0.085	0.318	1
Rit1	0.0102346	-0.251608	0.017	0.182	1
Ddt	0.0102576	0.261709	0.763	0.477	1
Pum2	0.0103177	0.399004	0.746	0.455	1
Aldoc	0.0103544	-0.0305928	0.542	0.295	1
Kdm2a	0.0105078	-0.268841	0.678	0.591	1
Mdm2	0.0106154	0.485165	0.61	0.318	1
Actg1	0.0106349	-0.0798131	0.983	0.864	1
Gm13830	0.010644	0.0493877	0.237	0.068	1
Slc25a23	0.010645	0.491174	0.508	0.227	1
Chka	0.0107313	0.568789	0.627	0.386	1
Auh	0.0110316	-0.132335	0.593	0.386	1
Usp34	0.0110433	-0.418841	0.763	0.773	1
Irf2bp1	0.0111131	0.0296405	0.458	0.25	1
Cep290	0.0111502	-0.135012	0.932	0.795	1
Grpel1	0.0112017	0.156005	0.627	0.364	1
Adar	0.0113498	0.297523	0.203	0.023	1
Kdm4c	0.0113904	-0.206101	0.712	0.614	1
2024-03-07	0.0114746	0.302256	0.78	0.5	1
Stk35	0.0115084	-0.579523	0.576	0.75	1
Mfsd4a	0.0115317	-0.109607	0.339	0.182	1
Ndufs3	0.0116309	-0.543511	0.627	0.682	1
Zdhhc12	0.0118026	0.333101	0.61	0.318	1
A230057D06Rik	0.0119442	0.250706	0.203	0.023	1
Ppp1ca	0.0119632	0.568423	0.61	0.386	1
Tmem267	0.0119798	0.200987	0.203	0.023	1
Zfp950	0.0119897	0.500378	0.542	0.273	1
Carf	0.0120337	0.139474	0.424	0.182	1
Eif2d	0.012058	0.220142	0.356	0.114	1
Bloc1s1	0.0121341	0.386499	0.288	0.068	1
Pbx3	0.0122594	0.442637	0.78	0.5	1
Taf13	0.01227	-0.050072	0.254	0.114	1
Blmh	0.0123896	-0.00877149	0.644	0.386	1
Chmp1a	0.0124538	0.146373	0.271	0.068	1
Pes1	0.0124594	0.325101	0.424	0.159	1
Gm26910	0.0124887	0.208891	0.237	0.045	1
Ddx3x	0.0125428	0.511468	0.814	0.568	1
Elof1	0.0127341	0.63575	0.559	0.273	1
Aup1	0.0127735	0.361989	0.475	0.205	1
Twf1	0.0130169	0.625614	0.424	0.227	1
Stag2	0.0130643	-0.101791	0.763	0.614	1
Cdc42se2	0.0132362	0.299493	0.288	0.068	1
Mfap3	0.0132539	0.210105	0.407	0.159	1
Nsmce3	0.0132898	0.295804	0.39	0.136	1
Runx1t1	0.013329	0.163666	0.102	0	1
Trim68	0.013329	0.124174	0.102	0	1
Adi1	0.013329	0.121737	0.102	0	1
Asphd1	0.013329	0.137395	0.102	0	1
Ccdc73	0.013329	0.188483	0.102	0	1
Kctd17	0.013329	0.257357	0.102	0	1
Lrrc45	0.013329	0.132537	0.102	0	1
Mmrn2	0.013329	0.193435	0.102	0	1
Prox1	0.013329	0.322311	0.102	0	1
Rsph3a	0.013329	0.172295	0.102	0	1
Zfp54	0.013329	0.114289	0.102	0	1
B3galt2	0.013329	0.30647	0.102	0	1
Gm42531	0.013329	0.135938	0.102	0	1
Slc7a4	0.013329	0.175774	0.102	0	1
Uchl1	0.013329	0.131738	0.102	0	1
Wdr63	0.013329	0.111715	0.102	0	1
Schip1	0.013329	0.15275	0.102	0	1
Mynn	0.0138248	0.203168	0.373	0.136	1
Sqstm1	0.0138358	0.298485	0.39	0.136	1
Acot7	0.0138368	0.172134	0.407	0.159	1
Tmem229b	0.0139169	0.203634	0.542	0.295	1
Abhd14a	0.0141039	0.243013	0.542	0.273	1
Cited1	0.0142414	0.211179	0.339	0.114	1
Rnf170	0.0142481	0.158978	0.475	0.227	1
Trim3	0.0143233	0.376191	0.356	0.114	1
Ap2a2	0.0143543	-0.504847	0.712	0.727	1
Atrx	0.0143753	-0.435557	0.881	0.886	1
Usp48	0.0145055	-0.0748335	0.373	0.227	1
Cbx6	0.0145737	0.212008	0.508	0.25	1
Trim41	0.0145826	0.198639	0.441	0.182	1
Efr3a	0.0147993	0.605517	0.661	0.386	1
Wasf3	0.014834	-0.487142	0.644	0.636	1
Jagn1	0.0148388	0.159235	0.441	0.205	1
Fubp1	0.0149003	-0.299992	0.864	0.818	1
Mier1	0.0149413	-0.196448	0.797	0.682	1
Zmynd19	0.0149521	0.249113	0.237	0.045	1
Plrg1	0.0149898	0.415579	0.322	0.114	1
Trnau1ap	0.0151603	0.175219	0.492	0.25	1
Araf	0.0151766	0.4481	0.712	0.432	1
Sem1	0.0152191	-0.158372	0.831	0.705	1
Rasa1	0.0153602	-0.537689	0.407	0.5	1
Ache	0.0154805	0.250964	0.271	0.068	1
Eif1	0.0155504	0.311648	1	1	1
Rbm14	0.0155509	0.00127219	0.237	0.091	1
Scamp1	0.0155594	0.371677	0.576	0.295	1
Limch1	0.0156043	0.499401	0.576	0.295	1
Selenoo	0.0156277	0.454374	0.271	0.068	1
Slc41a1	0.0158436	-0.203574	0.254	0.136	1
AW146154	0.0159827	-0.436357	0.051	0.227	1
Scaf4	0.0160749	-0.065401	0.339	0.159	1
Prmt8	0.0163295	0.520394	0.407	0.159	1
Bicdl1	0.0165951	-0.32429	0.627	0.545	1
Vti1b	0.0166572	0.392898	0.492	0.227	1
Dennd5b	0.0167829	0.196613	0.508	0.25	1
Zfp106	0.0168784	-0.366402	0.661	0.636	1
Larp4	0.0168991	-0.437678	0.644	0.659	1
Bop1	0.0169667	-0.00241766	0.254	0.091	1
Rab35	0.0170197	0.389336	0.237	0.045	1
Mrpl22	0.0170273	-0.254183	0.373	0.295	1
Rdx	0.0170784	0.186845	0.729	0.477	1
Nap1l2	0.0171381	0.336077	0.271	0.068	1
Mettl9	0.0171612	0.372743	0.644	0.364	1
Wdr20	0.0173128	0.103083	0.678	0.455	1
Ccnl1	0.0173633	-0.646692	0.831	0.932	1
Nck1	0.017441	0.0197195	0.441	0.25	1
Cdc26	0.0174618	-0.369992	0.407	0.409	1
mt-Nd4l	0.0174943	-0.309439	0.661	0.614	1
Ube2v1	0.0176569	-0.00341017	0.627	0.409	1
Nup98	0.0176781	0.158337	0.593	0.341	1
Nanos1	0.0178931	0.284064	0.237	0.045	1
Dlg2	0.0179007	-0.245928	0.678	0.568	1
Bckdk	0.0179049	0.220198	0.186	0.023	1
Gstm5	0.0179937	0.224424	0.186	0.023	1
Rassf3	0.0180044	0.0719933	0.153	0.023	1
Gan	0.0180321	0.239268	0.237	0.045	1
Tbc1d20	0.0180619	0.377069	0.441	0.182	1
Dipk2a	0.0180798	0.308031	0.271	0.068	1
Cipc	0.0181746	-0.501926	0.339	0.523	1
Zc3h7a	0.0182029	-0.544634	0.373	0.5	1
A730020E08Rik	0.0182124	0.226048	0.237	0.045	1
Cisd2	0.0185127	0.192879	0.831	0.591	1
Wdr76	0.0185686	0.253334	0.373	0.136	1
Ptpa	0.0186002	0.267672	0.441	0.182	1
Ankrd49	0.0186599	0.250581	0.186	0.023	1
Erc2	0.0187266	0.333425	0.373	0.136	1
Rictor	0.0187744	0.319842	0.661	0.386	1
Tpd52l2	0.0188763	0.269347	0.407	0.159	1
Gas7	0.0188811	0.287933	0.339	0.114	1
Ttc26	0.0190526	0.200343	0.186	0.023	1
Mfn2	0.0190911	0.0230173	0.39	0.182	1
App	0.0191374	0.440974	0.186	0.023	1
Ndufb6	0.0191893	0.359775	0.678	0.409	1
Bcor	0.0192984	-0.53107	0.508	0.614	1
Ss18l2	0.0196023	0.173687	0.729	0.477	1
Kif1bp	0.0198139	0.266258	0.678	0.409	1
Phb	0.0198812	0.418846	0.458	0.205	1
Lca5	0.0198871	0.0946525	0.915	0.727	1
Mterf2	0.020176	0.286104	0.271	0.068	1
Cmc4	0.0202582	0.24065	0.186	0.023	1
Usp47	0.0202994	-0.332966	0.576	0.545	1
Tmem223	0.0203381	0.472521	0.441	0.25	1
Grk4	0.0203477	0.168094	0.186	0.023	1
Phf13	0.0203692	0.186802	0.186	0.023	1
Cldnd1	0.0204078	-0.0967632	0.542	0.364	1
Ppme1	0.0205649	0.267337	0.593	0.318	1
Tsen34	0.0205855	-0.259144	0.576	0.432	1
Fuom	0.020613	-0.0735449	0.339	0.182	1
Cox15	0.0206297	0.249754	0.186	0.023	1
Celf1	0.0207135	0.441847	0.814	0.568	1
D330023K18Rik	0.0207534	-0.0312604	0.288	0.136	1
Kcnc3	0.0208099	-0.0052747	0.576	0.364	1
Nsd3	0.02084	0.274479	0.763	0.5	1
Fgd4	0.0210659	-0.204471	0.814	0.705	1
Nol4l	0.0212751	-0.0322952	0.559	0.364	1
Lsm2	0.0213328	0.324633	0.373	0.136	1
Usp19	0.0214604	-0.536142	0.61	0.659	1
Tbc1d24	0.0214734	-0.551251	0.61	0.75	1
Rpn1	0.021481	-0.0830082	0.593	0.409	1
5330438D12Rik	0.0215145	0.256347	0.339	0.114	1
Med10	0.0215174	0.0229284	0.441	0.227	1
Tulp4	0.0215234	-0.515865	0.627	0.727	1
Map1lc3a	0.0215552	0.139579	0.864	0.636	1
Farsa	0.0220791	0.375569	0.458	0.205	1
Kdm3a	0.0220792	0.260642	0.458	0.205	1
Pak4	0.0221508	0.376002	0.271	0.068	1
Zswim4	0.0222977	-0.387456	0.068	0.25	1
Ppp4r3b	0.0223075	-0.0726218	0.644	0.5	1
Becn1	0.0223533	0.103712	0.373	0.182	1
Ralgps1	0.0223868	-0.273027	0.339	0.25	1
Snph	0.022426	0.258194	0.271	0.068	1
Pld3	0.0225085	-0.102826	0.254	0.114	1
Usp33	0.0227027	0.0342796	0.78	0.591	1
Matr3	0.02283	0.382111	0.847	0.614	1
Coq5	0.0228412	0.347335	0.373	0.136	1
Abcb4	0.0229031	0.180069	0.322	0.114	1
Asxl2	0.0229827	-0.502569	0.576	0.591	1
Safb	0.0230293	0.0789582	0.78	0.568	1
Polr2d	0.023041	0.251729	0.339	0.114	1
Msrb1	0.0230721	-0.0814033	0.39	0.25	1
Psmd9	0.0230805	0.353202	0.373	0.136	1
Sarnp	0.0232854	0.1984	0.644	0.386	1
Sf3a3	0.0232859	0.209252	0.525	0.273	1
Cherp	0.023342	0.232912	0.305	0.091	1
Jpx	0.02336	0.337229	0.339	0.114	1
Plcd3	0.0235007	0.00296668	0.441	0.25	1
Ncoa2	0.0235135	-0.128963	0.695	0.568	1
Slc16a6	0.02361	0.168118	0.712	0.477	1
E230001N04Rik	0.0237303	0.0967994	0.169	0.023	1
Ube3b	0.0238187	0.408575	0.339	0.114	1
Pex6	0.0238707	0.302479	0.22	0.045	1
Pik3ap1	0.0239106	0.205479	0.288	0.091	1
Csrnp2	0.02395	-0.270477	0.203	0.114	1
Wdr26	0.0239587	0.490426	0.644	0.409	1
Hsp90b1	0.0240421	-0.503865	0.898	0.909	1
Nub1	0.0241008	0.0273014	0.576	0.386	1
Pcp4	0.0241964	0.453532	0.305	0.091	1
Dpp3	0.0242032	0.347009	0.305	0.091	1
mt-Nd6	0.0243495	-0.482401	0.492	0.5	1
L3mbtl2	0.0245357	0.295917	0.22	0.045	1
Cbx5	0.0245601	0.308321	0.508	0.25	1
Ipo5	0.0246018	0.264874	0.627	0.364	1
U2af1	0.0246038	0.274186	0.797	0.545	1
Mrpl58	0.0246302	0.321757	0.61	0.341	1
Itfg2	0.0246473	0.0514873	0.678	0.455	1
Slbp	0.0247116	0.285462	0.458	0.205	1
Spopl	0.0247893	-0.102929	0.271	0.159	1
Hps4	0.0251714	0.366466	0.458	0.205	1
Spsb4	0.0252962	0.13874	0.203	0.045	1
H2-D1	0.025335	-0.199988	0.542	0.409	1
Atp5md	0.025416	0.052776	0.881	0.682	1
Usp6nl	0.0254823	0.420541	0.508	0.25	1
Cox20	0.0255266	-0.113972	0.627	0.455	1
Rps27l	0.0257649	0.198039	0.542	0.295	1
Igf1r	0.0258896	0.415513	0.847	0.682	1
Strn3	0.0259005	-0.21205	0.593	0.5	1
Zdhhc16	0.0259299	0.440975	0.492	0.25	1
Porcn	0.0259349	0.100548	0.288	0.091	1
Mvb12a	0.0259511	0.254096	0.39	0.159	1
Bicral	0.0259531	0.30353	0.39	0.159	1
Map4k3	0.0261162	-0.234032	0.644	0.568	1
Smc3	0.0261349	0.14945	0.915	0.727	1
Usp40	0.0261363	0.205614	0.322	0.114	1
Gm12940	0.0262416	-0.51497	0.068	0.25	1
Aars	0.0263451	0.296779	0.508	0.25	1
Ube2d1	0.0264177	-0.314314	0.102	0.295	1
Atraid	0.0265435	0.538123	0.661	0.432	1
Psma1	0.0265754	0.365924	0.695	0.432	1
Pomgnt1	0.0267459	0.0410543	0.441	0.227	1
Eml5	0.0267828	-0.245953	0.831	0.773	1
Ints10	0.0267831	0.423766	0.373	0.182	1
Mrpl18	0.0268838	0.135898	0.729	0.5	1
Tex261	0.0269424	0.123915	0.61	0.364	1
Stmn1	0.0269603	0.088157	0.373	0.182	1
Spock2	0.0269988	0.133304	0.203	0.045	1
Phf21b	0.0272158	0.123056	0.288	0.114	1
Zc3h13	0.0273242	0.247487	0.78	0.545	1
Fam229b	0.0274727	-0.112041	0.525	0.386	1
Cd8a	0.0275753	0.117867	0.153	0.023	1
Ndufaf5	0.0275905	-0.0029954	0.78	0.591	1
Pgpep1	0.0276288	-0.0156613	0.203	0.068	1
Rims2	0.0277135	-0.455707	0.881	0.909	1
Slc35b2	0.0277567	0.201815	0.22	0.045	1
C1qtnf12	0.0279438	0.186657	0.492	0.25	1
Mob4	0.027994	-0.254591	0.576	0.5	1
Pfn2	0.0282022	0.428468	0.525	0.273	1
Timm13	0.0283386	0.248462	0.746	0.5	1
Patz1	0.028428	-0.130096	0.407	0.295	1
Crb2	0.0287361	0.343687	0.424	0.182	1
Cyp2u1	0.0287521	0.0476262	0.22	0.068	1
Fdx1	0.0289936	0.18368	0.356	0.136	1
Ssbp4	0.0290646	0.50102	0.746	0.5	1
Sac3d1	0.0290699	0.29281	0.169	0.023	1
Dgcr8	0.0291824	-0.304615	0.339	0.273	1
Nup188	0.0291975	0.197904	0.22	0.045	1
Ppan	0.0293164	0.220373	0.22	0.045	1
Zfp639	0.0293342	0.361477	0.424	0.182	1
Bbs7	0.0294966	-0.158735	0.61	0.5	1
Ctbp1	0.0296694	-0.453869	0.441	0.545	1
Got1	0.0297746	0.359497	0.966	0.864	1
Ago2	0.0299155	0.106804	0.644	0.409	1
Dcun1d3	0.0299818	-0.503907	0.254	0.477	1
Dvl3	0.0300234	0.246479	0.39	0.159	1
Tiam2	0.0301239	0.149252	0.169	0.023	1
Armcx3	0.0303565	-0.156642	0.407	0.273	1
Adnp2	0.0304424	0.216094	0.22	0.045	1
Osbpl8	0.0304738	-0.319611	0.525	0.523	1
Ist1	0.0307413	0.0478542	0.508	0.295	1
Vma21	0.0310182	-0.216765	0.475	0.386	1
Tank	0.0312818	0.339358	0.39	0.159	1
Cdc40	0.0312969	0.0934334	0.576	0.341	1
Mylk	0.0313474	-0.379178	0.881	0.932	1
Mkrn1	0.0314604	0.223657	0.746	0.5	1
Ube2o	0.0316352	0.383228	0.475	0.227	1
Elfn1	0.0316892	0.237502	0.661	0.409	1
Ric8b	0.0316907	-0.312634	0.593	0.568	1
Tmed9	0.0317475	0.396472	0.763	0.523	1
Rpp21	0.0320909	0.184287	0.627	0.386	1
Letm2	0.0320921	-0.115941	0.373	0.25	1
Bbip1	0.032129	0.42129	0.644	0.386	1
Wsb2	0.0322683	-0.0825831	0.39	0.25	1
Psap	0.0324143	-0.119936	0.695	0.545	1
Cep164	0.0324324	-0.151827	0.695	0.568	1
Ergic1	0.032556	0.218701	0.254	0.068	1
Trmt13	0.0326489	0.300716	0.356	0.136	1
Gm47101	0.0327797	0.230301	0.254	0.068	1
1300002E11Rik	0.0328101	0.132317	0.407	0.205	1
Emsy	0.0330508	-0.0095566	0.695	0.5	1
Jak1	0.033148	-0.234378	0.559	0.455	1
9530068E07Rik	0.0331931	0.3668	0.39	0.159	1
Hspa1a	0.0334257	0.434297	0.424	0.205	1
Zkscan3	0.0335903	-0.350873	0.525	0.477	1
Ubl4a	0.0336124	0.185242	0.305	0.114	1
E2f4	0.0338361	0.217302	0.322	0.114	1
Tmem160	0.0338956	0.123035	0.475	0.25	1
Sat1	0.0339029	0.289291	0.254	0.068	1
Zfp605	0.0341207	-0.222034	0.407	0.318	1
Stip1	0.0341413	0.186671	0.559	0.318	1
Map6	0.034213	0.26423	0.508	0.273	1
Hnrnpk	0.0342799	-0.103847	0.966	0.864	1
Cars2	0.0343355	0.290874	0.254	0.068	1
Necap2	0.0344846	0.337024	0.288	0.091	1
Tubgcp3	0.0345255	-0.408232	0.085	0.25	1
Mpc1	0.0346068	-0.234215	0.508	0.409	1
Itm2b	0.0348128	0.0470355	0.966	0.818	1
Usp9x	0.0349191	-0.323386	0.797	0.75	1
Chst2	0.035003	-0.115879	0.339	0.205	1
Dgkd	0.0351564	0.322384	0.661	0.409	1
Lrp6	0.0351735	0.0284208	0.576	0.364	1
Wwc2	0.0352056	-0.0405381	0.831	0.659	1
Ggps1	0.0352061	-0.302317	0.576	0.545	1
Cbfa2t2	0.0353166	0.220243	0.288	0.091	1
Llgl2	0.0353213	-0.374065	0.407	0.477	1
Ctsf	0.0353972	0.0660048	0.763	0.568	1
Synj1	0.0354135	0.208906	0.831	0.614	1
Prkar2a	0.0354834	0.479333	0.746	0.5	1
Macf1	0.0357391	-0.356012	0.847	0.841	1
A630072M18Rik	0.0357635	0.16786	0.169	0.023	1
Ints13	0.035835	0.169503	0.458	0.227	1
Secisbp2l	0.035978	-0.533094	0.441	0.591	1
Orc6	0.0359781	0.016451	0.407	0.227	1
Wwtr1	0.0361186	0.319598	0.356	0.136	1
Trim8	0.0361642	0.289568	0.254	0.068	1
Sec61a2	0.0362566	-0.0790062	0.339	0.182	1
Suz12	0.0362651	0.203081	0.763	0.523	1
Ankrd46	0.0366556	-0.00711152	0.373	0.182	1
Mrpl23	0.0366689	0.119065	0.729	0.5	1
Mlst8	0.0367583	-0.0960106	0.22	0.114	1
Amfr	0.0369519	-0.350595	0.475	0.5	1
Nop16	0.0371083	0.380188	0.322	0.114	1
Socs3	0.0371777	0.343369	0.441	0.205	1
Bet1l	0.0372665	0.16195	0.492	0.273	1
Ccdc97	0.0373902	0.261989	0.288	0.091	1
Pigp	0.0374337	0.148607	0.729	0.5	1
Pin4	0.037466	-0.0992755	0.525	0.364	1
Tbc1d10b	0.0374795	-0.079404	0.288	0.136	1
Cox17	0.0374855	0.439784	0.729	0.5	1
Txndc15	0.0375105	-0.145814	0.61	0.477	1
Gapvd1	0.0375327	0.149874	0.661	0.432	1
Nr6a1	0.0376266	-0.197479	0.458	0.341	1
Pate2	0.03765	0.0369845	0.136	0.023	1
Arl6ip4	0.037768	-0.0700624	0.492	0.273	1
Mrpl13	0.0378495	0.161481	0.508	0.273	1
Mocs2	0.0380438	0.0825218	0.593	0.386	1
Sec11c	0.0381395	0.12318	0.475	0.25	1
Celsr3	0.0381454	0.13078	0.203	0.045	1
Imp3	0.0383794	0.358456	0.542	0.295	1
Ktn1	0.0383802	-0.313956	0.932	0.909	1
Vps28	0.0384951	0.469123	0.746	0.523	1
Pitpnb	0.0386483	0.292489	0.593	0.341	1
Cmas	0.0387149	0.332415	0.288	0.091	1
Rlf	0.0387212	0.223152	0.593	0.364	1
Snapin	0.0387288	0.311846	0.441	0.205	1
Utp14b	0.0387366	-0.225581	0.61	0.523	1
Gm8251	0.0388902	0.184942	0.288	0.114	1
Ddx42	0.0389502	0.401142	0.763	0.523	1
Bzw1	0.0389527	0.267852	0.763	0.523	1
Slc1a7	0.0389805	0.229947	0.576	0.341	1
Gtf2e2	0.0390131	-0.0182273	0.424	0.25	1
Hmgn2	0.0391561	0.166187	0.966	0.818	1
Brix1	0.039339	0.07851	0.39	0.205	1
Smarcad1	0.0394537	0.112774	0.441	0.227	1
Ran	0.039676	0.175669	0.847	0.636	1
Mtmr1	0.0397272	0.450172	0.492	0.25	1
C1ql3	0.0399165	0.0833768	0.814	0.614	1
Cmtm4	0.039924	0.276946	0.237	0.068	1
Lin37	0.0399655	-0.289401	0.051	0.205	1
Pik3r3	0.0402718	-0.0182182	0.288	0.159	1
Ap3m2	0.0402726	-0.524243	0.254	0.409	1
Ube2r2	0.0404915	0.110898	0.508	0.295	1
Cdk5r2	0.0405777	-0.224698	0.576	0.523	1
Clip1	0.0406101	-0.0343652	0.441	0.295	1
Cnot11	0.0407403	-0.545583	0.169	0.341	1
Rtel1	0.0407721	-0.238753	0.017	0.136	1
Adipor1	0.0408622	0.284661	0.898	0.705	1
Hsbp1	0.0408925	0.29234	0.78	0.545	1
Tmbim4	0.0409352	0.155772	0.576	0.364	1
Psmc3	0.0410035	-0.127038	0.644	0.523	1
Cldn12	0.0410653	0.136928	0.203	0.045	1
Chd8	0.0412156	-0.115436	0.61	0.5	1
Fam118b	0.0412508	-0.00991173	0.186	0.068	1
Ddx41	0.0412621	-0.347782	0.39	0.341	1
Ilf3	0.0413275	0.328391	0.542	0.295	1
Hsd17b12	0.0413335	0.212554	0.525	0.295	1
Gprasp2	0.0413503	0.251684	0.153	0.023	1
Tecr	0.0414528	0.348429	0.898	0.705	1
Gnb5	0.0414766	0.295449	0.983	0.886	1
Gm5165	0.0415327	-0.16618	0.322	0.227	1
Smug1	0.0418821	-0.303095	0.373	0.614	1
Pla2r1	0.041924	-0.124044	0.712	0.591	1
Fsd1l	0.0419717	0.3232	0.78	0.545	1
Mea1	0.0421837	0.0496794	0.458	0.273	1
Fbxo25	0.0424596	-0.240564	0.288	0.182	1
Pcdhb16	0.0425024	0.0988364	0.136	0.023	1
Lyst	0.0425112	-0.31033	0.424	0.409	1
Ift122	0.0426302	0.22528	0.508	0.273	1
Pdzph1	0.0426447	-0.46646	0.525	0.591	1
Senp2	0.0429258	-0.164265	0.61	0.523	1
Tafa3	0.0433059	0.334452	0.678	0.432	1
Trim36	0.0435026	-0.264841	0.102	0.295	1
Stt3b	0.0435122	-0.102656	0.441	0.318	1
Plcb4	0.0436502	0.247991	0.695	0.455	1
Gpr162	0.0437004	0.0927565	0.542	0.341	1
Eif1ax	0.0438594	0.0920346	0.576	0.364	1
Ik	0.0438676	-0.120348	0.78	0.636	1
Tmx2	0.0439603	0.113151	0.424	0.227	1
Srsf1	0.0440591	0.293055	0.881	0.682	1
Rgs20	0.0443483	-0.449731	0.542	0.591	1
Pip4p1	0.0447802	0.30563	0.407	0.182	1
Atp6v1a	0.0449336	0.182988	0.915	0.75	1
Tpgs1	0.0450232	0.333991	0.407	0.182	1
Herc1	0.0450484	0.0905114	0.729	0.523	1
Sars	0.0450534	0.362304	0.61	0.364	1
Ube2v2	0.0451327	-0.478885	0.458	0.636	1
Dnaja2	0.0451706	0.178333	0.847	0.659	1
Tmem50b	0.0454046	0.454321	0.203	0.045	1
Pcbp1	0.0454763	0.0571682	0.78	0.568	1
Smim40	0.0455213	0.287096	0.983	0.977	1
Aff1	0.0455216	-0.137606	0.678	0.545	1
Chd9	0.0455452	-0.0184597	0.881	0.75	1
Fam216a	0.045592	0.0665942	0.458	0.25	1
Pef1	0.0456014	-0.399667	0.136	0.295	1
Mtfr1l	0.0456254	0.0134913	0.407	0.25	1
Lbhd1	0.0457257	-0.0367253	0.831	0.682	1
4930453N24Rik	0.0457275	-0.060277	0.542	0.364	1
Comt	0.0458803	-0.548293	0.169	0.364	1
Ccnk	0.0459417	-0.41276	0.186	0.386	1
Dnmt3a	0.0459647	-0.108291	0.847	0.705	1
Dusp7	0.0459993	-0.0548383	0.492	0.318	1
AW549877	0.0460067	0.230501	0.661	0.432	1
Slx4	0.0460783	-0.272911	0.237	0.159	1
Polr2e	0.046154	0.054763	0.61	0.409	1
Actr10	0.0461823	0.277028	0.814	0.591	1
Tent4b	0.046343	-0.0688818	0.61	0.477	1
Pabpc1	0.046466	0.360244	0.831	0.614	1
Micu3	0.0464899	0.159873	0.627	0.386	1
Atp6v0e2	0.0466042	-0.0667472	0.814	0.659	1
Terf2ip	0.0466697	-0.38346	0.441	0.5	1
Siah1a	0.0468713	-0.512089	0.356	0.455	1
Gca	0.0469961	0.16191	0.237	0.068	1
Cdc23	0.0470603	0.297165	0.458	0.227	1
Trmt12	0.047093	0.0950841	0.186	0.045	1
Krtcap2	0.047103	-0.198115	0.593	0.5	1
Ndufa5	0.0471305	-0.110019	0.847	0.682	1
Pfdn6	0.0471676	0.0428024	0.678	0.477	1
Igsf9	0.0472864	0.427796	0.576	0.341	1
Cdk8	0.0472972	-0.0503384	0.576	0.409	1
Zfp37	0.0475438	0.254308	0.458	0.227	1
Rab9	0.0475642	0.302713	0.373	0.159	1
Agrn	0.0476396	0.328477	0.186	0.045	1
Uqcc2	0.047794	-0.0192295	0.61	0.432	1
Paxip1	0.047846	0.230312	0.203	0.045	1
Pdcd6ip	0.0478656	-0.29855	0.339	0.295	1
Mybbp1a	0.048159	-0.0576313	0.424	0.295	1
Cops9	0.0486895	0.358524	0.695	0.455	1
Nefh	0.0487557	0.11921	0.407	0.205	1
Psmb2	0.0488041	0.161877	0.746	0.523	1
2310034G01Rik	0.0489059	0.247307	0.203	0.045	1
Anapc4	0.0489782	0.245476	0.373	0.159	1
Hdgfl3	0.0490234	0.403019	0.729	0.5	1
Insm1	0.0491511	0.186261	0.441	0.227	1
Sec22a	0.0492034	0.0841314	0.695	0.5	1
Cerk	0.0492713	0.157863	0.678	0.455	1
Pfkm	0.049544	-0.202554	0.237	0.182	1
Ppfia3	0.0496832	-0.241216	0.017	0.136	1
Wscd2	0.0497073	0.24091	0.153	0.023	1
Zcchc4	0.049712	0.173726	0.203	0.045	1
Zfp930	0.0497986	0.0792964	0.136	0.023	1
Nfkbib	0.0498519	0.12465	0.288	0.114	1
Rab5c	0.0498741	0.426484	0.559	0.318	1
Rbm42	0.049965	-0.398787	0.407	0.5	1
Fzd5	0.050191	-0.0150591	0.186	0.068	1
Timm8b	0.0502229	-0.489891	0.746	0.841	1
Glmp	0.0502241	0.294722	0.237	0.068	1
Pgam1	0.0502405	-0.0426298	0.983	0.864	1
Hspe1	0.0505844	0.188941	0.746	0.523	1
Mkrn2os	0.0506046	0.187558	0.39	0.182	1
Lcor	0.050673	-0.191672	0.576	0.455	1
Selenot	0.050719	0.105629	0.797	0.591	1
Dph3	0.0508602	0.407062	0.627	0.386	1
Zfp771	0.0509701	0.240602	0.373	0.159	1
Dock7	0.0509765	0.0586319	0.271	0.114	1
Chd1	0.0510132	-0.474388	0.492	0.614	1
Tln2	0.0511343	-0.346697	0.678	0.636	1
S100a6	0.0511689	-0.423035	0.017	0.136	1
Pcnx3	0.0512829	0.173415	0.305	0.114	1
Arfrp1	0.0512987	0.326607	0.339	0.136	1
Faim	0.0513064	0.338726	0.627	0.386	1
C1d	0.05133	-0.139361	0.475	0.295	1
Washc3	0.0515464	0.338354	0.254	0.091	1
Gtpbp4	0.0515733	-0.466233	0.458	0.591	1
Gm42697	0.0516615	0.386593	0.305	0.114	1
Ampd2	0.0516679	0.196852	0.39	0.182	1
Ing4	0.0516821	-0.0730778	0.593	0.455	1
Ccpg1	0.0516865	-0.108659	0.695	0.568	1
Ube2l3	0.0517844	0.412205	0.627	0.409	1
1700123O20Rik	0.0517978	0.237631	0.237	0.068	1
Wapl	0.051836	-0.240233	0.78	0.705	1
Tm9sf3	0.0518858	-0.191161	0.712	0.614	1
Nbl1	0.051969	0.491225	0.288	0.114	1
Sin3b	0.0521387	-0.0524299	0.475	0.295	1
Klhl33	0.0522218	0.412409	0.305	0.114	1
Mrpl4	0.0522362	0.129061	0.356	0.159	1
Camsap1	0.0522487	0.0600938	0.831	0.659	1
Tnip2	0.0523595	0.191174	0.271	0.091	1
C2cd2l	0.052391	0.259408	0.915	0.75	1
Blcap	0.0525335	0.0701067	0.373	0.182	1
Rab28	0.0525534	0.356985	0.78	0.568	1
Haghl	0.0525761	0.0734057	0.339	0.159	1
Ppp2r1a	0.0525832	0.287592	0.525	0.295	1
D430042O09Rik	0.0526121	0.299606	0.712	0.477	1
Clk3	0.0526967	-0.215116	0.288	0.182	1
Stat5b	0.052739	0.333981	0.305	0.114	1
H2-K1	0.0528307	0.289838	0.305	0.114	1
Plekhm3	0.0528435	0.393614	0.492	0.273	1
Hist1h2bc	0.0529881	0.135122	0.898	0.727	1
Dnajc9	0.0530129	-0.457255	0.373	0.455	1
Yars	0.0530351	-0.45516	0.119	0.295	1
Tmem135	0.0530532	0.305689	0.424	0.205	1
Sf3b3	0.0534476	0.239578	0.661	0.432	1
Usp29	0.0534943	0.150435	0.407	0.205	1
Bmf	0.0535462	0.0895097	0.254	0.091	1
Atxn1l	0.0538284	0.157248	0.237	0.068	1
Gprin3	0.0538419	-0.343141	0.068	0.227	1
Uggt2	0.0539244	-0.0596453	0.237	0.114	1
Parn	0.0540308	0.207094	0.339	0.136	1
Pea15a	0.0540765	0.121592	0.78	0.591	1
Supt5	0.0541766	0.505729	0.593	0.386	1
Fau	0.0544538	-0.350276	0.983	0.909	1
Bola2	0.054608	-0.034393	0.407	0.227	1
Txnl1	0.0546391	-0.151324	0.746	0.591	1
Map4k2	0.0546489	0.203309	0.153	0.023	1
Atp5o	0.0546827	0.181683	0.949	0.795	1
Junb	0.0546875	-0.509701	0.627	0.591	1
Rpl36al	0.0547367	0.0347691	0.712	0.545	1
Nrn1l	0.0548454	0.0522426	0.424	0.227	1
Stard3	0.054875	0.266514	0.339	0.136	1
Aldh6a1	0.055026	0.161039	0.153	0.023	1
Gnaq	0.0551609	0.345173	0.424	0.205	1
Pcyt1b	0.0551931	0.223316	0.237	0.068	1
Setbp1	0.0552157	0.339141	0.424	0.205	1
Mapre3	0.0552531	0.200429	0.763	0.545	1
Coq7	0.0554939	-0.24899	0.559	0.477	1
Ptpn21	0.0556638	0.377153	0.576	0.341	1
Diaph1	0.0557999	0.0636692	0.407	0.227	1
Chchd5	0.0558971	0.23854	0.339	0.136	1
4930430F08Rik	0.0559033	0.281735	0.271	0.091	1
Bcl10	0.0559384	-0.261066	0.339	0.25	1
Smndc1	0.0559516	0.262324	0.542	0.318	1
Creld1	0.0563708	0.299937	0.237	0.068	1
Tars2	0.0564469	0.180243	0.237	0.068	1
Unc45a	0.0566056	0.103737	0.475	0.273	1
Synpo2	0.0568677	0.244763	0.424	0.205	1
4932438A13Rik	0.0569084	-0.301518	0.695	0.636	1
Tmem219	0.0569709	0.248341	0.237	0.068	1
Zfp637	0.0569748	0.215692	0.424	0.205	1
Itgb1bp1	0.0570932	-0.0789129	0.186	0.091	1
Suclg1	0.0571032	-0.0672931	0.746	0.614	1
Cops3	0.0571398	0.267636	0.644	0.409	1
Iws1	0.0571587	-0.0871414	0.542	0.386	1
Snx2	0.0572578	0.224601	0.305	0.114	1
Cabin1	0.0572879	0.0661137	0.525	0.341	1
Tbcc	0.0573348	0.411275	0.525	0.295	1
Mrpl51	0.0575876	0.151008	0.763	0.545	1
Dhx38	0.057682	-0.0589158	0.407	0.273	1
Cuta	0.0577488	-0.189227	0.661	0.545	1
Smyd4	0.0577605	0.210101	0.237	0.068	1
Tmem68	0.057876	0.0444439	0.254	0.114	1
Noct	0.0579617	0.309762	0.237	0.068	1
Smad7	0.0579896	0.29113	0.424	0.205	1
Ndufa3	0.0580171	0.0601704	0.61	0.409	1
Prrg2	0.0581516	0.0160221	0.153	0.045	1
Guca1a	0.0581935	0.250758	0.949	1	1
Fam241b	0.0582456	-0.471581	0.102	0.227	1
Rtl8a	0.0582725	0.256848	0.661	0.432	1
Rtl8b	0.0582972	0.346338	0.424	0.205	1
Asph	0.0583496	0.327665	0.305	0.114	1
Inpp5k	0.0583793	0.179541	0.39	0.182	1
Arpc3	0.0584149	0.297245	0.576	0.341	1
Ikbkb	0.0584213	-0.057738	0.373	0.25	1
Grip1	0.0585037	-0.383731	0.169	0.273	1
Uqcr10	0.058532	0.398947	0.881	0.727	1
Oaz2	0.0585516	0.0935431	0.475	0.273	1
Samd4b	0.0585615	0.0858824	0.39	0.205	1
Pla2g5	0.0587724	-0.381113	0.458	0.5	1
Gm17491	0.0587766	0.261035	0.305	0.114	1
Thap2	0.0590502	0.334379	0.424	0.205	1
Fopnl	0.0591006	0.0748328	0.458	0.25	1
Phlpp2	0.0591351	-0.200138	0.525	0.455	1
Rsrc2	0.0593099	0.0943216	0.966	0.841	1
Armcx2	0.05934	0.219755	0.153	0.023	1
Emd	0.059404	0.225885	0.305	0.114	1
Gtf2i	0.0594619	0.215485	0.661	0.432	1
Nmt1	0.0595218	0.277225	0.644	0.409	1
1110020A21Rik	0.0595927	0.0883392	0.169	0.045	1
Mgat5	0.0596356	0.218602	0.153	0.023	1
Washc1	0.0597852	0.399167	0.271	0.091	1
Fkbp2	0.0598083	0.0201031	0.627	0.455	1
Slc4a7	0.0598459	-0.442014	0.881	0.909	1
Arfgef3	0.0599115	0.208515	0.153	0.023	1
Lars2	0.0599838	-0.0683623	0.932	0.795	1
Vrk3	0.0600037	0.21265	0.542	0.318	1
Pvr	0.0600293	0.204867	0.153	0.023	1
Elovl5	0.0600372	0.198742	0.153	0.023	1
Gem	0.0601255	0.357255	0.271	0.091	1
Atp5e	0.0601401	-0.113175	0.966	0.841	1
Msl2	0.0602376	-0.264263	0.373	0.364	1
Dcbld1	0.0602727	0.156907	0.153	0.023	1
Zfp385b	0.0603046	-0.257321	0.729	0.682	1
Jtb	0.0604369	-0.388341	0.508	0.523	1
Bbs4	0.0604583	0.196655	0.763	0.545	1
Pgp	0.0606013	-0.172895	0.695	0.568	1
Oxa1l	0.0606256	0.256079	0.525	0.295	1
Rbm15	0.0607725	0.216813	0.542	0.318	1
Isca1	0.0608312	-0.447087	0.305	0.318	1
Gm10076	0.0608559	-0.355432	0.458	0.5	1
Ppm1b	0.0609503	-0.384898	0.746	0.818	1
Shank2	0.0609754	0.144468	0.288	0.114	1
Clk4	0.0610384	-0.385674	0.508	0.591	1
Serinc3	0.061265	0.534146	0.593	0.386	1
Tecpr1	0.0614414	0.355234	0.746	0.523	1
Mrpl41	0.0614693	-0.089965	0.627	0.477	1
Ten1	0.0617977	-0.411183	0.492	0.477	1
Fbxo45	0.0618691	0.215939	0.322	0.136	1
Camk2n2	0.0619981	-0.0496043	0.288	0.159	1
Nipsnap2	0.0622184	0.288899	0.525	0.295	1
Mettl16	0.0622563	-0.0589058	0.576	0.409	1
Smurf1	0.0623092	-0.312191	0.068	0.205	1
Dcaf6	0.0623405	-0.357297	0.22	0.409	1
Anapc13	0.0623645	0.0817385	0.576	0.386	1
Bhlhb9	0.0624287	-0.36655	0.136	0.273	1
Zc3h15	0.0624304	0.0186043	0.797	0.659	1
Smim26	0.0624463	0.269353	0.356	0.159	1
Ocrl	0.0625017	0.295002	0.525	0.295	1
Odr4	0.0625442	0.276533	0.525	0.295	1
Slc35b1	0.0627477	0.0432218	0.441	0.273	1
Slc35a5	0.0629786	-0.0731242	0.237	0.136	1
Fam53b	0.063009	0.059012	0.797	0.614	1
Bola1	0.0630366	0.261791	0.441	0.227	1
Psmd4	0.063244	0.157545	0.814	0.614	1
Cdc73	0.0632931	0.263716	0.61	0.386	1
Ppargc1b	0.0633203	-0.366594	0.525	0.568	1
Eif4h	0.0634689	0.33577	0.746	0.523	1
Ric1	0.0635296	-0.167734	0.525	0.409	1
Gpank1	0.0636506	0.0199295	0.407	0.25	1
Nsf	0.0636627	0.0550862	0.949	0.818	1
Ensa	0.0638049	0.306967	0.746	0.523	1
Ccdc47	0.0638381	-0.457756	0.729	0.795	1
Fbxl12	0.0641859	-0.296769	0.39	0.364	1
Csgalnact2	0.0642298	0.0510018	0.475	0.295	1
Pex1	0.0642652	0.0867916	0.271	0.114	1
Ak4	0.0642718	0.10769	0.169	0.045	1
Tmbim6	0.0645347	0.355614	0.898	0.75	1
Hadha	0.0645648	0.135038	0.661	0.455	1
Dusp22	0.0646	-0.340068	0.61	0.614	1
Srsf10	0.0646841	0.0502283	0.746	0.568	1
Pcyt1a	0.0646872	0.107486	0.356	0.182	1
Fbxw7	0.0647493	-0.377667	0.169	0.364	1
Pa2g4	0.0647552	0.207172	0.508	0.295	1
Dyrk2	0.0647571	-0.303726	0.814	0.795	1
Dido1	0.0652326	-0.19778	0.644	0.591	1
B4galt7	0.065302	0.121054	0.186	0.045	1
Mapk6	0.0653417	-0.255929	0.373	0.364	1
Ip6k2	0.0656215	0.21592	0.814	0.614	1
Ube2h	0.0657137	-0.203049	0.661	0.568	1
Pdzd11	0.0657886	0.14772	0.424	0.227	1
Sin3a	0.0658063	-0.229473	0.424	0.364	1
Ptpmt1	0.0658153	0.0150513	0.559	0.386	1
Atp6v0b	0.0659062	0.273737	0.932	0.818	1
4921504A21Rik	0.0659139	0.100119	0.305	0.136	1
Svil	0.065994	-0.0501005	0.373	0.25	1
Pfn1	0.0660507	0.257399	0.593	0.364	1
Dgkh	0.0660897	0.358254	0.254	0.091	1
Stxbp5	0.0662655	-0.0140394	0.644	0.477	1
Pigs	0.0664259	0.086428	0.305	0.136	1
Qdpr	0.0665655	0.184343	0.407	0.205	1
Tmem147	0.0666554	-0.270483	0.542	0.409	1
Rsf1	0.0667011	-0.0891176	0.746	0.636	1
Stx3	0.0668184	-0.168728	1	0.955	1
Hnrnpd	0.0668455	-0.3081	0.78	0.75	1
Ncapd3	0.0668932	0.266802	0.559	0.341	1
Ranbp2	0.0671662	-0.300362	0.712	0.705	1
Arid4a	0.0671813	-0.410352	0.542	0.614	1
Rgs7	0.067412	-0.098595	0.169	0.091	1
Ctdspl2	0.0674952	0.289987	0.593	0.364	1
Map1lc3b	0.067628	-0.256788	0.78	0.727	1
Emc8	0.0677378	0.256964	0.542	0.318	1
Pdhx	0.0679612	0.133035	0.39	0.205	1
Casc3	0.0680219	0.330804	0.593	0.364	1
Ppt2	0.0681403	-0.0198133	0.424	0.25	1
Prxl2b	0.0682312	-0.031909	0.305	0.182	1
Arl4a	0.0682497	-0.0321572	0.559	0.409	1
Mia3	0.0683282	0.152185	0.712	0.5	1
Tenm4	0.0684375	0.166493	0.22	0.068	1
Ypel2	0.0685	0.317544	0.797	0.591	1
Irak1bp1	0.0685596	-0.133309	0.525	0.409	1
Dnpep	0.0686543	0.498387	0.441	0.227	1
Prkaca	0.0687018	0.0932505	0.339	0.159	1
Scarb1	0.0687948	-0.159471	0.712	0.636	1
Fam92a	0.068798	-0.385453	0.407	0.432	1
Akirin2	0.0688614	0.15264	0.61	0.386	1
Rbbp9	0.068896	0.145673	0.254	0.091	1
Apbb3	0.0691095	0.169477	0.22	0.068	1
Sart1	0.0692363	0.182791	0.424	0.227	1
Cdk19	0.0695075	0.00295365	0.492	0.341	1
Atp6v0d1	0.069621	0.123433	0.746	0.545	1
Rnf165	0.06966	-0.322421	0.119	0.25	1
Slc25a11	0.0696894	-0.0107981	0.593	0.409	1
Btf3	0.0697239	-0.0241475	0.881	0.727	1
Bfar	0.0697477	0.0776696	0.525	0.318	1
Odc1	0.0697934	-0.287338	0.661	0.636	1
Tmed2	0.0698145	0.110246	0.695	0.5	1
Fus	0.0701983	-0.337884	0.881	0.909	1
Bms1	0.0702386	-0.395397	0.288	0.432	1
Hnrnpa3	0.0703597	-0.45993	0.898	0.932	1
Rps3	0.070368	-0.0552206	0.983	0.886	1
Ikzf2	0.0706697	-0.0930624	0.576	0.455	1
Lzic	0.0707538	-0.230062	0.203	0.159	1
Pkp2	0.0708582	0.32308	0.254	0.091	1
Slc12a9	0.0708589	0.213782	0.186	0.045	1
Megf9	0.0708893	0.121525	0.593	0.409	1
Vps52	0.0709391	-0.0268345	0.237	0.114	1
Rnps1	0.0710207	0.30587	0.78	0.568	1
Nabp2	0.0711322	0.104442	0.458	0.273	1
Cask	0.0711613	0.157599	0.305	0.136	1
Tubgcp5	0.0712425	-0.411372	0.288	0.432	1
Tnfsf12	0.071295	0.0339584	0.915	0.773	1
Tmem208	0.0713614	0.0236933	0.593	0.432	1
Eif1b	0.0714223	0.180416	0.831	0.636	1
Mettl14	0.0714489	-0.0288133	0.237	0.114	1
A430106G13Rik	0.071474	0.163245	0.322	0.136	1
Anp32b	0.0714995	-0.363773	0.593	0.682	1
Arhgap32	0.0715396	0.110351	0.61	0.432	1
A930004D18Rik	0.071605	0.0110594	0.186	0.068	1
Sirt3	0.0716751	-0.106811	0.559	0.409	1
Eid2	0.0717334	0.46202	0.678	0.455	1
Sde2	0.0717533	0.125668	0.763	0.568	1
Snf8	0.0717554	-0.0800132	0.441	0.295	1
Zc3h7b	0.0717824	-0.359155	0.254	0.295	1
Ppp2r5a	0.0717834	-0.406872	0.288	0.386	1
Rfc4	0.0718478	0.197791	0.186	0.045	1
Lhx4	0.0719154	-0.117495	0.39	0.295	1
Fam160b2	0.0720537	0.341227	0.254	0.091	1
Fam149a	0.0720623	-0.24393	0.39	0.341	1
Tmco3	0.0722051	0.107653	0.39	0.205	1
BC031181	0.0722455	0.348243	0.864	0.705	1
Nectin1	0.0722476	0.32283	0.542	0.318	1
Ddi2	0.0723083	0.227748	0.627	0.409	1
Casp8ap2	0.0723116	-0.286071	0.525	0.523	1
Zfp428	0.0724275	0.216529	0.559	0.341	1
Rab5if	0.0725214	0.283268	0.678	0.455	1
Fbxl15	0.0725292	0.157184	0.373	0.182	1
Phc2	0.0726215	0.27523	0.492	0.273	1
Smim10l1	0.072646	-0.0926758	0.746	0.591	1
Cc2d1b	0.0727414	-0.316191	0.085	0.25	1
Mrps7	0.072891	0.00343102	0.424	0.25	1
Ankrd12	0.0729086	-0.342362	0.949	1	1
Vps50	0.0730446	0.254821	0.441	0.227	1
Smad1	0.0730451	0.390194	0.373	0.205	1
Srsf6	0.0731344	0.0104259	0.678	0.5	1
Cnrip1	0.0732078	0.43748	0.746	0.545	1
Pcmtd2	0.0734833	-0.248889	0.898	0.841	1
Stk40	0.0734944	0.167052	0.492	0.295	1
Srp72	0.0735521	0.0861203	0.627	0.432	1
Kansl1l	0.073678	-0.239407	0.593	0.523	1
Clstn1	0.073711	0.282509	0.949	0.818	1
1110065P20Rik	0.0738275	0.05385	0.644	0.477	1
Psmb5	0.0738526	0.0485134	0.814	0.636	1
Pacsin2	0.0739128	-0.0171935	0.644	0.477	1
Ankrd40	0.0739389	0.165328	0.712	0.5	1
Trp53inp1	0.0741935	0.112662	0.322	0.136	1
Thrap3	0.074224	-0.215764	0.814	0.727	1
Cdk12	0.0744179	0.0143746	0.746	0.568	1
Hsf1	0.0744571	0.0374815	0.407	0.25	1
Pin1	0.0744951	0.315513	0.678	0.455	1
Krr1	0.0745363	0.126277	0.542	0.341	1
Ctr9	0.074539	-0.03741	0.729	0.568	1
Nme1	0.0745829	0.381911	0.797	0.795	1
Gpatch11	0.0745996	0.159903	0.576	0.364	1
Mtf2	0.0746321	-0.13473	0.458	0.341	1
Gm17690	0.0746705	-0.238185	0.034	0.159	1
A730063M14Rik	0.0748114	0.00313729	0.203	0.091	1
Fam114a2	0.0749054	0.333057	0.678	0.455	1
Yae1d1	0.0749638	-0.452727	0.441	0.545	1
Bag1	0.0751074	-0.216089	0.525	0.455	1
Drosha	0.0752777	0.288049	0.356	0.159	1
Gulo	0.0752905	0.32913	0.61	0.386	1
Nsmce2	0.0753386	-0.399934	0.407	0.432	1
Tbc1d23	0.0754878	0.0703446	0.525	0.341	1
Ccdc86	0.0755813	0.261483	0.22	0.068	1
Cd3eap	0.0757282	-0.312477	0.136	0.318	1
Usf3	0.075744	-0.337663	0.203	0.227	1
Asic3	0.0757624	0.25293	0.186	0.045	1
Cygb	0.0758286	-0.290542	0.051	0.182	1
Cyhr1	0.0758428	0.177627	0.559	0.364	1
Ddx27	0.0758998	0.0858539	0.441	0.25	1
Cd2bp2	0.0760122	0.175951	0.254	0.091	1
Usp14	0.0761156	0.291799	0.559	0.341	1
Dusp23	0.0761553	0.297283	0.356	0.159	1
1110038F14Rik	0.0761945	-0.101764	0.678	0.523	1
Sec61b	0.076209	0.24037	0.644	0.432	1
Acp1	0.0762378	0.217621	0.61	0.386	1
Emg1	0.0762447	-0.0129858	0.373	0.205	1
Kbtbd3	0.0763428	0.250712	0.356	0.159	1
Usp2	0.0763693	0.1459	0.678	0.477	1
Hprt	0.0763929	0.0362003	0.729	0.545	1
Parl	0.07656	-0.119852	0.441	0.318	1
Trappc9	0.0765847	0.361205	0.492	0.273	1
Hist3h2a	0.07685	0.296718	0.814	0.614	1
Med25	0.076854	0.282544	0.322	0.136	1
Wdr31	0.0769005	-0.0479267	0.763	0.614	1
Gm4792	0.0769193	0.50965	0.847	0.705	1
Spint2	0.0770146	0.184347	0.593	0.386	1
Nipsnap3b	0.0770734	-0.0266636	0.136	0.045	1
Chchd2	0.0772561	0.230081	1	0.955	1
Far1	0.0772954	-0.174599	0.61	0.523	1
Mecp2	0.077561	0.254398	0.712	0.5	1
Dennd6a	0.0776265	0.187641	0.492	0.295	1
Med12	0.0777363	-0.331852	0.153	0.273	1
Ganc	0.0778101	-0.374299	0.271	0.477	1
Ndrg1	0.0780468	0.436649	0.729	0.523	1
Gpbp1l1	0.0781838	-0.265376	0.373	0.341	1
Clip3	0.0782279	0.425543	0.22	0.068	1
Utp14a	0.0782484	0.16051	0.424	0.227	1
Mrpl15	0.0783478	0.129801	0.441	0.25	1
Pdrg1	0.0783998	0.0953245	0.458	0.273	1
Tcp1	0.0784545	-0.227116	0.661	0.614	1
Pomc	0.0786886	0.227066	0.186	0.045	1
Gadd45a	0.0787775	0.286889	0.559	0.341	1
Cox14	0.0788293	0.0773036	0.695	0.523	1
Wdr47	0.0790749	0.00205272	0.661	0.523	1
Snw1	0.0790793	0.117077	0.797	0.614	1
Mxd1	0.0791776	-0.0478498	0.407	0.273	1
Slc25a44	0.079232	-0.0432272	0.305	0.182	1
Ubald1	0.0794146	0.397782	0.373	0.182	1
Yif1b	0.0794628	0.242818	0.508	0.295	1
Anapc5	0.0795255	0.0522601	0.322	0.182	1
Fam45a	0.0796031	0.158465	0.61	0.409	1
Dstyk	0.0796035	0.0135071	0.678	0.5	1
Cpsf7	0.0797013	-0.438501	0.339	0.477	1
Pogk	0.0797509	0.219787	0.475	0.273	1
Etnk1	0.0797806	-0.304237	0.763	0.727	1
Ppid	0.0798011	-0.23664	0.525	0.5	1
Tsc22d1	0.0798596	-0.0934189	0.661	0.545	1
Guf1	0.0798864	-0.450042	0.22	0.364	1
Rbp3	0.0799616	0.155248	0.983	1	1
Clptm1l	0.0799724	-0.0608618	0.271	0.159	1
Rbak	0.0800665	0.133391	0.22	0.068	1
2810403D21Rik	0.0801974	0.0451131	0.119	0.023	1
Dcaf8	0.08038	-0.200772	0.729	0.682	1
Fibp	0.0803827	-0.447201	0.254	0.341	1
Hipk2	0.0803931	0.242735	0.627	0.409	1
Usp15	0.0805302	-0.137179	0.627	0.5	1
Fgf9	0.0805594	0.281377	0.186	0.045	1
Pdcd4	0.080771	0.247014	0.627	0.409	1
Fam126b	0.0807854	0.142637	0.695	0.5	1
Gskip	0.0808926	0.319742	0.288	0.114	1
Serp1	0.0809077	0.0706357	0.339	0.182	1
Sdc2	0.0809837	0.00815486	0.39	0.25	1
Ndufb4	0.0809973	-0.274187	0.831	0.773	1
Pwwp3b	0.0810627	-0.177776	0.034	0.159	1
Wdr59	0.0811698	-0.289473	0.136	0.318	1
Ftsj1	0.0813036	0.18882	0.22	0.068	1
Ankrd27	0.0813235	0.0122295	0.271	0.136	1
Hras	0.0813314	-0.00647512	0.559	0.386	1
Mis12	0.0813654	-0.262507	0.271	0.227	1
Ppp6r2	0.0814389	-0.161967	0.407	0.318	1
BC005624	0.081485	-0.278871	0.661	0.591	1
Rpl7	0.0814875	0.267713	1	0.955	1
Epc2	0.0815004	-0.303212	0.492	0.5	1
Eif4e2	0.081587	0.32934	0.508	0.295	1
Zfp709	0.081605	0.102708	0.136	0.023	1
Dnajb2	0.0816762	-0.143438	0.644	0.545	1
Wdr41	0.0819233	-0.386111	0.203	0.25	1
Sptb	0.0819937	0.0907816	0.492	0.318	1
Zfp949	0.0820059	0.204634	0.254	0.091	1
Csnk2b	0.0820182	0.189949	0.627	0.409	1
Scrn1	0.0821169	0.0780119	0.542	0.364	1
Mtln	0.0822169	0.125303	0.508	0.318	1
Gm48237	0.0822177	-0.188306	0.034	0.159	1
Arf5	0.0822554	0.211917	0.864	0.682	1
Cdkn1c	0.0822708	0.293401	0.407	0.205	1
Atp5l	0.0824258	0.232273	0.983	0.909	1
Strn4	0.0825907	0.3378	0.288	0.114	1
Cspg5	0.0826777	0.309562	0.695	0.477	1
Qtrt2	0.0827075	-0.477367	0.119	0.25	1
Mgarp	0.0827648	-0.172744	0.915	1	1
Pcdh9	0.0827868	0.220562	0.22	0.068	1
Mrpl48	0.0828507	0.0677764	0.525	0.341	1
Slc38a9	0.0829774	0.00874511	0.695	0.545	1
Etv5	0.0830559	-0.433296	0.068	0.182	1
Ndufb1-ps	0.0832486	-0.107582	0.864	0.727	1
Tyms	0.0832967	-0.0256454	0.136	0.045	1
Tmem59	0.0833583	0.22668	0.864	0.682	1
Pdzd8	0.083549	-0.0520147	0.661	0.523	1
Ncoa1	0.0835817	0.406866	0.729	0.523	1
Trub1	0.0836704	0.243715	0.322	0.136	1
Gpcpd1	0.0837247	0.260687	0.373	0.182	1
Zfp784	0.0838254	0.0659723	0.203	0.068	1
Fbxo27	0.0839529	0.283064	0.322	0.136	1
Ndufa11	0.0839938	0.0768322	0.797	0.636	1
Gm11342	0.0840755	-0.330062	0.373	0.432	1
Abhd14b	0.0841817	0.382788	0.424	0.227	1
Kif3b	0.0841971	-0.203705	0.492	0.432	1
Rint1	0.0842365	-0.0645424	0.356	0.227	1
Itpr1	0.0846377	0.176513	0.136	0.023	1
Arpc1a	0.0846521	0.337123	0.559	0.341	1
Lrtm1	0.0848999	0.496574	0.339	0.159	1
Nbr1	0.0850333	0.0266305	0.729	0.545	1
Swt1	0.0850876	0.247901	0.712	0.5	1
Zfp74	0.085096	0.245824	0.254	0.091	1
Cmtr1	0.0851159	0.0786673	0.593	0.409	1
Ngrn	0.0851181	0.377891	0.458	0.25	1
C1qtnf4	0.0851948	0.178102	0.525	0.318	1
Ublcp1	0.085195	0.314914	0.407	0.205	1
Psme2	0.0852702	0.192243	0.136	0.023	1
Rab24	0.0852925	0.42025	0.475	0.273	1
Tle1	0.0853077	0.170909	0.254	0.091	1
Otulin	0.0853241	-0.419954	0.254	0.364	1
Pip5k1c	0.0853564	0.276554	0.288	0.114	1
Prelid1	0.0854093	-0.120857	0.542	0.409	1
Tprkb	0.0855147	0.328608	0.407	0.205	1
Akt2	0.0855163	0.0146865	0.22	0.091	1
Amer2	0.0855207	-0.063931	0.831	0.727	1
Bex2	0.0856433	0.27694	0.898	0.75	1
Hnrnpab	0.0857201	-0.149262	0.746	0.591	1
Ophn1	0.0857914	0.170379	0.136	0.023	1
Phf20l1	0.0858019	-0.269496	0.661	0.614	1
Zswim6	0.0858793	0.369414	0.254	0.091	1
Actr8	0.0861226	0.00890502	0.407	0.273	1
Cdan1	0.0861558	0.197627	0.22	0.068	1
Ercc5	0.086201	-0.249309	0.322	0.25	1
Psmd6	0.0867539	0.0169816	0.61	0.455	1
Glcci1	0.0871279	0.393836	0.746	0.591	1
Gm15952	0.0872176	0.163011	0.136	0.023	1
Twsg1	0.0874265	0.160946	0.424	0.227	1
Fosb	0.0875015	0.532423	0.508	0.295	1
Kat14	0.0876083	-0.241999	0.051	0.182	1
Cyb5a	0.0878748	0.172752	0.254	0.091	1
Rab8a	0.0878854	0.39384	0.441	0.25	1
Umps	0.087929	0.0736884	0.169	0.045	1
Mrps33	0.088122	0.449036	0.763	0.591	1
Ino80c	0.0881574	0.146594	0.22	0.068	1
Rcbtb1	0.0881685	0.0518999	0.203	0.068	1
Gtpbp8	0.0881989	-0.494283	0.271	0.386	1
Gss	0.0884047	0.127644	0.203	0.068	1
Sntb2	0.0884071	-0.0126727	0.712	0.591	1
Nat9	0.0884425	-0.121337	0.373	0.273	1
Smg6	0.0884438	-0.0904082	0.576	0.477	1
Ackr1	0.0884631	-0.117981	0.441	0.318	1
Hnrnph3	0.0884882	0.0259507	0.746	0.614	1
Taf6l	0.0885977	0.223686	0.22	0.068	1
Tmem258	0.0886173	0.194069	0.644	0.432	1
Jund	0.0887808	-0.182544	0.881	0.818	1
Ddx47	0.0887822	0.232204	0.254	0.091	1
Cutal	0.0887953	0.190393	0.136	0.023	1
Huwe1	0.088828	0.0670512	0.763	0.614	1
Mest	0.0889408	-0.0477518	0.441	0.318	1
Exd2	0.0892418	0.214306	0.22	0.068	1
Spcs3	0.0892419	-0.0143865	0.237	0.114	1
Scmh1	0.0894123	0.222111	0.458	0.25	1
Mapk8ip3	0.0895696	0.109045	0.373	0.205	1
Hipk1	0.0896969	-0.341695	0.407	0.364	1
Sgta	0.089701	-0.0377221	0.508	0.341	1
Frmd4b	0.0897635	-0.0279756	0.847	0.727	1
Plxnb2	0.0898057	0.188275	0.22	0.068	1
Higd1a	0.0899034	0.207121	0.763	0.568	1
Diablo	0.0900222	0.0462285	0.407	0.25	1
Slc38a3	0.090033	-0.104752	0.712	0.568	1
Heatr5b	0.0901508	0.0246805	0.271	0.136	1
Ift74	0.0901958	-0.143265	0.712	0.614	1
Ccdc127	0.0905788	0.352492	0.661	0.455	1
Rabepk	0.0906466	-0.0214021	0.373	0.205	1
Capn10	0.0907057	0.218341	0.136	0.023	1
Mrtfa	0.0907494	-0.207321	0.017	0.114	1
C9orf72	0.09083	-0.237822	0.186	0.159	1
Armc1	0.0910975	-0.38591	0.644	0.636	1
Pla2g7	0.0911038	-0.248212	0.593	0.523	1
Psmd12	0.0912362	0.211714	0.729	0.523	1
Ranbp10	0.0912587	0.361387	0.373	0.182	1
Mfhas1	0.0912908	0.233691	0.458	0.25	1
Frg2f1	0.0913631	0.164638	0.136	0.023	1
Adipor2	0.0914121	0.153873	0.339	0.159	1
Kdm5a	0.091423	0.173142	0.627	0.432	1
Rbm4	0.0914798	0.316767	0.508	0.295	1
Mtr	0.0915703	-0.378666	0.22	0.386	1
Fbxo33	0.0916359	0.403039	0.373	0.182	1
Yod1	0.0916919	0.252581	0.458	0.25	1
Bcas2	0.0918376	0.349202	0.729	0.523	1
Pgam5	0.0919062	0.286297	0.254	0.091	1
Nt5m	0.0920197	0.226108	0.254	0.091	1
9330121J05Rik	0.0922502	0.203053	0.136	0.023	1
Fbxo9	0.0923062	0.363453	0.864	0.727	1
Stoml2	0.0923308	-0.000542951	0.356	0.227	1
Gng5	0.0925065	-0.00098604	0.458	0.318	1
Nsmce1	0.0925284	0.210237	0.305	0.136	1
Snhg3	0.0928355	-0.0408483	0.339	0.205	1
Pex26	0.0933043	0.153899	0.136	0.023	1
Nmd3	0.093366	0.199529	0.339	0.159	1
Ppp3ca	0.0937234	0.194766	0.847	0.682	1
Rpl35a	0.093742	-0.0475757	0.983	0.886	1
Frmpd2	0.0938194	-0.389219	0.525	0.614	1
Stk19	0.0939891	0.300838	0.339	0.159	1
Trim67	0.0940894	0.215216	0.136	0.023	1
Nsd1	0.0945054	-0.00805036	0.763	0.636	1
Ulk1	0.0945217	0.152785	0.271	0.114	1
Hbp1	0.0945588	0.177067	0.373	0.182	1
Cops5	0.09465	-0.0400161	0.593	0.455	1
Zfp853	0.0946939	-0.247217	0.017	0.114	1
Pdpk1	0.0947927	0.235053	0.644	0.432	1
Ankrd54	0.0948136	0.0442077	0.305	0.159	1
Arih1	0.0952204	0.0761461	0.695	0.5	1
Eif3d	0.0952808	0.40767	0.661	0.455	1
Actl6b	0.0952855	0.244593	0.339	0.159	1
Kif21b	0.0953905	-0.0487384	0.712	0.591	1
Eif1a	0.0954283	-0.326394	0.814	0.886	1
Oscp1	0.0955149	0.289	0.373	0.182	1
Trp53i13	0.0956223	0.0686129	0.119	0.023	1
Tm2d2	0.0956653	0.122954	0.559	0.364	1
Crem	0.0956693	-0.00759614	0.254	0.136	1
Gatad2a	0.0957197	0.238532	0.492	0.295	1
Naxd	0.0957382	-0.333933	0.525	0.477	1
Vegfb	0.0957647	0.240037	0.169	0.045	1
Mindy1	0.0958256	-0.196265	0.169	0.091	1
Lsm1	0.0962334	-0.259918	0.254	0.227	1
Setd5	0.0964754	-0.321614	0.661	0.682	1
Tmsb10	0.0965991	0.416755	0.949	0.977	1
Ppp1r12a	0.0968294	0.267462	0.746	0.545	1
Atl1	0.0969886	-0.261569	0.051	0.182	1
Usf2	0.0971046	-0.0459539	0.678	0.545	1
Fbxo21	0.0971792	0.116702	0.271	0.114	1
Rps23	0.0972305	0.0133715	0.983	0.909	1
Lsg1	0.0975684	-0.027077	0.373	0.25	1
Psmd1	0.0976101	0.0326774	0.661	0.5	1
Zfp148	0.0976403	-0.133927	0.78	0.682	1
Mtpap	0.09767	-0.389721	0.169	0.273	1
Dhx34	0.0977785	0.114987	0.136	0.023	1
Twnk	0.0981967	0.18544	0.136	0.023	1
Gm26559	0.0982272	-0.0732933	0.068	0.205	1
A230051N06Rik	0.0983283	0.204434	0.136	0.023	1
Gm16286	0.0983564	0.04214	0.424	0.25	1
Atxn7l2	0.0984164	0.169574	0.136	0.023	1
Numa1	0.0985332	0.0410315	0.39	0.25	1
Srp68	0.0985394	0.287676	0.373	0.182	1
Slc25a25	0.0985815	-0.312254	0.475	0.455	1
Arhgef4	0.0986722	-0.186354	0.051	0.182	1
Gpaa1	0.098852	-0.12002	0.203	0.091	1
Slc22a17	0.0989799	0.153963	0.136	0.023	1
Zfp207	0.0990255	-0.345705	0.627	0.614	1
Lcn2	0.0991999	0.170429	0.136	0.023	1
Kpnb1	0.0992101	-0.149096	0.407	0.318	1
Vcpip1	0.0992824	0.0449087	0.542	0.364	1
Rrnad1	0.0993041	0.0267266	0.441	0.295	1
Setd3	0.0993362	0.135343	0.475	0.295	1
Dhfr	0.0994129	0.207601	0.136	0.023	1
Mta1	0.0994951	0.232179	0.136	0.023	1
Atpif1	0.0995941	0.496051	0.797	0.659	1
Xpo4	0.0996158	-0.343918	0.153	0.318	1
Mlf1	0.0997065	0.259618	0.373	0.182	1
Dpm1	0.0998864	0.169119	0.695	0.5	1
Cops2	0.100027	-0.0978375	0.492	0.364	1
Otud4	0.10014	0.26609	0.576	0.364	1
Asns	0.100181	0.203716	0.271	0.114	1
Vmp1	0.100204	-0.150606	0.627	0.523	1
Leng8	0.10037	0.276879	0.746	0.545	1
Ctcf	0.100399	-0.114251	0.831	0.75	1
B4galt3	0.100405	-0.117674	0.237	0.159	1
Zfp629	0.100447	0.26519	0.203	0.068	1
Atg16l1	0.100608	0.131014	0.525	0.341	1
Mplkip	0.100778	-0.351347	0.492	0.455	1
Ints3	0.100957	0.134327	0.305	0.136	1
Ubxn2a	0.101006	-0.0247094	0.746	0.545	1
Lnpep	0.101088	-0.316238	0.441	0.432	1
Dync1li1	0.101159	-0.0504146	0.814	0.682	1
Slc25a12	0.101455	0.244761	0.424	0.227	1
Cinp	0.101544	0.0674443	0.22	0.091	1
Nae1	0.101722	0.286054	0.678	0.477	1
Fam117b	0.101848	0.407858	0.424	0.227	1
Zbtb6	0.101897	-0.209501	0.373	0.295	1
Tmem256	0.101912	0.406817	0.542	0.364	1
Rpl4	0.102049	-0.268542	0.881	0.818	1
Mcf2	0.102085	-0.163815	0.119	0.068	1
1810058I24Rik	0.102172	-0.178951	0.475	0.386	1
Ppp2ca	0.102181	-0.180766	0.78	0.659	1
Brca2	0.102242	0.118732	0.169	0.045	1
1500015A07Rik	0.102262	0.112597	0.322	0.159	1
Hemk1	0.102337	-0.391881	0.153	0.295	1
Cwf19l2	0.102367	0.403507	0.661	0.477	1
Rapgef5	0.102487	0.122039	0.746	0.568	1
U2af1l4	0.102555	-0.0491138	0.424	0.318	1
Zdhhc17	0.102808	0.373996	0.593	0.386	1
Spop	0.102838	-0.121549	0.729	0.636	1
Slc39a3	0.102888	-0.261586	0.288	0.205	1
Camk2b	0.102929	-0.385022	0.712	0.864	1
Acaca	0.103126	0.145872	0.559	0.364	1
Mrpl24	0.103391	-0.185229	0.508	0.432	1
Rpl14	0.103431	-0.190333	0.966	0.932	1
Fam50a	0.103495	-0.344093	0.407	0.432	1
Lasp1	0.103619	0.0417425	0.271	0.136	1
Tmem38a	0.103634	-0.40929	0.153	0.25	1
Ankrd13a	0.103805	0.162114	0.305	0.136	1
mt-Nd1	0.104166	0.301823	0.983	0.932	1
Ppfia1	0.10459	-0.0227477	0.492	0.364	1
Eef1akmt1	0.104601	0.107611	0.288	0.136	1
Magoh	0.104627	0.0885853	0.627	0.455	1
Acad8	0.104656	-0.268679	0.068	0.205	1
Pstk	0.104783	-0.01265	0.475	0.318	1
Gm50240	0.104789	0.410273	0.475	0.295	1
Anapc11	0.104818	0.280097	0.525	0.318	1
Rpp30	0.104878	0.189157	0.39	0.205	1
2024-03-09	0.104893	0.250001	0.339	0.159	1
Mpv17	0.105483	0.139193	0.271	0.114	1
Mrps25	0.105503	0.107768	0.627	0.432	1
Pomp	0.105619	0.319835	0.831	0.659	1
Rab6a	0.105888	-0.0591079	0.644	0.523	1
Fra10ac1	0.106034	-0.0313187	0.475	0.341	1
E530011L22Rik	0.106131	-0.173788	0.322	0.25	1
Taok3	0.106195	-0.107597	0.746	0.659	1
Lpin1	0.106328	0.485577	0.627	0.432	1
Wasl	0.106397	0.176557	0.61	0.409	1
Cyp4f13	0.106641	0.12197	0.169	0.045	1
Mapre1	0.106735	0.408799	0.525	0.318	1
Fgf12	0.106749	-0.206179	0.017	0.114	1
Pgd	0.10677	0.340144	0.339	0.159	1
Cdv3	0.106794	-0.108283	0.61	0.523	1
Rpl26	0.106907	0.0596164	1	0.932	1
Arid5b	0.106999	0.266207	0.339	0.159	1
Chrac1	0.107066	0.106378	0.712	0.523	1
Gpatch8	0.107164	-0.0122254	0.814	0.682	1
Rab6b	0.107291	0.0666699	0.542	0.386	1
Naa15	0.10735	-0.0150151	0.593	0.477	1
Stt3a	0.107428	0.139413	0.271	0.114	1
Calu	0.107575	0.26577	0.424	0.227	1
Sv2a	0.107618	0.406509	0.712	0.523	1
Zranb1	0.107685	-0.384449	0.864	0.864	1
Pithd1	0.107749	-0.0192323	0.39	0.25	1
Trappc1	0.107886	0.227607	0.458	0.273	1
Tusc3	0.10793	0.17591	0.78	0.591	1
Rnf130	0.108012	-0.0629214	0.22	0.114	1
6030458C11Rik	0.108239	0.258164	0.424	0.227	1
Rex1bd	0.10843	-0.337532	0.593	0.545	1
Ssbp1	0.108544	0.25906	0.593	0.386	1
Pigq	0.10877	0.097111	0.322	0.159	1
Frmd5	0.108885	0.235149	0.203	0.068	1
Crcp	0.109047	-0.206052	0.322	0.295	1
Snx15	0.109118	0.0513055	0.356	0.205	1
Meg3	0.109179	0.553175	0.356	0.182	1
Eef1e1	0.109228	0.100681	0.458	0.273	1
Nras	0.109277	0.0824441	0.525	0.341	1
Dnal4	0.109318	-0.112728	0.373	0.273	1
1600012H06Rik	0.109404	-0.0959774	0.39	0.273	1
Sirt5	0.10941	-0.239191	0.136	0.114	1
Kdm6b	0.109426	0.148553	0.475	0.295	1
Gbf1	0.109651	0.268519	0.661	0.455	1
Capza2	0.109704	0.0974291	0.593	0.409	1
Stxbp5l	0.109725	0.20711	0.305	0.136	1
Rnf167	0.109727	0.129601	0.458	0.273	1
Hmgcs1	0.109727	0.182717	0.492	0.295	1
Fen1	0.109807	0.0326284	0.271	0.136	1
Mtch1	0.110052	0.247514	0.763	0.568	1
2810002D19Rik	0.110072	-0.134551	0.017	0.114	1
Gpr108	0.11016	-0.438047	0.322	0.477	1
Man1a2	0.110194	-0.268321	0.458	0.432	1
Cxxc5	0.110208	0.315603	0.661	0.455	1
Ubn2	0.110415	-0.228784	0.814	0.75	1
Dhrs7	0.110522	0.202535	0.305	0.136	1
Pdcl	0.11063	0.071887	0.475	0.295	1
Gpatch2	0.110679	-0.181398	0.475	0.364	1
Tpgs2	0.11075	0.338023	0.593	0.386	1
Ap1ar	0.111094	-0.0955497	0.373	0.25	1
Mapt	0.111178	0.0885914	0.203	0.068	1
Tnfrsf8	0.111325	-0.118359	0.017	0.114	1
Snrnp200	0.111367	-0.0193398	0.61	0.455	1
Mttp	0.11145	0.0551666	0.271	0.136	1
Ilvbl	0.11186	-0.0050262	0.271	0.136	1
Dnajc1	0.111956	-0.235304	0.407	0.364	1
Rpl6	0.112005	0.164233	0.983	0.886	1
Hsf2	0.112018	0.000872288	0.373	0.227	1
Epha10	0.112209	-0.201531	0.305	0.205	1
Asap1	0.112271	-0.169563	0.407	0.273	1
Sall3	0.112273	-0.00567277	0.39	0.25	1
Endog	0.112279	0.112228	0.339	0.182	1
Fam13b	0.112313	-0.301858	0.424	0.455	1
Rgs9	0.112347	-0.261401	0.898	0.955	1
Wwox	0.112622	0.210099	0.542	0.341	1
Fam122a	0.113161	-0.361377	0.424	0.523	1
Dync1i2	0.113194	0.371414	0.814	0.636	1
Zfp622	0.113209	-0.161198	0.339	0.25	1
Abhd17a	0.113255	-0.10223	0.661	0.545	1
Gna13	0.113403	0.170248	0.305	0.136	1
Safb2	0.113698	0.229356	0.593	0.386	1
Ddx54	0.113892	0.154836	0.305	0.136	1
Jchain	0.113914	0.0425782	0.525	0.364	1
Cpt1a	0.113999	0.140348	0.729	0.545	1
Polr3b	0.114115	-0.27897	0.034	0.136	1
Foxj3	0.114439	-0.152195	0.373	0.318	1
Tsen15	0.11445	-0.306934	0.119	0.273	1
Fbxo31	0.114453	0.269106	0.237	0.091	1
Trp53inp2	0.114585	-0.0974681	0.627	0.523	1
Rnf10	0.114853	-0.077663	0.797	0.682	1
Mrps17	0.115033	0.0528096	0.424	0.273	1
Plk5	0.115058	0.0926318	0.542	0.364	1
Acadm	0.115194	-0.167729	0.678	0.591	1
Igf2bp3	0.115213	0.217179	0.39	0.205	1
Mrpl30	0.115311	-0.283663	0.559	0.523	1
Suco	0.115415	-0.189542	0.441	0.386	1
Prkcz	0.11552	0.104975	0.593	0.409	1
Birc6	0.11555	-0.0742972	0.78	0.659	1
Prepl	0.115586	-0.0857527	0.576	0.455	1
Zfp574	0.115725	0.251924	0.22	0.091	1
Haus7	0.115903	0.107623	0.119	0.023	1
Maneal	0.115996	0.14847	0.356	0.182	1
Elmod1	0.116144	0.312335	0.373	0.205	1
Eif4ebp3	0.116184	0.128714	0.169	0.045	1
Acot13	0.116406	-0.0579096	0.373	0.25	1
Rabgef1	0.116418	-0.233444	0.695	0.659	1
Spats2	0.116438	0.211951	0.441	0.25	1
Zmym5	0.11654	0.108689	0.627	0.455	1
D10Wsu102e	0.116603	-0.207708	0.508	0.477	1
Lgr5	0.116868	0.128905	0.39	0.227	1
Klhl24	0.117159	-0.0747318	0.644	0.523	1
C1galt1c1	0.117185	0.245198	0.271	0.114	1
Mzt1	0.117347	0.0525569	0.271	0.136	1
Map3k12	0.117404	0.11543	0.542	0.364	1
Shq1	0.117489	0.0158575	0.102	0.023	1
Man2a2	0.117516	-0.283235	0.729	0.773	1
Plekha7	0.117527	-0.13396	0.22	0.159	1
Rfx7	0.11761	0.0121935	0.407	0.273	1
Cul4a	0.117649	-0.088899	0.492	0.364	1
Vapa	0.117702	0.331824	0.797	0.614	1
4931406P16Rik	0.117761	-0.0618902	0.729	0.591	1
Rpl41	0.117934	0.201788	0.983	0.909	1
Psmc2	0.117963	-0.23833	0.695	0.636	1
Gak	0.118101	0.132541	0.203	0.068	1
Gde1	0.118211	0.127908	0.678	0.5	1
Stx7	0.118249	0.421929	0.305	0.136	1
Nudcd1	0.118501	0.162535	0.203	0.068	1
Tada2a	0.118509	-0.254978	0.169	0.341	1
Ascc3	0.118558	-0.399712	0.39	0.432	1
Max	0.118587	0.0893722	0.576	0.386	1
Hus1	0.118684	0.1215	0.169	0.045	1
Prpf38b	0.118996	-0.112522	0.814	0.705	1
Lrrc49	0.119037	-0.00622156	0.542	0.386	1
Gm10353	0.119051	0.121988	0.169	0.045	1
Cacybp	0.119065	-0.39146	0.695	0.773	1
Zfp30	0.119143	0.113289	0.288	0.136	1
Rnf152	0.119173	0.0652953	0.102	0.023	1
Prkra	0.119317	0.13794	0.237	0.091	1
Nenf	0.119383	0.197266	0.559	0.364	1
Apbb1	0.119387	0.089247	0.864	0.705	1
Lmo4	0.119459	0.260246	0.305	0.136	1
Ywhaq	0.119958	0.230625	0.915	0.773	1
Mettl21a	0.120209	-0.0941596	0.136	0.068	1
Sgf29	0.1203	0.0101461	0.169	0.068	1
Zfand6	0.120307	0.110705	0.864	0.705	1
Cep170	0.120536	0.299137	0.305	0.136	1
Slc48a1	0.120643	0.143319	0.407	0.227	1
Tra2b	0.120724	-0.0304833	0.814	0.682	1
Npc2	0.120914	-0.219748	0.39	0.295	1
Cetn2	0.120989	-0.228754	0.559	0.5	1
Gulp1	0.121024	0.260676	0.305	0.136	1
Katnal2	0.121138	0.234376	0.237	0.091	1
Maged1	0.121384	-0.219993	0.542	0.523	1
Ppfia2	0.121688	0.0815616	0.831	0.682	1
Ddah2	0.121722	0.141725	0.237	0.091	1
Atp5c1	0.12212	-0.146029	0.932	0.864	1
Copa	0.12215	0.239646	0.678	0.477	1
Podxl	0.122199	0.244033	0.678	0.477	1
Lman2	0.122243	-0.392006	0.254	0.386	1
Ubqln2	0.122553	-0.0463932	0.542	0.432	1
Nrtn	0.122714	-0.0811126	0.508	0.386	1
Gm16759	0.122881	-0.105035	0.034	0.136	1
Zfp369	0.122915	0.176902	0.271	0.114	1
Emc6	0.122923	0.0692314	0.678	0.5	1
Plgrkt	0.123016	0.224403	0.492	0.295	1
Pten	0.123085	0.218448	0.797	0.614	1
Rer1	0.123104	0.25013	0.881	0.727	1
Ikbkg	0.123246	-0.193806	0.186	0.159	1
Herc3	0.12337	-0.232918	0.78	0.75	1
Mospd2	0.123401	0.3259	0.169	0.045	1
Ipo13	0.123438	0.175695	0.169	0.045	1
Myl12b	0.123503	-0.320013	0.542	0.545	1
Gtf2e1	0.123516	0.148068	0.203	0.068	1
Tnip1	0.123567	0.210773	0.169	0.045	1
Lrrcc1	0.123634	-0.412037	0.254	0.318	1
Tmem80	0.123738	-0.352148	0.424	0.5	1
Rax	0.123912	0.403571	0.864	0.705	1
Dpf3	0.123958	-0.265529	0.525	0.523	1
Ccsap	0.124266	0.232213	0.119	0.023	1
Cplx4	0.124273	-0.259869	0.949	0.932	1
Shroom3	0.124332	0.0795285	0.441	0.273	1
Slc35c2	0.124349	0.216727	0.169	0.045	1
Uri1	0.124353	0.169078	0.661	0.477	1
mt-Atp8	0.124362	-0.294258	0.441	0.432	1
Ddx19b	0.124441	0.174961	0.271	0.114	1
Ipo8	0.124502	-0.216717	0.475	0.364	1
Elp5	0.124552	0.337861	0.373	0.205	1
Kdsr	0.12474	-0.375762	0.525	0.568	1
Nudcd2	0.124827	0.0106153	0.373	0.227	1
Ccnj	0.124986	-0.111162	0.186	0.114	1
Zkscan14	0.124988	0.145525	0.169	0.045	1
4430402I18Rik	0.124999	0.181403	0.169	0.045	1
Slc46a3	0.125062	0.132966	0.169	0.045	1
Ubr1	0.125173	-0.362537	0.39	0.432	1
Tm9sf4	0.125261	-0.0374564	0.458	0.318	1
Aftph	0.125281	-0.106569	0.441	0.364	1
Uckl1os	0.125342	-0.39854	0.525	0.591	1
Kdm5b	0.125443	0.17964	0.898	0.75	1
Tirap	0.125605	0.178888	0.169	0.045	1
Snx16	0.12561	0.195176	0.237	0.091	1
Inafm1	0.125613	0.153043	0.203	0.068	1
Htra2	0.125633	-0.310617	0.22	0.295	1
Pard6a	0.125652	0.0103305	0.203	0.091	1
Zfp46	0.125848	0.16117	0.169	0.045	1
Mocs3	0.125887	0.1347	0.169	0.045	1
Fdxr	0.12589	-0.077312	0.203	0.114	1
Hnrnpa1	0.125902	0.182048	0.797	0.614	1
Rhot2	0.125962	0.166246	0.678	0.5	1
Zbtb45	0.126053	0.340943	0.169	0.045	1
Gm16104	0.126178	0.31487	0.407	0.227	1
Cdc37	0.12621	0.0254501	0.763	0.591	1
Ubxn4	0.126217	-0.0682176	0.881	0.795	1
Agtpbp1	0.126256	0.285848	0.915	0.773	1
Hspd1	0.126364	0.109111	0.847	0.682	1
Actr3	0.126367	-0.170871	0.593	0.523	1
Phf12	0.126447	-0.18658	0.525	0.477	1
Spast	0.126567	0.0311421	0.441	0.295	1
Gm9993	0.126731	-0.0389507	0.271	0.159	1
Rdh14	0.126803	0.171493	0.458	0.273	1
6720427I07Rik	0.126804	0.100194	0.373	0.205	1
Rbm4b	0.126837	-0.120219	0.661	0.523	1
Mir124a-1hg	0.126906	0.404061	0.966	0.909	1
Kmt5c	0.126917	0.19179	0.407	0.227	1
Trim2	0.127004	-0.140858	0.746	0.705	1
Arhgef2	0.12705	0.104565	0.525	0.341	1
Mrps18c	0.1273	-0.220886	0.458	0.432	1
Mef2a	0.127405	-0.0182867	0.695	0.568	1
Nipsnap1	0.127621	0.166896	0.237	0.091	1
Raf1	0.127863	0.261299	0.492	0.295	1
Ikzf5	0.12803	0.169593	0.508	0.341	1
Bnip3	0.128101	-0.280109	0.322	0.227	1
Zfp414	0.128183	0.238061	0.237	0.091	1
Ahsa2	0.128214	-0.350786	0.186	0.295	1
Rbck1	0.128251	0.190026	0.356	0.182	1
Ubr2	0.128389	0.231349	0.61	0.409	1
Mrpl10	0.128624	0.0953894	0.153	0.045	1
Hmg20a	0.128721	0.149124	0.475	0.295	1
Hspa5	0.128736	-0.305417	0.949	0.909	1
BC034090	0.128776	0.254485	0.492	0.295	1
Hdlbp	0.128803	-0.372077	0.627	0.614	1
Aurkaip1	0.12881	0.169133	0.661	0.477	1
Dancr	0.129041	0.255261	0.237	0.091	1
Nol7	0.129064	0.294419	0.814	0.659	1
Gabpb2	0.129185	-0.37523	0.271	0.386	1
2024-09-07	0.129246	0.0660709	0.847	0.705	1
Pik3ip1	0.129252	0.0743006	0.119	0.023	1
Rtcb	0.129285	0.256407	0.441	0.25	1
Tufm	0.129403	0.23466	0.271	0.114	1
Ttc13	0.129411	0.0590763	0.119	0.023	1
Ralgapa1	0.129458	-0.301884	0.542	0.614	1
Zfp667	0.129458	-0.351719	0.119	0.273	1
Mdp1	0.129485	0.248957	0.441	0.25	1
Pabpc4	0.129559	0.223581	0.271	0.114	1
Mllt11	0.129842	0.132154	0.288	0.136	1
Mtmr14	0.130138	0.133533	0.288	0.136	1
Rara	0.130341	0.231095	0.271	0.114	1
Usp38	0.130363	0.244064	0.271	0.114	1
Mrpl34	0.130522	0.179652	0.729	0.545	1
Pgm1	0.130548	0.33356	0.441	0.25	1
Rassf1	0.130696	0.259419	0.271	0.114	1
Dcaf12	0.130946	0.159313	0.203	0.068	1
Sumo2	0.130976	0.16224	0.915	0.977	1
Prkcsh	0.131005	0.0444027	0.542	0.386	1
Tom1l2	0.131047	0.0801635	0.288	0.136	1
Ssr2	0.13108	0.0993974	0.593	0.409	1
Dnajc4	0.131396	-0.185957	0.22	0.159	1
Pde6a	0.131396	-0.322477	0.831	0.795	1
Abraxas1	0.131406	0.263275	0.203	0.068	1
Gm45159	0.131526	0.339139	0.695	0.5	1
Rbl2	0.131625	0.153842	0.424	0.25	1
Cep250	0.131706	0.0717172	0.61	0.455	1
Nbas	0.131745	0.00921282	0.339	0.205	1
Vps4a	0.131912	-0.016641	0.458	0.318	1
Ube2n	0.13192	0.00913104	0.61	0.455	1
Gnb1	0.132131	-0.117466	0.932	1	1
Nono	0.132162	0.246892	0.712	0.523	1
Vamp7	0.132293	0.202222	0.288	0.136	1
Smarcc2	0.13233	0.082125	0.644	0.477	1
Cdhr1	0.132458	0.0548697	0.949	0.841	1
Xpo1	0.132471	0.106478	0.542	0.386	1
Eif2s3x	0.132748	0.0178346	0.458	0.318	1
Tm7sf3	0.132766	0.188226	0.203	0.068	1
Dnm1l	0.132901	0.219423	0.729	0.545	1
Nkiras2	0.133061	-0.0335128	0.271	0.136	1
Zfp942	0.133083	0.119393	0.288	0.136	1
Hyou1	0.133134	-0.0529994	0.271	0.159	1
Mtdh	0.133367	0.141448	0.881	0.727	1
Morn4	0.1334	-0.403336	0.034	0.136	1
Kansl1	0.133443	0.295341	0.712	0.523	1
Ndufab1	0.133464	0.220094	0.881	0.727	1
Actr6	0.133481	0.166395	0.373	0.205	1
Eif4a3	0.133486	0.35446	0.61	0.432	1
Gpsm1	0.13349	0.11818	0.559	0.386	1
Mxd4	0.133631	0.404546	0.441	0.273	1
Tyw5	0.133737	0.198578	0.237	0.091	1
Mif	0.133751	0.356783	0.847	0.682	1
Snap91	0.133816	-0.112982	0.763	0.636	1
Pbx1	0.133916	0.211355	0.881	0.727	1
Ciapin1	0.133922	0.193762	0.322	0.159	1
Slirp	0.133984	0.128595	0.576	0.386	1
Mapk3	0.134048	0.239795	0.203	0.068	1
Tkfc	0.134065	0.195153	0.237	0.091	1
Ndufv1	0.1342	-0.363329	0.746	0.773	1
Ube2s	0.134217	0.362369	0.627	0.432	1
Sec24c	0.134549	-0.284621	0.22	0.295	1
Cul1	0.134725	0.364345	0.661	0.477	1
Map2k2	0.134972	0.0164738	0.525	0.386	1
Ankzf1	0.13505	0.1623	0.203	0.068	1
Atf6b	0.135099	-0.206878	0.102	0.25	1
AC149090.1	0.135131	-0.0792942	0.356	0.25	1
Gm17251	0.135365	0.0888277	0.119	0.023	1
1190005I06Rik	0.135468	0.315676	0.78	0.636	1
Ccdc39	0.135487	-0.386291	0.186	0.318	1
Ephx2	0.135551	-0.0879626	0.22	0.136	1
Hacd3	0.135588	0.035241	0.593	0.409	1
Ttyh1	0.135629	0.0924305	0.847	0.682	1
Cnga3	0.135666	0.093824	0.525	0.364	1
Casp7	0.135734	-0.220488	0.458	0.409	1
Vsx2	0.135745	0.214798	0.119	0.023	1
Tmem183a	0.135835	0.327594	0.288	0.136	1
Hivep2	0.135894	-0.349034	0.153	0.25	1
Trappc10	0.135905	0.184375	0.542	0.364	1
4833420G17Rik	0.136022	-0.234176	0.542	0.5	1
Ints11	0.136061	0.18796	0.203	0.068	1
Foxred2	0.13613	0.224976	0.203	0.068	1
Fam89b	0.136156	0.193985	0.203	0.068	1
Srebf2	0.136192	0.135219	0.288	0.136	1
2310061I04Rik	0.136244	0.213705	0.356	0.182	1
Sipa1l3	0.136282	0.182955	0.356	0.182	1
Thumpd3	0.136375	0.197322	0.203	0.068	1
Zfp568	0.136441	0.166836	0.203	0.068	1
Hinfp	0.136673	-0.061105	0.288	0.159	1
Mtch2	0.13671	0.168773	0.593	0.409	1
Alg1	0.136765	0.227085	0.237	0.091	1
Tpp1	0.136803	-0.312551	0.593	0.636	1
Ubr4	0.137192	0.185073	0.508	0.318	1
Tardbp	0.137214	0.0323771	0.729	0.591	1
Eml3	0.137472	0.134056	0.475	0.295	1
Tmem35a	0.137487	-0.317721	0.186	0.318	1
Lrrc42	0.137615	0.10502	0.254	0.114	1
Tpp2	0.137659	-0.381595	0.322	0.432	1
Cables2	0.137678	0.230491	0.322	0.159	1
Zfp592	0.137806	0.164597	0.322	0.159	1
Cse1l	0.137953	-0.0736282	0.373	0.273	1
Cnot6	0.138121	0.314709	0.881	0.75	1
Scd2	0.138285	0.330281	0.356	0.182	1
Scrn3	0.138368	-0.352039	0.153	0.273	1
Mrpl12	0.138536	0.16323	0.424	0.25	1
Mogat1	0.138792	0.243585	0.22	0.091	1
Alg14	0.138835	0.0774865	0.186	0.068	1
Itgb3bp	0.138905	0.190176	0.22	0.091	1
Clta	0.139264	0.237077	0.966	0.886	1
Klf9	0.139421	0.251757	0.898	0.773	1
Slc35e1	0.139515	0.0885498	0.119	0.023	1
Keap1	0.139621	0.0240189	0.339	0.205	1
Ankrd31	0.139657	-0.330953	0.051	0.159	1
Naxe	0.139676	-0.193166	0.424	0.273	1
Haus1	0.139692	-0.0671349	0.119	0.045	1
Arid2	0.139947	-0.0141837	0.525	0.409	1
Mtmr6	0.140005	0.182728	0.356	0.182	1
Spata5	0.140074	-0.319586	0.22	0.386	1
Lsm12	0.140179	-9.19972e-05	0.576	0.432	1
Selenos	0.140203	-0.308106	0.644	0.591	1
Capzb	0.140445	-0.152191	0.576	0.477	1
Zbtb44	0.140467	-0.229227	0.492	0.477	1
Fam222a	0.140474	-0.0768153	0.661	0.568	1
Bud31	0.140537	0.0703184	0.525	0.364	1
Unc5a	0.140656	0.0126592	0.102	0.023	1
Ehmt1	0.140728	0.123134	0.458	0.295	1
Zfp131	0.140769	-0.218804	0.508	0.455	1
Neurl1a	0.140876	0.153755	0.593	0.409	1
Sort1	0.14089	0.143213	0.322	0.159	1
Dnajc13	0.140983	0.178172	0.39	0.227	1
Psmb4	0.141031	-0.141506	0.814	0.705	1
Plxnb1	0.141087	-0.0057606	0.22	0.091	1
Dhps	0.141295	0.330025	0.542	0.364	1
Yeats4	0.141297	0.171461	0.746	0.568	1
Senp8	0.141323	-0.276592	0.034	0.136	1
Msantd4	0.141401	0.16517	0.525	0.341	1
Nit1	0.141415	-0.0841051	0.305	0.227	1
Mark3	0.141583	0.0608215	0.644	0.477	1
Aida	0.141704	0.0121566	0.271	0.136	1
Iqgap1	0.14174	-0.337695	0.305	0.318	1
Gm12905	0.141747	0.0132625	0.102	0.023	1
Gnl3l	0.141925	0.13143	0.441	0.273	1
Cdkn1b	0.142011	-0.35829	0.593	0.591	1
Dpysl5	0.142041	-0.452864	0.136	0.182	1
Txndc9	0.142056	-0.0340035	0.61	0.477	1
Erp29	0.142151	0.212265	0.559	0.364	1
Klhdc10	0.142245	0.225225	0.356	0.182	1
Chmp2a	0.142261	-0.415387	0.763	0.727	1
Scaper	0.142298	0.0398533	0.525	0.386	1
Spen	0.142323	-0.177428	0.559	0.5	1
Zcchc9	0.142363	0.0328085	0.407	0.25	1
Fbxl5	0.142538	-0.29791	0.729	0.727	1
Syf2	0.142567	-0.0303625	0.576	0.455	1
Stox2	0.142726	0.350035	0.729	0.545	1
Tspan7	0.142739	0.341197	0.847	0.795	1
Gapdh	0.142744	0.138987	0.983	1	1
Hnrnph1	0.142857	-0.139516	0.814	0.795	1
Crym	0.143352	-0.127376	0.034	0.136	1
Smim11	0.143506	-0.500504	0.322	0.409	1
Usp8	0.1436	-0.257372	0.458	0.455	1
Wtap	0.143837	-0.383444	0.305	0.386	1
Rb1cc1	0.143893	-0.246807	0.814	0.773	1
Gm43598	0.143959	0.0876993	0.119	0.023	1
Gm26954	0.144043	-0.233129	0.186	0.182	1
Tmem131	0.144181	0.0923059	0.356	0.205	1
Atxn10	0.144318	-0.00124254	0.559	0.386	1
Pigg	0.144342	0.0435276	0.237	0.114	1
Morc3	0.144361	-0.405416	0.271	0.386	1
Gtf2b	0.144422	0.113274	0.576	0.409	1
Traf3ip1	0.144443	0.0604499	0.322	0.182	1
Pofut1	0.144453	0.102349	0.271	0.136	1
Ergic2	0.144476	0.422532	0.525	0.341	1
Ankhd1	0.144568	0.143929	0.678	0.5	1
Gas8	0.144643	-0.0789054	0.424	0.318	1
Prdx5	0.144707	0.316003	0.746	0.568	1
2310010J17Rik	0.144869	0.0883135	0.186	0.068	1
Brcc3	0.145141	-0.414817	0.356	0.455	1
Zfp719	0.145196	0.0549253	0.424	0.273	1
Brd3os	0.145199	0.151353	0.322	0.159	1
Gadd45gip1	0.145336	0.0165481	0.508	0.364	1
Cdkn2aip	0.145392	-0.301942	0.492	0.545	1
Tsc1	0.145401	0.434048	0.305	0.159	1
Clpb	0.145437	0.223213	0.644	0.455	1
Wdr55	0.145454	0.0772047	0.119	0.023	1
Gm527	0.145465	0.0977569	0.119	0.023	1
Psmd13	0.145475	0.071651	0.424	0.273	1
Hspa9	0.145524	-0.000217129	0.678	0.523	1
Zfp385a	0.145674	-0.222368	0.864	0.795	1
Fer	0.145966	-0.361027	0.237	0.364	1
Pds5a	0.146041	0.1344	0.542	0.364	1
Pcm1	0.146067	-0.0853239	0.695	0.591	1
Dcaf5	0.14612	-0.314814	0.271	0.227	1
Spata1	0.146145	0.0843158	0.407	0.25	1
Ecd	0.146469	-0.123734	0.339	0.25	1
Triap1	0.146615	0.115145	0.254	0.114	1
Erich1	0.146718	-0.00248669	0.356	0.227	1
Map3k14	0.146774	-0.301337	0.136	0.273	1
Pak1ip1	0.146816	0.0952625	0.576	0.409	1
2024-03-01	0.146837	-0.283519	0.898	0.932	1
Nemf	0.14686	0.0102892	0.61	0.477	1
Syncrip	0.146896	-0.248552	0.627	0.591	1
Hspa12a	0.146913	-0.193647	0.373	0.318	1
Prmt1	0.146926	0.150515	0.695	0.523	1
Lsm7	0.146957	-0.103588	0.661	0.545	1
Celf2	0.14707	-0.279689	0.78	0.909	1
Otud1	0.147212	0.178844	0.119	0.023	1
Mphosph6	0.147217	-0.11037	0.407	0.295	1
Aarsd1	0.147249	0.0467736	0.695	0.523	1
Ywhag	0.147421	-0.0317207	0.424	0.273	1
Mrps24	0.147586	-0.156454	0.458	0.386	1
Paxx	0.147917	0.291582	0.424	0.25	1
Cep135	0.148108	-0.113198	0.102	0.227	1
Galnt1	0.148318	-0.232386	0.424	0.386	1
Glo1	0.148445	0.276151	0.966	0.955	1
Rsl1d1	0.148628	-0.233332	0.627	0.636	1
Ccng2	0.148659	0.172807	0.288	0.136	1
Rexo4	0.148731	0.162809	0.407	0.227	1
G6pc3	0.148734	-0.213009	0.237	0.182	1
Arf1	0.148751	-0.29898	0.78	0.773	1
Gtf3c3	0.14913	-0.333032	0.237	0.409	1
Hmgcr	0.14924	-0.267348	0.729	0.727	1
Fam177a	0.149433	0.0552094	0.153	0.045	1
Rab1a	0.149474	-0.232219	0.627	0.568	1
Ttc19	0.149576	0.349713	0.746	0.614	1
Pmm2	0.149609	0.108625	0.22	0.091	1
Ankrd13c	0.149623	-0.378394	0.373	0.5	1
Taf12	0.14974	-0.0796054	0.339	0.227	1
Jpt1	0.149803	0.114971	0.39	0.227	1
Mrpl9	0.149807	0.102923	0.525	0.364	1
Myef2	0.149876	-0.142381	0.661	0.568	1
Trmt10a	0.150036	0.132635	0.119	0.023	1
Htt	0.150132	-0.179356	0.441	0.341	1
Sucla2	0.150159	0.172805	0.508	0.318	1
Arpc5l	0.150186	0.175947	0.593	0.409	1
Ank	0.15027	-0.332906	0.373	0.455	1
Atp6v0c	0.150404	0.0823204	0.966	1	1
Armc5	0.15063	0.0650658	0.153	0.045	1
Gm19412	0.150649	0.151388	0.119	0.023	1
Slc12a6	0.151021	-0.134517	0.678	0.591	1
Ppib	0.151068	-0.0235885	0.763	0.614	1
Pus10	0.151119	0.0738019	0.186	0.068	1
Gm16982	0.15121	0.119729	0.119	0.023	1
Snx13	0.151328	-0.0410281	0.271	0.159	1
Med31	0.151356	0.255104	0.508	0.318	1
Vmac	0.151414	0.0781637	0.119	0.023	1
Rfxank	0.151459	0.110728	0.119	0.023	1
Gtf2h4	0.151488	-0.308805	0.068	0.182	1
Crx	0.151612	0.243998	0.983	0.909	1
Ift81	0.15175	0.195292	0.695	0.523	1
Csnk1e	0.151891	-0.144751	0.576	0.5	1
Psmg2	0.151925	0.158604	0.475	0.295	1
Nbn	0.152328	0.149481	0.119	0.023	1
Mib2	0.152414	0.147296	0.119	0.023	1
Cep170b	0.152603	0.280215	0.407	0.227	1
Igsf3	0.152648	0.00400472	0.39	0.25	1
Sun1	0.152721	0.393595	0.458	0.318	1
Chmp6	0.1528	-0.278738	0.203	0.364	1
D8Ertd738e	0.152819	0.0249568	0.763	0.614	1
Mtfp1	0.153077	0.161825	0.458	0.273	1
Cops7a	0.153106	-0.0079482	0.373	0.25	1
Zfp938	0.15326	-0.129507	0.288	0.227	1
Evi5	0.153433	0.0613185	0.407	0.25	1
Rnf41	0.15376	-0.400272	0.119	0.159	1
Polr2j	0.153924	-0.101095	0.61	0.477	1
Gm44777	0.153928	0.121538	0.153	0.045	1
Gucy2f	0.153932	-0.173723	0.492	0.455	1
Smc4	0.154022	-0.434277	0.39	0.477	1
Pigb	0.154025	0.0507814	0.203	0.091	1
Trim35	0.154025	0.112183	0.288	0.136	1
Vbp1	0.154027	-0.309002	0.695	0.591	1
Ruvbl1	0.154056	-0.184151	0.441	0.386	1
Klf7	0.154079	-0.206692	0.288	0.273	1
2500004C02Rik	0.154143	0.0288358	0.102	0.023	1
Rad54b	0.154394	0.10836	0.119	0.023	1
Dop1a	0.154414	-0.358596	0.525	0.636	1
Mbtps1	0.154462	0.286745	0.458	0.273	1
0610009E02Rik	0.154493	0.0945735	0.119	0.023	1
Zfp81	0.154542	0.315266	0.322	0.159	1
Adnp	0.15473	-0.000485652	0.847	0.727	1
Mff	0.154774	0.246192	0.729	0.545	1
Commd10	0.15489	-0.399512	0.153	0.182	1
Ncstn	0.154891	0.244575	0.186	0.068	1
Gltp	0.155029	0.139377	0.119	0.023	1
Xbp1	0.155184	0.243149	0.576	0.386	1
G3bp2	0.15523	-0.386014	0.712	0.727	1
Cct5	0.155278	0.201013	0.78	0.614	1
Map7d2	0.155313	-0.014016	0.305	0.182	1
Gm40477	0.155316	0.13576	0.186	0.068	1
Nr3c1	0.155342	-0.159554	0.559	0.5	1
Snapc3	0.155349	0.0534533	0.407	0.25	1
4632404H12Rik	0.155419	-0.0964604	0.254	0.159	1
Dhx29	0.155429	0.145081	0.424	0.25	1
Sumf2	0.155439	0.0885734	0.119	0.023	1
Nfkb1	0.155553	0.367083	0.525	0.341	1
Pym1	0.155595	0.23316	0.153	0.045	1
Elovl6	0.155829	0.26954	0.576	0.386	1
Rtn4rl1	0.155884	-0.0470369	0.39	0.25	1
Sephs2	0.155965	-0.362582	0.288	0.341	1
Aasdh	0.156198	0.0172778	0.169	0.068	1
Selenom	0.156206	-0.4173	0.051	0.136	1
Eef2	0.156241	0.0292848	0.881	0.75	1
Fam8a1	0.156264	0.0463506	0.373	0.227	1
Selenof	0.156411	-0.245067	0.678	0.841	1
Man2c1	0.15643	0.110826	0.119	0.023	1
Gm5141	0.156454	-0.187227	0.034	0.136	1
Slc8a3	0.156504	0.0664373	0.712	0.545	1
Vamp2	0.156606	-0.00647782	0.898	0.955	1
Commd1	0.156736	0.133469	0.814	0.659	1
Coq2	0.156817	-0.215791	0.237	0.25	1
Ppp2r5c	0.156836	0.312084	0.864	0.727	1
Gm9918	0.156889	-0.235823	0.39	0.364	1
Gm7072	0.156964	0.223792	0.322	0.159	1
Esf1	0.15701	-0.119368	0.661	0.568	1
Zfp689	0.157145	0.117696	0.119	0.023	1
Cox7a2	0.157196	0.0509481	0.966	0.864	1
Dennd4b	0.157197	0.147401	0.119	0.023	1
Rad23a	0.15732	0.0649702	0.576	0.409	1
Gabrg2	0.157325	-0.131463	0.39	0.295	1
Slc9a6	0.157338	0.102049	0.186	0.068	1
Myo19	0.157573	-0.201351	0.034	0.136	1
Clptm1	0.157573	0.328153	0.525	0.341	1
Snca	0.157771	-0.114603	0.034	0.136	1
Zdhhc13	0.157793	0.111719	0.119	0.023	1
Sharpin	0.15784	0.246226	0.322	0.159	1
Smap2	0.157938	-0.391534	0.271	0.386	1
Pnrc1	0.157992	-0.126742	0.881	0.795	1
Cd81	0.158045	-0.0162486	0.729	0.591	1
Bcat1	0.158192	0.286026	0.644	0.455	1
Abcc5	0.158203	0.132363	0.559	0.386	1
Snx21	0.158515	-0.0418811	0.237	0.114	1
Slc15a4	0.158545	0.108553	0.119	0.023	1
Micos10	0.158603	0.162948	0.746	0.568	1
Atp6ap2	0.158786	0.00782262	0.678	0.545	1
Fem1a	0.158832	0.0230202	0.254	0.136	1
Lgals8	0.15893	0.230255	0.22	0.091	1
Aktip	0.158952	-0.188602	0.627	0.591	1
Paqr3	0.158993	0.133478	0.119	0.023	1
Mab21l1	0.159031	0.0927397	0.78	0.614	1
Rangrf	0.159089	0.204837	0.322	0.159	1
Gdpd1	0.159092	0.158562	0.441	0.273	1
Brd3	0.159123	-0.092521	0.729	0.614	1
Stx8	0.159186	0.262165	0.322	0.159	1
Gm4544	0.159262	0.115649	0.119	0.023	1
Prrt1	0.159393	0.270887	0.254	0.114	1
Thoc1	0.159489	0.0513781	0.542	0.409	1
Cfap206	0.159693	0.0896617	0.119	0.023	1
Rtn3	0.159737	-0.126373	0.881	0.795	1
Edc4	0.159772	-0.229613	0.237	0.227	1
Tnfaip1	0.159955	0.228246	0.288	0.136	1
Ube2d3	0.159963	0.269373	0.898	0.773	1
Fermt2	0.15999	0.0669711	0.441	0.273	1
Scn8a	0.160006	0.111047	0.39	0.227	1
Dda1	0.160027	-0.352942	0.407	0.409	1
Mrpl11	0.160113	0.128357	0.644	0.477	1
Dhx16	0.160129	0.139286	0.288	0.136	1
Hspa1b	0.16015	0.253165	0.254	0.114	1
H2-Q4	0.160161	0.145061	0.119	0.023	1
Trerf1	0.160242	0.149101	0.119	0.023	1
Efcab14	0.160318	0.322279	0.373	0.205	1
Dhx35	0.160323	0.0844496	0.119	0.023	1
Fos	0.160354	-0.122904	0.847	0.795	1
Hcrtr1	0.160367	0.296375	0.119	0.023	1
Erich6	0.160547	0.253786	0.288	0.136	1
Ube2b	0.160775	0.0353699	0.864	0.727	1
Ccdc174	0.160778	-0.00706148	0.508	0.386	1
Pttg1	0.160813	-0.288118	0.322	0.341	1
Mmd	0.160842	0.172373	0.424	0.25	1
Gm20045	0.160913	0.226303	0.22	0.091	1
Gmnn	0.161101	-0.323875	0.119	0.114	1
Acbd5	0.161112	-0.142427	0.678	0.568	1
Dab2ip	0.161167	-0.305569	0.119	0.227	1
Pycr2	0.161526	-0.45322	0.254	0.364	1
Egr1	0.161871	-0.318163	0.831	0.932	1
Esrrg	0.161948	0.125308	0.458	0.295	1
Tmod2	0.162108	0.0245072	0.169	0.068	1
Ccar1	0.16235	-0.270493	0.746	0.818	1
Gtf3c4	0.16249	0.333484	0.271	0.136	1
Gm16062	0.162517	-0.315639	0.119	0.227	1
Dusp11	0.162889	-0.160972	0.661	0.636	1
Itpk1	0.163026	-0.178707	0.373	0.318	1
Zfp644	0.163249	-0.156829	0.831	0.773	1
Chga	0.163307	0.0995999	0.61	0.432	1
Lgmn	0.163552	-0.0426356	0.661	0.523	1
Med17	0.163668	-0.349633	0.153	0.205	1
Cd2ap	0.163897	-0.286863	0.475	0.455	1
Ccdc34	0.163979	0.285636	0.525	0.341	1
Mpp7	0.164016	0.305429	0.61	0.432	1
Kif2a	0.164158	0.159437	0.847	0.705	1
Snap47	0.164164	-0.327636	0.271	0.409	1
Crnkl1	0.164455	-0.183548	0.373	0.341	1
Polr3h	0.164504	-0.0343906	0.169	0.091	1
Ccdc85c	0.164715	-0.23518	0.39	0.386	1
Timm22	0.164879	0.0633253	0.525	0.364	1
Slc24a2	0.165027	0.378818	0.729	0.568	1
Pan2	0.165132	0.144905	0.373	0.205	1
Ice1	0.165135	-0.314324	0.305	0.409	1
Chmp4b	0.165187	0.131842	0.695	0.523	1
Nicn1	0.165316	-0.155147	0.542	0.455	1
Tmem231	0.165412	-0.211946	0.068	0.182	1
Mfsd14a	0.165726	-0.269493	0.153	0.295	1
Appbp2	0.165959	0.0373516	0.593	0.455	1
Plcxd2	0.166052	0.0244041	0.525	0.386	1
Ypel3	0.166144	-0.0104075	0.712	0.568	1
Cep68	0.166198	0.00373229	0.22	0.114	1
Ralyl	0.16637	0.189304	0.356	0.205	1
Gabrb3	0.166445	-0.307904	0.712	0.795	1
Tbc1d30	0.166524	0.13211	0.39	0.227	1
Spg21	0.166716	-0.289153	0.22	0.227	1
Trappc6b	0.166751	0.0678363	0.746	0.591	1
Tfe3	0.166756	-0.00984095	0.305	0.182	1
Gtf3c2	0.166815	-0.174994	0.475	0.432	1
Nr4a1	0.167007	0.19566	0.475	0.295	1
Tab2	0.167238	0.17589	0.492	0.318	1
Zfp24	0.167314	-0.248561	0.593	0.568	1
Vwa8	0.167664	-0.23994	0.051	0.159	1
Jmjd7	0.167767	0.036288	0.136	0.045	1
Gm47484	0.16788	0.0179007	0.102	0.023	1
Izumo4	0.168167	-0.108743	0.237	0.136	1
Csnk1g1	0.168294	-0.257497	0.695	0.659	1
Jade1	0.16832	0.184276	0.542	0.364	1
Pdcd10	0.168349	0.414871	0.475	0.295	1
Faf1	0.168428	0.185093	0.525	0.341	1
Smad5	0.168538	0.167947	0.373	0.205	1
Ctif	0.168615	0.146276	0.288	0.136	1
Eif3c	0.168651	-0.016281	0.814	0.705	1
Crlf3	0.16868	-0.173853	0.627	0.591	1
Utp23	0.168874	0.181006	0.153	0.045	1
Rbm6	0.169085	-0.0552438	0.593	0.5	1
Morn2	0.169474	-0.109635	0.305	0.205	1
Naa35	0.169616	0.0482102	0.644	0.477	1
Coq10b	0.169639	-0.405786	0.288	0.364	1
Cdk4	0.169689	-0.257216	0.237	0.25	1
Dcakd	0.169698	0.0559201	0.237	0.114	1
H1f0	0.169942	0.0545439	0.288	0.159	1
Nxnl1	0.170068	-0.264577	0.78	0.75	1
Ypel5	0.170082	0.113804	0.407	0.25	1
Mrps5	0.170135	0.199427	0.525	0.341	1
Cope	0.170236	0.136937	0.695	0.523	1
Glyr1	0.170413	-0.188621	0.508	0.477	1
Ppp1cb	0.170417	-0.220415	0.61	0.545	1
Tcta	0.170431	0.211243	0.373	0.205	1
Lin7b	0.170475	0.110498	0.237	0.114	1
Chp1	0.170545	0.161307	0.254	0.114	1
Hspa8	0.170581	0.0256147	0.949	1	1
Derl2	0.170621	0.150206	0.288	0.136	1
Atrn	0.170806	-0.430361	0.322	0.455	1
Surf4	0.170885	-0.226616	0.373	0.386	1
Actr2	0.170956	-0.342521	0.373	0.432	1
Clp1	0.17116	-0.130727	0.271	0.159	1
Tmem115	0.171649	0.299437	0.153	0.045	1
Il6st	0.171875	0.0260032	0.441	0.295	1
Agl	0.171924	-0.100934	0.305	0.227	1
Pex7	0.17194	-0.127295	0.424	0.364	1
0610010K14Rik	0.171959	-0.0028041	0.458	0.341	1
Mrpl43	0.172002	0.259512	0.661	0.477	1
Slc38a2	0.172013	0.396808	0.695	0.523	1
Tfpt	0.17214	0.142904	0.22	0.091	1
Scp2	0.172203	-0.121025	0.864	0.773	1
Adamts3	0.172537	-0.0912002	0.407	0.295	1
Ppm1d	0.172694	0.221487	0.661	0.477	1
Spry2	0.172723	-0.32907	0.271	0.341	1
Mtus1	0.172731	0.0443432	0.373	0.25	1
Ddx1	0.172753	-0.226618	0.678	0.705	1
Ablim1	0.172776	0.410579	0.475	0.295	1
Rpl12	0.172832	0.125288	0.932	0.818	1
Jkamp	0.172841	0.18546	0.695	0.523	1
Clns1a	0.172849	0.0335572	0.339	0.205	1
Hist1h1c	0.173056	0.340107	0.525	0.341	1
Mapk1	0.173184	-0.109046	0.559	0.477	1
Bclaf1	0.173221	0.258451	0.864	0.727	1
Ap1s2	0.173328	0.340602	0.373	0.205	1
Zfp706	0.173393	0.234532	0.661	0.477	1
Ccdc71l	0.173704	0.00870555	0.153	0.068	1
Hexim1	0.173723	0.107924	0.593	0.432	1
Mettl1	0.173742	-0.330101	0.119	0.136	1
Zbtb22	0.173759	0.17393	0.288	0.136	1
Coa3	0.174015	0.0566649	0.695	0.545	1
Ermard	0.174255	0.0444399	0.203	0.091	1
Ube2j1	0.174494	0.356041	0.593	0.432	1
Ap2s1	0.17452	0.077404	0.61	0.455	1
Alg10b	0.17456	0.0241077	0.441	0.318	1
Mmd2	0.174568	0.243918	0.373	0.205	1
Sppl2b	0.174644	0.18294	0.373	0.205	1
Dnm2	0.174675	-0.0645583	0.288	0.205	1
Kif19a	0.174779	0.235996	0.186	0.068	1
Kctd18	0.174798	-0.277104	0.085	0.182	1
[truncated: 6,811 more rows]
