# Supplementary material for: Serine supplementation suppresses hypoxia-induced pathological retinal angiogenesis
Source: Theranostics. 2025 Apr 9;15(11):5087–105. doi: 10.7150/thno.105299 (PMC12036884; doi:10.7150/thno.105299)
Supplement: Supplementary file 6 — Supplementary table 7. [file thnov15p5087s6.xlsx]

## Sheet: Muller_glia_DEGs
	p_val	avg_log2FC	pct.1	pct.2	p_val_adj
Midn	1.33158e-10	-0.191727	0.568	0.431	4.29901e-06
Mdh1	8.46607e-10	0.146043	0.895	0.67	2.73327e-05
Cryge	9.18856e-10	-0.548856	0.008	0.154	2.96653e-05
Arf3	1.26309e-09	0.198687	0.628	0.351	4.07787e-05
Crybb2	3.70901e-09	-0.453753	0.053	0.239	0.000119745
Tubb2b	8.53528e-09	0.550682	0.759	0.495	0.000275561
Hbb-bs	9.4029e-09	1.28318	0.368	0.122	0.000303573
Insr	2.26553e-08	-0.0602365	0.665	0.489	0.000731425
Atf5	2.52775e-08	-0.288819	0.613	0.5	0.000816083
Gfap	4.46351e-08	1.06459	0.436	0.191	0.00144105
S100a13	5.09603e-08	0.433163	0.744	0.484	0.00164525
Pmvk	5.98888e-08	0.314397	0.59	0.319	0.00193351
Serpina3n	6.12794e-08	0.405849	0.338	0.112	0.00197841
Cacna2d4	6.90936e-08	0.0405026	0.316	0.154	0.00223069
Cdh13	6.91429e-08	0.405243	0.571	0.303	0.00223228
Polr2l	7.88753e-08	0.557035	0.628	0.404	0.00254649
Atp9a	8.50546e-08	0.18316	0.508	0.271	0.00274599
Mrpl15	1.41716e-07	0.100482	0.541	0.314	0.00457532
BC005537	1.60833e-07	-0.180895	0.733	0.633	0.00519248
Ndufa1	1.77238e-07	0.265239	0.767	0.516	0.00572214
Pim1	1.78743e-07	-0.49556	0.32	0.351	0.00577072
Nup35	2.51501e-07	0.0595035	0.32	0.16	0.00811971
Tmem65	2.5614e-07	-0.0154278	0.376	0.229	0.00826947
Bola2	2.89685e-07	0.379198	0.583	0.33	0.00935247
Nudt7	3.21527e-07	-0.167	0.331	0.277	0.0103805
Col4a1	3.43176e-07	0.0946955	0.312	0.122	0.0110794
Tmem106c	3.49825e-07	0.0156597	0.515	0.351	0.0112941
Ndufv2	3.57646e-07	0.0171487	0.865	0.697	0.0115466
Abhd11	4.62812e-07	0.102017	0.323	0.144	0.0149419
Slc44a1	5.37892e-07	0.0390138	0.361	0.202	0.0173658
Lcmt1	5.67534e-07	-0.0772404	0.395	0.282	0.0183228
Isca1	6.37292e-07	-0.0396662	0.301	0.176	0.020575
Kdm6b	7.28713e-07	-0.430994	0.56	0.553	0.0235265
Topors	7.46104e-07	-0.0682062	0.391	0.287	0.024088
Spry2	7.98871e-07	-0.429673	0.515	0.543	0.0257916
Lsm7	8.42968e-07	-0.0426831	0.53	0.383	0.0272152
Klhl36	8.53527e-07	0.0844201	0.211	0.074	0.0275561
Gadd45a	9.08867e-07	-0.461737	0.455	0.457	0.0293428
Sppl2a	9.43882e-07	-0.251382	0.485	0.41	0.0304732
Sesn3	9.92003e-07	-0.298542	0.793	0.755	0.0320268
Metap1d	1.00549e-06	0.161337	0.35	0.16	0.0324623
Smad5	1.11454e-06	-0.0438212	0.425	0.303	0.0359829
Nfia	1.1306e-06	-0.425295	0.808	0.809	0.0365014
AU041133	1.23698e-06	0.0282309	0.289	0.154	0.039936
Atp2a2	1.28386e-06	0.0713444	0.718	0.516	0.0414493
Zcchc9	1.29886e-06	0.153	0.417	0.213	0.0419336
Dennd4c	1.29933e-06	-0.000353299	0.289	0.154	0.0419489
Sf3b4	1.29996e-06	-0.0701379	0.331	0.234	0.0419691
Tubb2a	1.30261e-06	0.445813	0.88	0.718	0.0420548
Vps4a	1.38114e-06	0.035537	0.44	0.277	0.0445902
Ddx56	1.50825e-06	0.0500043	0.229	0.101	0.048694
Lmo4	1.53311e-06	0.102711	0.688	0.484	0.0494966
Sdc3	1.53543e-06	0.228241	0.301	0.106	0.0495715
Ric8a	1.62563e-06	0.0383614	0.301	0.154	0.0524834
Eftud2	1.64968e-06	0.142264	0.489	0.287	0.0532601
Cald1	1.65507e-06	0.234352	0.711	0.473	0.053434
Tmed3	1.69677e-06	-0.128905	0.504	0.41	0.0547803
Got2	1.74069e-06	-0.0226895	0.395	0.266	0.0561981
Rnasek	1.76977e-06	0.083599	0.898	0.734	0.0571371
Jmjd6	1.79881e-06	-0.0481639	0.665	0.516	0.0580745
Col9a1	1.92432e-06	-0.599974	0.714	0.723	0.0621267
Rnf227	1.94236e-06	0.114834	0.203	0.064	0.0627092
Hpf1	1.99048e-06	0.213017	0.639	0.41	0.0642626
Rlim	2.02217e-06	-0.204911	0.406	0.356	0.0652859
Trip12	2.02549e-06	0.0389489	0.635	0.457	0.065393
Kcmf1	2.05448e-06	-0.168277	0.534	0.489	0.0663289
Lars	2.05568e-06	0.0211869	0.568	0.399	0.0663676
Wtap	2.10272e-06	0.0992063	0.323	0.16	0.0678863
Arl2	2.21964e-06	0.0245907	0.425	0.271	0.0716612
Tapt1	2.23234e-06	-0.10092	0.192	0.138	0.0720709
Gm34455	2.26295e-06	-0.262798	0.207	0.223	0.0730593
Tpm4	2.31445e-06	0.258304	0.613	0.378	0.0747221
Irf2	2.33248e-06	-0.0542896	0.677	0.532	0.075304
Rab18	2.39071e-06	-0.140197	0.752	0.67	0.0771839
Tmf1	2.44252e-06	-0.18365	0.515	0.457	0.0788568
Glg1	2.55017e-06	0.233892	0.786	0.569	0.0823323
Tubb6	2.59937e-06	0.244325	0.301	0.112	0.0839207
Huwe1	2.62157e-06	-0.0267757	0.707	0.548	0.0846374
Dmxl2	2.69103e-06	0.1656	0.383	0.186	0.0868799
Srsf1	2.78891e-06	-0.0625329	0.692	0.543	0.09004
Crygb	2.88909e-06	-0.539172	0.049	0.176	0.0932744
Med19	2.94455e-06	0.219138	0.639	0.41	0.0950647
Cc2d1b	2.96995e-06	0.0125803	0.173	0.08	0.0958847
Six6	3.00097e-06	-0.17109	0.823	0.707	0.0968863
Dmwd	3.04704e-06	0.0958842	0.398	0.223	0.0983738
Mrpl42	3.13669e-06	-0.278425	0.628	0.638	0.101268
S100a6	3.16433e-06	0.979405	0.853	0.75	0.10216
Ebna1bp2	3.25069e-06	0.175225	0.628	0.41	0.104948
Tcea1	3.31426e-06	0.153168	0.699	0.489	0.107001
Usp50	3.42737e-06	0.114231	0.237	0.08	0.110653
Naa10	3.49378e-06	-0.0762298	0.233	0.16	0.112797
Sbno2	3.49918e-06	-0.368308	0.432	0.404	0.112971
Gnl3l	3.50132e-06	-0.0299285	0.436	0.293	0.11304
Cdv3	3.62613e-06	0.1584	0.692	0.479	0.11707
Metrn	3.81172e-06	-0.442131	0.632	0.686	0.123061
Stub1	4.08914e-06	0.0230852	0.797	0.622	0.132018
Itgb1	4.20964e-06	0.254169	0.838	0.633	0.135908
Scaf8	4.22029e-06	-0.0123922	0.376	0.234	0.136252
Bola1	4.25268e-06	0.175483	0.406	0.202	0.137298
Zfp639	4.27999e-06	0.170431	0.346	0.154	0.13818
Btg1	4.31336e-06	-0.344054	0.861	0.851	0.139257
Nrbp1	4.40047e-06	0.118029	0.586	0.383	0.142069
Ppp1r10	4.58754e-06	-0.180893	0.639	0.559	0.148109
Fkbp4	4.6371e-06	0.0328541	0.714	0.543	0.149709
Mrpl30	4.63896e-06	0.0774992	0.748	0.564	0.149769
Dtd1	4.6902e-06	-0.194992	0.323	0.293	0.151423
Smyd2	4.72244e-06	0.215327	0.301	0.112	0.152464
Nfasc	5.17604e-06	0.22048	0.338	0.144	0.167108
Pptc7	5.20031e-06	0.00123521	0.214	0.117	0.167892
Rcbtb2	5.24411e-06	-0.253312	0.293	0.324	0.169306
Hist1h3e	5.30658e-06	0.155273	0.12	0.011	0.171323
Lca5	5.31398e-06	0.0464392	0.327	0.17	0.171562
Slc25a37	5.34165e-06	0.145344	0.286	0.117	0.172455
Srp72	5.3767e-06	-0.0960658	0.639	0.521	0.173587
Plekhm3	5.3919e-06	0.00713041	0.387	0.25	0.174078
Phf20	5.4157e-06	-0.109521	0.44	0.335	0.174846
Trip6	5.44148e-06	-0.147665	0.41	0.335	0.175678
Txnl4a	5.46422e-06	0.0778915	0.583	0.399	0.176412
Ecd	5.63322e-06	-0.184232	0.271	0.223	0.181868
Mrps16	5.63436e-06	0.22191	0.635	0.404	0.181905
Myo10	5.6454e-06	0.0784197	0.305	0.149	0.182262
Acp1	5.76378e-06	-0.0530171	0.838	0.713	0.186084
Plekhb2	5.79262e-06	0.041001	0.481	0.319	0.187015
Dusp3	5.7954e-06	-0.253949	0.425	0.415	0.187105
Aen	5.85749e-06	0.203322	0.395	0.191	0.189109
Krt18	5.8595e-06	0.24889	0.338	0.149	0.189174
Neat1	6.01471e-06	-0.0544492	0.429	0.277	0.194185
Nsf	6.03026e-06	0.0878157	0.5	0.319	0.194687
Crot	6.04197e-06	-0.280256	0.778	0.745	0.195065
Mat2b	6.07367e-06	-0.0174295	0.5	0.356	0.196089
Inf2	6.11419e-06	0.0663923	0.47	0.293	0.197397
Cacna1f	6.22501e-06	-0.00317875	0.203	0.106	0.200975
Pla2g7	6.3813e-06	-0.149721	0.346	0.266	0.20602
Ugp2	6.50806e-06	-0.208924	0.553	0.527	0.210113
Rnf8	6.52087e-06	-0.12462	0.372	0.293	0.210526
Pdcl3	6.52401e-06	0.0219118	0.575	0.42	0.210628
Pcgf6	6.66262e-06	0.197227	0.259	0.085	0.215103
Mir22hg	6.69952e-06	-0.10067	0.286	0.229	0.216294
Narf	6.76992e-06	-0.124441	0.417	0.335	0.218567
Ddx54	6.95441e-06	-0.0351363	0.417	0.298	0.224523
Commd7	7.05421e-06	0.138014	0.425	0.229	0.227745
Acsl6	7.09164e-06	-0.0715586	0.436	0.298	0.228954
Gnaz	7.14382e-06	0.149646	0.346	0.16	0.230638
Tiparp	7.16394e-06	-0.358981	0.447	0.436	0.231288
Nop56	7.22565e-06	0.0603896	0.553	0.372	0.23328
Mlc1	7.30161e-06	-0.0702953	0.677	0.548	0.235732
Ncbp3	7.38128e-06	0.0343293	0.35	0.213	0.238305
Tmem234	7.40337e-06	-0.097946	0.801	0.681	0.239018
Ddt	7.40463e-06	-0.335006	0.797	0.835	0.239059
Pcdh15	7.48081e-06	0.26953	0.425	0.213	0.241518
Hibadh	7.51659e-06	-0.162747	0.699	0.628	0.242673
Map3k2	7.80974e-06	-0.00633468	0.447	0.303	0.252138
Relch	8.04938e-06	0.131909	0.335	0.154	0.259874
Pigf	8.09093e-06	-0.0191014	0.376	0.245	0.261216
Tuba1a	8.13448e-06	0.440985	0.985	0.979	0.262622
Mycbp	8.18626e-06	0.107191	0.244	0.096	0.264293
Tmem147	8.31487e-06	0.209752	0.718	0.5	0.268446
B230118H07Rik	8.34521e-06	-0.0660824	0.767	0.644	0.269425
Trappc6a	8.41275e-06	-0.159752	0.748	0.654	0.271606
Secisbp2l	8.46809e-06	-0.177632	0.519	0.452	0.273392
Tspan5	8.5511e-06	-0.156108	0.617	0.532	0.276072
Sar1a	8.55963e-06	-0.00758618	0.571	0.426	0.276348
Timm10b	8.65242e-06	0.0907593	0.665	0.468	0.279343
Cngb1	8.73691e-06	0.0949379	0.59	0.394	0.282071
Schip1	8.75833e-06	-0.0750182	0.342	0.25	0.282763
Kctd3	8.7735e-06	-0.0577707	0.376	0.266	0.283252
Cox5b	9.02174e-06	0.306698	0.94	0.803	0.291267
Thumpd3	9.36774e-06	0.138925	0.365	0.181	0.302437
Rer1	9.41251e-06	0.0264663	0.741	0.569	0.303883
Srxn1	9.4538e-06	-0.272509	0.365	0.319	0.305216
Gpr37	9.49909e-06	-0.300101	0.876	0.83	0.306678
Camsap1	9.7131e-06	0.00655196	0.496	0.324	0.313587
Slc49a4	9.75909e-06	-0.157508	0.308	0.266	0.315072
Rab21	9.9371e-06	0.104345	0.68	0.489	0.320819
Crnkl1	9.95059e-06	0.0635787	0.308	0.165	0.321255
Tirap	1.0107e-05	-0.0614843	0.124	0.08	0.326304
Hist1h4d	1.0312e-05	0.08626	0.474	0.298	0.332924
Gstm5	1.03309e-05	-0.357694	0.812	0.787	0.333532
Eno2	1.04288e-05	0.00826064	0.308	0.197	0.336694
Dnajb9	1.05038e-05	-0.205223	0.545	0.505	0.339115
Fam98b	1.06004e-05	-0.00528918	0.489	0.335	0.342233
Desi1	1.08183e-05	0.0496639	0.538	0.367	0.349268
Bcas2	1.08581e-05	0.0265385	0.816	0.649	0.350554
Eif3e	1.09035e-05	-0.015272	0.816	0.665	0.352018
Atf6	1.09547e-05	0.0420253	0.327	0.186	0.353671
Pibf1	1.10711e-05	-0.0125884	0.395	0.261	0.357432
Rab11fip2	1.11945e-05	0.0021046	0.508	0.362	0.361414
Washc2	1.12197e-05	-0.173078	0.436	0.378	0.362229
Sf3b3	1.12876e-05	0.22128	0.526	0.314	0.364419
Vps36	1.13577e-05	-0.0203706	0.579	0.441	0.366682
Ppp3cc	1.14719e-05	0.00184028	0.248	0.138	0.370371
Ahsa1	1.14953e-05	0.138681	0.541	0.33	0.371125
Mia2	1.15437e-05	-0.0365431	0.568	0.431	0.372689
Fads2	1.15588e-05	-0.299523	0.372	0.394	0.373176
Npy	1.16879e-05	0.692831	0.519	0.309	0.377345
Chchd3	1.17479e-05	0.127932	0.598	0.399	0.379282
Sh3bgrl	1.18766e-05	-0.217448	0.613	0.58	0.383437
Slc48a1	1.19634e-05	-0.207377	0.44	0.394	0.386239
Pde4b	1.21462e-05	-0.278192	0.271	0.277	0.392141
Uimc1	1.22041e-05	0.0321609	0.214	0.106	0.39401
Ppp1cb	1.23157e-05	-0.141711	0.722	0.644	0.397613
Mrpl18	1.23562e-05	0.0150745	0.598	0.431	0.398919
Dgcr8	1.26306e-05	0.101601	0.214	0.08	0.407779
Igbp1	1.26945e-05	-0.163345	0.361	0.303	0.409843
Rp9	1.2816e-05	0.115345	0.605	0.415	0.413765
Pcif1	1.296e-05	0.0364432	0.447	0.298	0.418412
Abhd2	1.2975e-05	-0.32954	0.32	0.378	0.418899
Rnf7	1.32463e-05	0.0579837	0.831	0.67	0.427658
Tspan15	1.34138e-05	-0.0805105	0.733	0.596	0.433063
Txnrd1	1.34977e-05	0.322227	0.632	0.41	0.435772
Vim	1.35076e-05	0.416501	1	0.989	0.436093
Tmem131	1.35982e-05	-0.0468958	0.353	0.234	0.439019
Sumo3	1.36405e-05	-0.0477371	0.526	0.399	0.440383
Commd1	1.36826e-05	0.172782	0.711	0.5	0.441743
Cdk11b	1.38502e-05	-0.0841739	0.643	0.532	0.447155
Caml	1.40874e-05	0.214176	0.504	0.293	0.454811
Adss	1.41723e-05	0.161026	0.398	0.207	0.457552
Got1	1.43126e-05	0.19752	0.466	0.266	0.462084
Atp8a2	1.46733e-05	0.0860632	0.271	0.138	0.473726
Uchl1	1.47422e-05	0.295712	0.376	0.181	0.475952
Rbbp7	1.4771e-05	0.0720273	0.613	0.431	0.476882
Ndufaf4	1.51213e-05	0.104613	0.376	0.213	0.48819
Sec22c	1.5144e-05	0.105612	0.338	0.176	0.488924
Kpna3	1.51661e-05	-0.0878826	0.477	0.388	0.489638
Lactb	1.51862e-05	0.159643	0.391	0.202	0.490285
Nlk	1.52692e-05	-0.0800512	0.526	0.399	0.492967
Otulin	1.52778e-05	0.0857855	0.421	0.25	0.493242
Tmsb4x	1.53255e-05	0.511715	0.992	0.995	0.494784
Ncoa7	1.58244e-05	-0.185847	0.462	0.42	0.510892
Gar1	1.5914e-05	0.208229	0.361	0.165	0.513785
Erg28	1.60824e-05	0.0844054	0.699	0.511	0.519221
Banf1	1.62161e-05	0.188316	0.635	0.42	0.523537
Capns1	1.63626e-05	0.253002	0.868	0.686	0.528266
Zfand3	1.65194e-05	0.130218	0.436	0.25	0.533327
Tex264	1.66468e-05	0.00258742	0.59	0.447	0.537443
Cited1	1.66904e-05	0.596776	0.466	0.255	0.538851
Zfp644	1.67352e-05	0.0731963	0.741	0.564	0.540296
Nckap5	1.67417e-05	-0.015557	0.571	0.436	0.540506
Smox	1.71204e-05	-0.123779	0.466	0.404	0.552733
Asl	1.71612e-05	0.00376123	0.233	0.138	0.55405
Fgf11	1.72351e-05	0.0830901	0.368	0.197	0.556435
Fyco1	1.75998e-05	0.173526	0.432	0.239	0.568208
Cops9	1.76196e-05	0.274696	0.865	0.686	0.568849
Trim24	1.78852e-05	0.054045	0.538	0.362	0.577425
Fgfr1op	1.81714e-05	0.0141854	0.169	0.074	0.586663
Ssr2	1.82933e-05	0.0669413	0.752	0.58	0.5906
Virma	1.83486e-05	-0.0147944	0.342	0.239	0.592386
Ckap4	1.84625e-05	-0.113714	0.643	0.537	0.596061
Gtf2f2	1.86381e-05	-0.150203	0.564	0.505	0.601733
Tmem208	1.87743e-05	-0.0503001	0.711	0.569	0.60613
Rnf167	1.95232e-05	0.0429188	0.447	0.298	0.630308
Chd2	1.98634e-05	-0.0761647	0.605	0.479	0.641288
H2afv	1.98827e-05	-0.210224	0.91	0.872	0.641911
Stk35	1.9994e-05	-0.0734559	0.553	0.447	0.645507
Ccdc173	2.01745e-05	-0.0835084	0.237	0.176	0.651335
Pde6d	2.05762e-05	-0.0958504	0.575	0.479	0.664303
Smim27	2.0605e-05	-0.0916827	0.308	0.239	0.665233
Dcps	2.09472e-05	-0.0970002	0.425	0.335	0.676281
Cabin1	2.11175e-05	-0.115817	0.32	0.261	0.681778
2310009B15Rik	2.12695e-05	0.0286057	0.432	0.287	0.686686
Abi1	2.13673e-05	-0.0949244	0.5	0.378	0.689842
Gabarapl1	2.1494e-05	0.155656	0.53	0.324	0.693934
Notch2	2.17152e-05	-0.364892	0.353	0.447	0.701075
Jdp2	2.18307e-05	-0.406585	0.188	0.314	0.704803
Ilf2	2.19066e-05	0.145185	0.583	0.383	0.707253
Coa7	2.21808e-05	0.00440175	0.192	0.09	0.716109
Irf2bp2	2.22988e-05	-0.114398	0.635	0.543	0.719916
Nek6	2.2467e-05	0.162046	0.282	0.117	0.725347
Kpna2	2.25748e-05	0.14151	0.214	0.069	0.728828
Ttc3	2.29073e-05	-0.253762	0.865	0.835	0.739563
Ywhah	2.29493e-05	0.120743	0.632	0.426	0.740918
Sf3a2	2.34577e-05	0.00809188	0.218	0.117	0.757331
Nanp	2.40967e-05	0.00108198	0.237	0.138	0.777962
Rlbp1	2.41122e-05	-0.346789	0.974	0.963	0.778464
Hbp1	2.41982e-05	-0.0877633	0.432	0.356	0.78124
Phpt1	2.43113e-05	-0.117961	0.429	0.367	0.78489
Chrac1	2.50291e-05	-0.032329	0.549	0.426	0.808066
Uckl1	2.50641e-05	-0.0460273	0.361	0.261	0.809194
Ap3b2	2.50704e-05	0.119563	0.297	0.138	0.809399
Eif3f	2.51477e-05	-0.0710591	0.853	0.745	0.811893
Ufm1	2.58269e-05	0.168462	0.549	0.34	0.83382
Paxx	2.60633e-05	-0.0133621	0.504	0.367	0.841453
Atp1a3	2.60774e-05	0.135192	0.575	0.383	0.841909
Tjp2	2.62452e-05	0.163893	0.56	0.367	0.847325
Mrps23	2.62563e-05	0.12417	0.395	0.213	0.847685
Dzip3	2.65476e-05	-0.0885048	0.342	0.25	0.857088
Znhit6	2.70258e-05	-0.132737	0.485	0.404	0.872529
Ssbp3	2.70816e-05	0.0177104	0.68	0.532	0.874329
Lrrc59	2.73355e-05	0.119704	0.481	0.293	0.882525
Snrpd1	2.73944e-05	0.242025	0.763	0.559	0.884428
Stat3	2.77429e-05	0.0142357	0.684	0.532	0.89568
Pqbp1	2.77543e-05	-0.156409	0.365	0.324	0.896046
Brd9	2.78532e-05	0.0332751	0.564	0.394	0.899241
Kxd1	2.79857e-05	-0.162729	0.459	0.436	0.903517
Ddx18	2.81341e-05	0.255084	0.526	0.314	0.908308
Cdip1	2.81668e-05	-0.0245311	0.455	0.346	0.909365
Vps72	2.83436e-05	-0.0954149	0.357	0.298	0.915073
Tsc22d2	2.84412e-05	-0.152183	0.677	0.585	0.918225
Atraid	2.89702e-05	-0.173122	0.771	0.702	0.935302
2310061I04Rik	2.91599e-05	0.00709599	0.233	0.133	0.941428
Phlda3	2.93873e-05	0.342056	0.545	0.33	0.94877
Rnf44	2.95631e-05	0.136507	0.256	0.101	0.954445
Tvp23b	2.95843e-05	-0.177723	0.523	0.484	0.95513
Ireb2	3.00885e-05	-0.103725	0.35	0.271	0.971407
Mrpl53	3.02472e-05	-0.0145773	0.545	0.42	0.976531
Tnfaip1	3.06078e-05	-0.0434824	0.41	0.298	0.988173
Nsrp1	3.09149e-05	0.0998326	0.523	0.346	0.998087
Hlf	3.09246e-05	-0.411815	0.526	0.585	0.998399
Sec24b	3.10374e-05	0.0179193	0.327	0.213	1
Dpm2	3.16454e-05	0.127038	0.492	0.309	1
Ddit3	3.1747e-05	-0.197624	0.771	0.676	1
Arl4d	3.18222e-05	0.0762978	0.383	0.223	1
Rab7b	3.23388e-05	0.160521	0.143	0.027	1
Dbndd2	3.24164e-05	0.0934899	0.346	0.191	1
Lyrm2	3.28232e-05	0.0862857	0.451	0.282	1
Ccdc113	3.29241e-05	-0.0360308	0.15	0.096	1
Sulf1	3.29563e-05	0.178075	0.808	0.622	1
Wsb1	3.30139e-05	-0.100686	0.534	0.431	1
Sumf1	3.30644e-05	0.0139973	0.113	0.043	1
Chic2	3.35073e-05	-0.108334	0.492	0.42	1
Synpr	3.35448e-05	-0.314298	0.865	0.856	1
Ldah	3.37795e-05	0.0608093	0.417	0.271	1
Tpd52	3.38614e-05	-0.0874993	0.756	0.644	1
Lims1	3.4341e-05	-0.104214	0.44	0.346	1
Fem1b	3.44569e-05	-0.0165535	0.402	0.293	1
Bptf	3.50546e-05	-0.0497625	0.786	0.633	1
Ints3	3.50562e-05	-0.00802011	0.207	0.122	1
Samd7	3.54069e-05	0.0650095	0.35	0.207	1
Ppp2r3a	3.54178e-05	-0.0478048	0.417	0.298	1
Azi2	3.56678e-05	0.294372	0.425	0.223	1
Timm13	3.57251e-05	0.246297	0.883	0.718	1
Polr3f	3.62474e-05	0.0677658	0.256	0.122	1
Dpysl2	3.64436e-05	-0.347071	0.692	0.745	1
Brd3	3.6626e-05	-0.00870763	0.549	0.42	1
Ptp4a3	3.66617e-05	0.233377	0.624	0.415	1
Fam120a	3.69827e-05	0.22249	0.65	0.441	1
Ypel3	3.69871e-05	0.0169056	0.797	0.649	1
Sap30bp	3.71515e-05	0.0242485	0.32	0.191	1
Eif3i	3.72966e-05	0.172166	0.782	0.59	1
Cldnd1	3.73267e-05	0.00448365	0.635	0.489	1
Phf8	3.75827e-05	-0.112975	0.244	0.207	1
Ddx50	3.76936e-05	-0.00409324	0.688	0.537	1
Acadm	3.7698e-05	-0.150494	0.579	0.511	1
Lmo1	3.846e-05	0.212343	0.195	0.059	1
Sntb1	3.86288e-05	-0.249932	0.417	0.431	1
Tmem87a	3.8638e-05	0.0970652	0.308	0.16	1
Ccdc85c	3.91539e-05	-0.207145	0.368	0.351	1
Nptn	3.9601e-05	-0.0179721	0.624	0.484	1
Psmd11	3.97181e-05	-0.0715262	0.726	0.617	1
Rfc3	4.04662e-05	0.0440704	0.211	0.106	1
Cryzl1	4.08372e-05	-0.158102	0.414	0.346	1
Rab11a	4.0869e-05	-0.0316549	0.605	0.489	1
Sugt1	4.14518e-05	0.0961859	0.68	0.5	1
Rap1gds1	4.14786e-05	0.100162	0.41	0.245	1
Ncam1	4.22074e-05	-0.256732	0.974	0.952	1
Gltp	4.24651e-05	0.112455	0.353	0.186	1
Dctn4	4.27425e-05	0.0855799	0.598	0.415	1
Pip5k1a	4.28737e-05	0.101139	0.395	0.234	1
Tle3	4.30965e-05	-0.274406	0.391	0.383	1
Klf7	4.38089e-05	-0.164165	0.237	0.223	1
Pdia6	4.42334e-05	0.278774	0.91	0.761	1
Brix1	4.46786e-05	0.149658	0.383	0.202	1
Wdr43	4.50442e-05	0.278332	0.474	0.271	1
Rapgef5	4.62322e-05	0.0464652	0.244	0.122	1
Fbxo22	4.68997e-05	-0.138048	0.361	0.309	1
Zfp386	4.71401e-05	0.0134118	0.35	0.234	1
Nelfcd	4.72388e-05	-0.0168871	0.297	0.202	1
Clic4	4.73099e-05	0.00145349	0.602	0.463	1
Smndc1	4.78724e-05	0.0458548	0.5	0.34	1
Zfp593	4.8236e-05	0.148763	0.391	0.213	1
Atp5md	4.89073e-05	0.229668	0.925	0.782	1
Tomm5	4.89975e-05	0.0982547	0.643	0.457	1
Col18a1	4.95358e-05	-0.309494	0.459	0.404	1
Snrk	5.0165e-05	0.0710167	0.474	0.314	1
Wdr11	5.03235e-05	0.0530215	0.237	0.122	1
Rnf168	5.13958e-05	-0.151778	0.282	0.255	1
Vps13b	5.14171e-05	-0.114565	0.353	0.287	1
Pnrc2	5.17234e-05	-0.0147246	0.617	0.479	1
Lsm6	5.26058e-05	0.151118	0.617	0.415	1
Col4a3bp	5.2857e-05	0.00316093	0.459	0.335	1
Coa3	5.30018e-05	0.14706	0.748	0.564	1
4931406P16Rik	5.30535e-05	0.0171903	0.47	0.319	1
Creb3	5.31063e-05	0.177745	0.417	0.229	1
Mprip	5.31401e-05	-0.00616108	0.726	0.596	1
Ppp4r2	5.35296e-05	-0.0416454	0.654	0.543	1
5730409E04Rik	5.36343e-05	0.0505355	0.109	0.027	1
Hmgn3	5.41562e-05	-0.249189	0.906	0.862	1
Gtf3c6	5.46106e-05	0.0813552	0.62	0.441	1
Cnot10	5.4849e-05	0.0517858	0.331	0.191	1
Wdr61	5.51888e-05	0.0622063	0.677	0.511	1
Nudt9	5.54574e-05	0.0636506	0.331	0.191	1
Plaat3	5.54982e-05	-0.219784	0.812	0.787	1
Dlc1	5.58756e-05	-0.0370931	0.342	0.218	1
Tspan31	5.5894e-05	-0.035982	0.598	0.479	1
Acap2	5.61387e-05	-0.141036	0.481	0.431	1
Adprh	5.66068e-05	-0.0525656	0.639	0.505	1
mt-Atp8	5.75103e-05	0.355228	0.718	0.527	1
Eif2s3y	5.7755e-05	0.0229052	0.342	0.218	1
Rexo2	5.83876e-05	0.358954	0.643	0.447	1
Mrpl13	5.83915e-05	0.102499	0.598	0.415	1
Fam171b	5.84135e-05	-0.253749	0.835	0.771	1
Wdr47	5.86996e-05	-0.00358073	0.417	0.277	1
Zbtb5	5.87293e-05	-0.0521694	0.135	0.096	1
Mmd2	5.8923e-05	-0.340799	0.62	0.681	1
Tsfm	5.89512e-05	0.0481004	0.301	0.176	1
Vta1	5.89643e-05	-0.224024	0.459	0.463	1
Sec11a	5.91351e-05	0.0669999	0.662	0.484	1
Gt(ROSA)26Sor	5.9352e-05	-0.247479	0.459	0.484	1
Ap1g1	5.97592e-05	0.0389383	0.368	0.234	1
Krit1	5.97892e-05	0.121299	0.639	0.447	1
Mtrex	5.98874e-05	0.072986	0.414	0.261	1
Zcchc8	6.03102e-05	0.123283	0.305	0.154	1
Aebp1	6.03348e-05	0.0167698	0.271	0.154	1
Gkap1	6.03946e-05	-0.108255	0.695	0.585	1
Ric3	6.05988e-05	-0.101068	0.139	0.106	1
Prpf40a	6.07292e-05	-0.0717031	0.741	0.633	1
Ncbp1	6.09098e-05	0.192795	0.316	0.144	1
Prr13	6.11851e-05	-0.0417797	0.556	0.447	1
Gng12	6.12158e-05	0.0855152	0.598	0.431	1
Tmod3	6.25586e-05	0.0539895	0.455	0.293	1
Rtca	6.26892e-05	0.0917149	0.289	0.144	1
Alyref	6.33366e-05	-0.107292	0.477	0.383	1
Cox20	6.34378e-05	-0.00814768	0.605	0.457	1
Tmbim1	6.40475e-05	0.0432388	0.492	0.351	1
Il6st	6.4545e-05	-0.0455499	0.571	0.457	1
Mtx2	6.54202e-05	-0.176636	0.278	0.261	1
Mbd3	6.56664e-05	-0.0639137	0.654	0.543	1
Zmynd11	6.581e-05	-0.282558	0.786	0.793	1
Mplkip	6.60089e-05	-0.00799238	0.508	0.383	1
Srgap2	6.62913e-05	0.0300442	0.38	0.245	1
Zfp606	6.63811e-05	0.123514	0.327	0.165	1
Gadd45gip1	6.66678e-05	0.0178088	0.534	0.388	1
Fam222a	6.67802e-05	-0.0175285	0.229	0.144	1
Txndc9	6.69437e-05	0.0198374	0.62	0.473	1
Ofd1	6.75496e-05	0.0712348	0.252	0.122	1
Golph3	6.81902e-05	-0.221061	0.414	0.415	1
D430042O09Rik	6.84937e-05	-0.0509154	0.387	0.287	1
R3hcc1l	6.86229e-05	-0.00214271	0.222	0.122	1
Pnpla8	6.88321e-05	-0.0903134	0.586	0.484	1
Pcyt1b	6.93353e-05	-0.140584	0.286	0.229	1
Fzd5	6.94221e-05	-0.310839	0.538	0.569	1
Chuk	6.97768e-05	0.0827555	0.395	0.234	1
Nf1	6.99111e-05	-0.129059	0.534	0.463	1
Ifrd1	7.07205e-05	-0.414212	0.703	0.628	1
Fmc1	7.07628e-05	0.0793713	0.647	0.479	1
Tet2	7.08058e-05	-0.142301	0.35	0.293	1
Stoml1	7.09843e-05	0.0561591	0.184	0.08	1
Ccnl1	7.11064e-05	-0.187932	0.756	0.644	1
Trappc1	7.12147e-05	-0.0285816	0.549	0.415	1
Mast2	7.17392e-05	0.151294	0.38	0.202	1
Lpin2	7.21651e-05	0.0241449	0.429	0.287	1
U2af1	7.28776e-05	0.0980754	0.782	0.612	1
Cops7a	7.29727e-05	-0.125271	0.376	0.324	1
Fnip1	7.3426e-05	-0.165058	0.5	0.457	1
Pex2	7.3489e-05	0.184278	0.556	0.367	1
Samhd1	7.361e-05	-0.0825132	0.18	0.144	1
Ebag9	7.44217e-05	-0.109291	0.211	0.181	1
Ssna1	7.44235e-05	0.149466	0.602	0.404	1
Sfxn5	7.46485e-05	-0.305043	0.515	0.543	1
Chrdl1	7.47837e-05	-0.0293408	0.598	0.468	1
Rpap3	7.49478e-05	0.0506188	0.297	0.165	1
Rprd1b	7.50534e-05	0.0904736	0.451	0.287	1
Six3os1	7.52043e-05	-0.379283	0.861	0.83	1
Rangap1	7.5348e-05	0.0280862	0.417	0.282	1
Sec63	7.56081e-05	0.031339	0.602	0.457	1
Ube2r2	7.58899e-05	0.00324701	0.68	0.537	1
Epb41l4aos	7.63247e-05	0.0524673	0.432	0.293	1
Nifk	7.70428e-05	0.189441	0.335	0.16	1
Mettl4	7.7501e-05	-0.00487897	0.237	0.144	1
Gtf2i	7.80886e-05	-0.0671072	0.733	0.622	1
Rpl35	7.83641e-05	0.31193	0.959	0.926	1
Cnp	7.89679e-05	0.216312	0.714	0.521	1
Rbis	7.90914e-05	0.229162	0.639	0.436	1
Vps8	7.94753e-05	0.117277	0.233	0.096	1
Setd1b	8.01078e-05	-0.0140432	0.312	0.213	1
Rbpj	8.01569e-05	0.168072	0.556	0.362	1
Espn	8.02387e-05	-0.351649	0.951	0.957	1
Plcb4	8.03981e-05	-0.247231	0.692	0.676	1
Psmc2	8.07322e-05	0.193101	0.59	0.388	1
Il1rap	8.15198e-05	0.194432	0.38	0.197	1
Mfn1	8.1809e-05	-0.0500393	0.327	0.245	1
Os9	8.19431e-05	-0.237824	0.632	0.628	1
Dnaaf2	8.19451e-05	0.166145	0.135	0.027	1
Flnc	8.23719e-05	-0.136343	0.244	0.165	1
Tubb5	8.23757e-05	0.336599	0.902	0.771	1
S100a10	8.25795e-05	0.603999	0.898	0.809	1
Sap130	8.29254e-05	-0.129756	0.248	0.207	1
Ets1	8.35684e-05	-0.215007	0.233	0.197	1
Aff4	8.38309e-05	-0.140395	0.759	0.686	1
Nsmce4a	8.38781e-05	-0.0307657	0.632	0.516	1
Tmed7	8.43971e-05	0.00420644	0.59	0.457	1
Tm9sf4	8.44405e-05	-0.0789794	0.609	0.511	1
Rbbp4	8.58347e-05	0.122036	0.658	0.479	1
Usp22	8.65946e-05	0.111018	0.545	0.362	1
Lars2	8.67635e-05	0.312381	0.951	0.872	1
Lsm14b	8.67995e-05	-0.102253	0.248	0.202	1
Ndufaf8	8.71256e-05	-0.0987574	0.571	0.484	1
Arl2bp	8.75613e-05	0.00936346	0.662	0.511	1
Olfm1	8.86513e-05	-0.093181	0.387	0.261	1
Dkc1	8.86937e-05	0.154808	0.338	0.17	1
Rbm34	8.91092e-05	0.217338	0.395	0.207	1
Parl	8.95404e-05	-0.0611211	0.466	0.378	1
Trmt112	9.00163e-05	-0.0807215	0.714	0.622	1
Dctn6	9.04054e-05	-0.121214	0.398	0.34	1
Tspan3	9.10964e-05	-0.245525	0.932	0.92	1
Bex3	9.12355e-05	-0.0997258	0.801	0.702	1
Creb3l2	9.22324e-05	-0.156446	0.737	0.67	1
Mark2	9.2779e-05	-0.0719308	0.406	0.324	1
Lyst	9.27799e-05	0.147736	0.406	0.234	1
Ube2w	9.35292e-05	0.0162846	0.421	0.282	1
Get4	9.39108e-05	0.0935162	0.327	0.176	1
Rd3	9.4674e-05	0.138605	0.338	0.17	1
Snhg15	9.48003e-05	0.138705	0.195	0.064	1
Ccni	9.55472e-05	0.000232568	0.718	0.569	1
Mgarp	9.57113e-05	-0.314024	0.996	0.984	1
Lbhd1	9.63763e-05	0.00821109	0.32	0.191	1
Kat2b	9.76608e-05	-0.187815	0.368	0.319	1
Abhd17b	9.79311e-05	-0.131567	0.504	0.431	1
Prxl2b	9.9761e-05	0.208195	0.368	0.186	1
Nasp	0.000100028	-0.146765	0.519	0.457	1
Maged1	0.000100144	-0.27365	0.808	0.803	1
1110065P20Rik	0.000100311	0.117809	0.564	0.383	1
Spon1	0.000100591	-0.290164	0.861	0.819	1
Fez2	0.000100635	-0.140397	0.425	0.378	1
Ccdc34	0.000100875	-0.0256262	0.459	0.34	1
Ube2b	0.00010111	-0.208969	0.812	0.782	1
Polr3k	0.000101493	0.0891899	0.316	0.165	1
Fis1	0.000101681	0.078887	0.861	0.707	1
Znrd2	0.00010281	0.0826834	0.489	0.319	1
Fbxl15	0.000103015	-0.0308493	0.346	0.245	1
Fdx2	0.000103234	0.0348362	0.383	0.239	1
Ankrd33	0.000103382	0.0446962	0.293	0.17	1
Dnmbp	0.000103523	0.103222	0.162	0.053	1
Taok3	0.000108524	0.166206	0.508	0.319	1
Syt11	0.000108646	0.225373	0.917	0.777	1
Peli1	0.00010913	-0.14496	0.338	0.314	1
Fam168b	0.000109344	-0.137602	0.41	0.367	1
Dbn1	0.000109357	0.180861	0.455	0.261	1
Efr3a	0.000109903	-0.0756126	0.496	0.394	1
Cask	0.00011089	-0.0517122	0.267	0.197	1
Mapk8ip3	0.000111933	-0.0516641	0.398	0.282	1
Atp9b	0.000112283	0.00917021	0.241	0.133	1
Paf1	0.000113007	-0.0438052	0.361	0.277	1
Coq5	0.000113051	0.180256	0.342	0.17	1
Slc16a1	0.000113697	-0.303124	0.786	0.771	1
Mt2	0.000113728	0.950999	0.763	0.644	1
Thoc5	0.000113748	0.0442041	0.308	0.17	1
Smdt1	0.000114203	0.188947	0.951	0.835	1
Ube2a	0.000114664	0.274034	0.53	0.33	1
Rnd3	0.000114686	-0.36165	0.609	0.569	1
Gtf2a1	0.000115265	-0.12922	0.395	0.335	1
Coq2	0.00011539	-0.108309	0.297	0.234	1
Mamld1	0.000115461	0.085238	0.169	0.053	1
1810009A15Rik	0.000116108	0.0761704	0.132	0.032	1
Naa20	0.000116396	-0.0314615	0.459	0.34	1
Lsamp	0.000117055	-0.315926	0.669	0.697	1
Mak	0.000117088	0.149521	0.406	0.234	1
Atp6v1c1	0.000117726	-0.182131	0.38	0.33	1
Zfp113	0.000118591	0.0634751	0.233	0.112	1
Apool	0.000118882	-0.00494254	0.267	0.16	1
Sdf4	0.000119048	-0.067733	0.65	0.532	1
Pdrg1	0.000119302	0.0903948	0.624	0.447	1
Tfg	0.000119378	0.125517	0.624	0.447	1
Ero1l	0.000119884	-0.406407	0.534	0.463	1
C1qbp	0.000120776	0.2917	0.556	0.356	1
Atrx	0.000121079	-0.245734	0.816	0.777	1
Aprt	0.000121106	0.251661	0.707	0.511	1
Trp53rka	0.000122018	0.00766828	0.158	0.08	1
Ptprz1	0.000122042	-0.0804544	0.462	0.372	1
Bin1	0.000122498	-0.0636672	0.451	0.351	1
2900060B14Rik	0.000123292	0.149814	0.353	0.191	1
Saysd1	0.000123469	0.0737673	0.308	0.17	1
Dync1h1	0.000123858	0.13475	0.737	0.559	1
Ddb1	0.000124519	0.117302	0.786	0.617	1
Lrrfip1	0.000125373	-0.246094	0.556	0.447	1
Gatd1	0.000126414	-0.00451789	0.286	0.176	1
Pin4	0.000126821	0.187522	0.553	0.356	1
Syne1	0.000126908	0.115596	0.305	0.154	1
Cnot1	0.000127319	0.138266	0.489	0.309	1
Spsb3	0.000127648	-0.0529525	0.353	0.239	1
Snrpa1	0.000128518	0.105034	0.586	0.41	1
Ccdc117	0.000128576	0.0233534	0.18	0.08	1
Zfp385a	0.000129086	-0.0744368	0.485	0.362	1
Galnt13	0.000131088	-0.219526	0.56	0.5	1
St13	0.000131366	-0.0531828	0.91	0.793	1
Rcor1	0.00013286	0.119188	0.361	0.202	1
2024-03-07	0.000133439	-0.0498871	0.617	0.516	1
Cd151	0.00013348	0.0653657	0.579	0.404	1
Aip	0.000133635	0.132689	0.432	0.266	1
Mrpl40	0.000134167	-0.0180296	0.387	0.271	1
Stt3b	0.000134198	-0.0571493	0.594	0.495	1
Ttyh2	0.000135106	-0.0434119	0.188	0.117	1
Katnb1	0.000135496	0.0752805	0.158	0.053	1
Tmbim4	0.000135533	-0.0991648	0.68	0.601	1
Mapk3	0.000135643	0.0719748	0.594	0.436	1
Pola1	0.000135828	0.0384618	0.124	0.043	1
Napg	0.000136609	0.094288	0.556	0.388	1
Tmem126a	0.000136646	-0.150761	0.455	0.426	1
Paxbp1	0.000136983	0.232122	0.462	0.271	1
P4hb	0.000138077	0.166271	0.767	0.59	1
Lrrc2	0.000138369	0.201782	0.274	0.117	1
Chmp6	0.000138824	0.105766	0.308	0.165	1
Suv39h1	0.000139551	0.0125395	0.192	0.096	1
Phc2	0.000140406	0.133314	0.466	0.287	1
Pfkl	0.000141545	-0.133245	0.887	0.809	1
Tcf20	0.000143843	-0.136147	0.308	0.255	1
Etfa	0.000144291	-0.0140527	0.643	0.516	1
Cdc42ep3	0.000144533	-0.0723104	0.203	0.122	1
Gemin5	0.000144962	0.0147337	0.139	0.064	1
Jmy	0.000147693	-0.0571842	0.44	0.34	1
Eif3j1	0.000147912	0.302256	0.714	0.537	1
Rev3l	0.00014795	-0.177473	0.496	0.452	1
Psmf1	0.000149104	0.0330638	0.241	0.128	1
Nr2c2ap	0.000149625	0.114392	0.338	0.186	1
Utp18	0.000149796	0.040016	0.353	0.218	1
Gtf3c3	0.000150325	0.0433807	0.256	0.138	1
Zc3h6	0.000150423	-0.0557551	0.286	0.213	1
Nsa2	0.000151847	0.0366309	0.718	0.569	1
Tox3	0.000151938	-0.351036	0.729	0.766	1
Glul	0.000152067	-0.46592	0.977	0.979	1
Hspa1b	0.000152181	0.348321	0.267	0.112	1
Cdkn2b	0.000152313	0.0970508	0.18	0.064	1
Grtp1	0.000152461	0.161518	0.312	0.16	1
Mcm7	0.000152981	0.0816802	0.154	0.048	1
Zfp266	0.000154155	0.0369181	0.504	0.351	1
Atp6v1d	0.000154655	-0.0933946	0.594	0.505	1
Dpm1	0.000155201	0.0476006	0.733	0.574	1
Myl6	0.000155316	0.301099	0.989	0.957	1
Tada3	0.000155498	-0.0454617	0.406	0.314	1
Gripap1	0.000156244	0.0914815	0.44	0.287	1
Snhg3	0.000156786	-0.047496	0.361	0.261	1
Acaa1a	0.00015714	-0.07258	0.643	0.537	1
Tatdn1	0.000157392	-0.0785032	0.331	0.266	1
Rtcb	0.000158278	0.0152871	0.429	0.298	1
Nucb1	0.000158722	-0.142553	0.383	0.324	1
Katnbl1	0.000158905	0.133119	0.38	0.218	1
Zfp40	0.000159942	-0.111275	0.15	0.122	1
Slc6a11	0.000161742	-0.281691	0.688	0.723	1
Fam104a	0.000161749	-0.000122034	0.827	0.691	1
Brcc3	0.00016223	-0.0393395	0.335	0.245	1
Ahr	0.000162572	0.103034	0.327	0.181	1
Fam126a	0.00016345	-0.0423122	0.203	0.144	1
Cep120	0.000163877	0.185289	0.308	0.144	1
Cacng4	0.000164072	-0.182185	0.684	0.622	1
Gna13	0.000164931	0.121864	0.628	0.447	1
Pde1c	0.000165446	-0.230412	0.391	0.399	1
Glrx2	0.000165625	0.00334251	0.726	0.585	1
Clk4	0.000165717	0.0368968	0.59	0.436	1
Lgi4	0.000165898	0.0636437	0.376	0.229	1
H2-D1	0.000165956	-0.0464965	0.515	0.41	1
Ppm1a	0.000166293	0.0654912	0.707	0.537	1
Eef2kmt	0.000166941	0.046421	0.316	0.191	1
Gopc	0.000166961	-0.0810683	0.18	0.154	1
Ptpn4	0.000168535	-0.270093	0.267	0.356	1
M6pr	0.000168554	0.182141	0.391	0.218	1
Errfi1	0.000168704	-0.200884	0.462	0.399	1
Mphosph10	0.000168821	0.190592	0.406	0.229	1
Cuedc2	0.000168825	0.0270884	0.797	0.66	1
2024-03-01	0.000168894	0.0806123	0.53	0.356	1
Sigmar1	0.000169031	0.101512	0.184	0.069	1
Aida	0.000169403	0.0449353	0.429	0.293	1
Ormdl3	0.000171425	-0.182883	0.624	0.569	1
Tdrd7	0.000171817	0.26861	0.395	0.213	1
Terf2ip	0.000171831	-0.0190283	0.327	0.202	1
Smim19	0.000172363	-0.00806995	0.372	0.266	1
St6galnac2	0.000172489	-0.0772366	0.139	0.09	1
Sirt3	0.000172846	0.080373	0.342	0.197	1
Dclre1c	0.000173446	0.103354	0.12	0.021	1
Hist1h1e	0.000173676	0.254969	0.508	0.314	1
Zcrb1	0.000174051	0.145163	0.786	0.612	1
Ptov1	0.000174438	-0.10104	0.857	0.771	1
Cpsf7	0.000174586	-0.0160154	0.342	0.239	1
Tma7	0.000174744	0.2947	0.985	0.979	1
Tsg101	0.000175063	0.0408631	0.635	0.479	1
Cep350	0.000175947	-0.19371	0.515	0.489	1
Dapl1	0.000176474	-0.591043	0.82	0.824	1
Map7	0.000176857	-0.147964	0.771	0.691	1
Dusp5	0.000176984	-0.286827	0.35	0.372	1
Snrpg	0.000177745	0.270946	0.846	0.697	1
9530068E07Rik	0.000177825	-0.0161906	0.526	0.394	1
Skil	0.000178074	-0.225151	0.305	0.303	1
Pde2a	0.00017868	0.101355	0.252	0.117	1
Trib2	0.000178901	0.0554947	0.447	0.309	1
Dnajb14	0.000179147	0.122607	0.568	0.399	1
Erp29	0.000179827	0.0388185	0.868	0.729	1
Elovl5	0.00018003	0.112964	0.459	0.293	1
Tcaf1	0.000180539	-0.034174	0.613	0.505	1
Gm42418	0.000180921	0.307312	1	1	1
Oat	0.000181307	-0.17432	0.767	0.691	1
Unc80	0.000183873	-0.0708905	0.184	0.128	1
Srsf11	0.00018401	0.0916661	0.853	0.707	1
Sec22b	0.000184685	-0.0763465	0.53	0.436	1
Pomt2	0.000185001	0.0801088	0.195	0.085	1
Sra1	0.00018513	0.0447271	0.605	0.457	1
Ppip5k1	0.000185681	0.0566142	0.308	0.176	1
Hmgcs1	0.000185882	0.239697	0.523	0.33	1
Serpinh1	0.000186192	0.134705	0.688	0.511	1
Cgrrf1	0.00018716	-0.064634	0.414	0.324	1
Abhd18	0.000187831	-0.173451	0.214	0.213	1
Dip2b	0.000188504	0.171542	0.662	0.484	1
Sox2ot	0.000190078	0.218132	0.417	0.234	1
Fbxl12	0.000190634	0.144572	0.226	0.085	1
Rhot2	0.000191944	0.164828	0.327	0.165	1
Jmjd1c	0.000192356	-0.0821752	0.662	0.553	1
Slc2a1	0.000192449	-0.32058	0.91	0.899	1
Suclg1	0.000192699	0.0574858	0.718	0.559	1
Ppib	0.000192847	0.125664	0.955	0.84	1
Hnrnpa2b1	0.000193503	-0.204977	0.966	0.92	1
Cnih4	0.000194051	0.115357	0.744	0.58	1
Fgfr1op2	0.000194634	-0.00685465	0.609	0.473	1
Ddx39	0.000195176	0.0927408	0.256	0.122	1
4930453N24Rik	0.000195431	0.206399	0.436	0.25	1
Csrp1	0.000196296	0.130002	0.586	0.404	1
Klhdc2	0.000196514	0.0134419	0.613	0.468	1
Fip1l1	0.000198388	0.179019	0.658	0.468	1
Lsm12	0.000200633	0.215975	0.692	0.5	1
Pfn1	0.000200661	0.297386	0.865	0.734	1
Chl1	0.000200685	0.23324	0.59	0.399	1
1700029J07Rik	0.00020159	-0.205401	0.233	0.25	1
Rxylt1	0.000201754	0.101726	0.515	0.34	1
Mrpl3	0.000202037	0.220321	0.361	0.186	1
Podxl	0.000202149	0.0871014	0.271	0.133	1
Dph3	0.000202545	0.028916	0.726	0.574	1
Pfdn1	0.00020302	0.0760994	0.827	0.676	1
Map2k1	0.000203148	0.0695444	0.414	0.271	1
Dctpp1	0.000203206	0.117968	0.342	0.191	1
Ttyh1	0.000203376	-0.264158	0.932	0.878	1
Mmd	0.00020424	0.0147792	0.207	0.117	1
Smap1	0.000205764	0.239023	0.88	0.729	1
Apopt1	0.000205827	-0.180999	0.444	0.399	1
Zfp871	0.000206046	-0.0499703	0.579	0.463	1
Slc16a2	0.000206187	-0.202414	0.41	0.351	1
Hsd17b2	0.000207289	0.150955	0.635	0.457	1
Gldc	0.000207527	-0.153673	0.462	0.415	1
Usp2	0.000207593	-0.251078	0.342	0.372	1
Gtf3c4	0.000207845	0.149644	0.218	0.08	1
Ube2j2	0.000208483	0.0627971	0.361	0.229	1
Psmd1	0.000210225	0.0109583	0.579	0.452	1
Kdm3b	0.000212586	-0.301794	0.32	0.441	1
Rnd2	0.000212807	-0.249244	0.335	0.367	1
Arpp19	0.000213701	0.135981	0.759	0.585	1
Tkt	0.000213716	0.0453802	0.726	0.569	1
Washc3	0.000214216	-0.118415	0.323	0.287	1
Smim10l1	0.000215984	-0.188267	0.726	0.686	1
Mrps18c	0.000216425	0.06753	0.545	0.388	1
Ktn1	0.000216602	0.222733	0.906	0.766	1
Arhgdig	0.000216857	0.203371	0.233	0.09	1
Cdc37l1	0.000217397	-0.0792565	0.658	0.559	1
Fkbp10	0.000217541	-0.127285	0.274	0.229	1
Cdh22	0.000218236	0.104634	0.135	0.032	1
Hspe1	0.00021841	0.364697	0.876	0.777	1
Cnnm4	0.000218434	0.0107893	0.244	0.149	1
2300009A05Rik	0.000219811	-0.0580203	0.511	0.42	1
Txndc16	0.000221419	-0.0696811	0.361	0.298	1
Rnf215	0.000221555	-0.120918	0.365	0.314	1
Sf3a3	0.000221993	-0.0743085	0.35	0.282	1
Cables2	0.000222436	0.00938086	0.184	0.096	1
Smarcd1	0.000222712	0.0797079	0.545	0.378	1
Polr2k	0.000223077	0.215111	0.635	0.441	1
Ube2d2a	0.000223293	-0.0997076	0.729	0.654	1
U2surp	0.000224616	-0.0503928	0.823	0.713	1
Slc35f6	0.000225097	0.146538	0.222	0.085	1
Rd3l	0.000225547	0.131198	0.173	0.059	1
Ube2l3	0.000225643	-0.0424791	0.778	0.66	1
Slc31a2	0.000226604	0.041312	0.56	0.415	1
Atox1	0.000226999	-0.138098	0.831	0.755	1
Xbp1	0.000227014	0.0200238	0.492	0.351	1
Lnpk	0.000228693	0.0118238	0.308	0.197	1
Tspyl1	0.000228701	0.0896074	0.421	0.261	1
Spg21	0.000229388	-0.220969	0.41	0.447	1
Tusc3	0.000230448	-0.0896362	0.455	0.362	1
Sccpdh	0.000230798	0.0674567	0.342	0.213	1
Csnk1d	0.000231113	0.12681	0.534	0.356	1
Gcc2	0.000231376	-0.0132545	0.515	0.399	1
Cdkn2aipnl	0.000231669	0.0689994	0.214	0.101	1
Gap43	0.000232568	0.384408	0.32	0.154	1
Mef2a	0.000233545	0.004244	0.583	0.441	1
Megf8	0.000235171	-0.0558713	0.139	0.101	1
Crls1	0.000235765	-0.0267548	0.293	0.202	1
Fastk	0.00023606	0.129905	0.35	0.191	1
Cbr4	0.00023612	-0.145948	0.233	0.202	1
Vps26c	0.000236136	0.0268069	0.173	0.085	1
Ddx1	0.00023642	-0.0547842	0.643	0.527	1
Dusp22	0.000238909	0.125424	0.365	0.207	1
Pak3	0.000238915	-0.332821	0.823	0.824	1
Ptpra	0.000239055	-0.118045	0.831	0.739	1
Stx5a	0.000239409	0.124795	0.455	0.282	1
Ppp1r14b	0.00024122	0.300319	0.763	0.59	1
Mast4	0.000242334	-0.338753	0.398	0.41	1
Mtcl1	0.000242733	0.239358	0.425	0.245	1
Trpc1	0.000243814	0.10558	0.462	0.303	1
Ptms	0.000245221	0.00737038	0.966	0.872	1
Sugp2	0.000245747	0.0145921	0.267	0.16	1
Tanc2	0.000246007	-0.334327	0.466	0.527	1
Specc1l	0.000246177	0.0505715	0.316	0.191	1
Copg1	0.000246446	-0.0372208	0.44	0.335	1
Setd7	0.000246456	-0.159828	0.406	0.362	1
Atic	0.000246884	-0.0274884	0.297	0.213	1
Micu1	0.000250542	-0.261692	0.391	0.426	1
Lrba	0.000251501	-0.226522	0.372	0.394	1
Mrps18b	0.000254006	0.123194	0.286	0.138	1
Laptm4a	0.000254799	-0.136508	0.944	0.872	1
Taf7	0.00025484	0.104666	0.541	0.378	1
Mllt6	0.000255308	0.0294037	0.361	0.239	1
B3gnt2	0.000255881	-0.0181489	0.226	0.138	1
Sh3kbp1	0.00025696	-0.00770412	0.226	0.138	1
Btbd7	0.000259552	0.0557787	0.624	0.468	1
Rpsa	0.000260256	0.344792	0.992	0.968	1
Golga4	0.000260983	-0.0649389	0.59	0.484	1
Ikzf2	0.000261034	0.161656	0.368	0.207	1
Nsd1	0.000261042	-0.107913	0.692	0.606	1
Mfap3l	0.000261509	-0.0948535	0.673	0.574	1
Rrp1	0.000262932	0.102594	0.801	0.638	1
Cplx2	0.000262986	0.00454532	0.18	0.096	1
Proser1	0.000263074	0.0848076	0.274	0.144	1
Ccl27a	0.00026436	-0.185894	0.259	0.287	1
Mysm1	0.000264807	-0.0879658	0.526	0.431	1
Arhgef18	0.00026594	0.0156568	0.192	0.106	1
Id2	0.000267864	-0.337532	0.617	0.633	1
Dpysl5	0.000268546	0.0782391	0.241	0.122	1
Epc1	0.000268704	0.0770613	0.44	0.293	1
Eif2s2	0.000269898	0.0380379	0.932	0.814	1
Tmed9	0.000273169	0.0290741	0.88	0.75	1
Foxp1	0.000275181	-0.103861	0.289	0.234	1
Nf2	0.000276124	0.00258293	0.259	0.176	1
Prrc2a	0.000276395	0.113773	0.632	0.457	1
Cdk12	0.000276886	0.033995	0.598	0.452	1
Nhp2	0.000277616	0.205625	0.504	0.319	1
Rbm7	0.000278668	0.158025	0.504	0.324	1
Tnfrsf1a	0.000279544	0.101571	0.489	0.324	1
Kidins220	0.000279715	-0.163183	0.564	0.505	1
Pex3	0.000280431	0.0620156	0.32	0.186	1
Atg16l1	0.000280672	0.0527414	0.214	0.106	1
Ccn4	0.000281349	0.100844	0.199	0.08	1
Kansl1	0.000281548	0.0251804	0.5	0.356	1
Gm49336	0.000281774	0.196166	0.297	0.138	1
Ptn	0.000282857	-0.317315	0.895	0.888	1
Rcn2	0.000285154	-0.21465	0.782	0.739	1
Tars	0.000285609	-0.152285	0.372	0.33	1
Syce2	0.000287119	-0.0721995	0.143	0.112	1
Rpf2	0.000287718	0.100094	0.248	0.117	1
Extl2	0.000290232	0.132998	0.323	0.176	1
Anapc10	0.000291075	-0.026833	0.417	0.319	1
Ubap2l	0.0002911	0.0798955	0.812	0.665	1
Morn2	0.000291261	-0.232482	0.346	0.388	1
Vhl	0.000291342	0.0520879	0.387	0.25	1
Ift57	0.000291374	-0.0725137	0.425	0.335	1
Scamp5	0.000291524	0.14686	0.342	0.181	1
Tpgs1	0.000291794	0.118704	0.462	0.293	1
Uqcrfs1	0.000292446	0.067751	0.711	0.553	1
Spty2d1	0.000292769	-0.193062	0.421	0.41	1
Pdpk1	0.000292824	-0.0555999	0.421	0.34	1
Gm37305	0.0002975	0.0748108	0.105	0.021	1
Cxcl12	0.000297545	0.297152	0.335	0.17	1
Psmc6	0.000297747	0.0115705	0.756	0.617	1
Yap1	0.000298086	-0.0531025	0.233	0.165	1
Igf2	0.000298647	-0.0522482	0.263	0.181	1
Flna	0.000298759	0.280303	0.605	0.415	1
Snx27	0.000298764	-0.0809816	0.398	0.324	1
Tfb2m	0.000299835	-0.0468002	0.259	0.186	1
Yy1	0.000299873	-0.0990384	0.643	0.553	1
Ube2q2	0.000301322	-0.17159	0.353	0.324	1
Hadha	0.000301965	0.0327174	0.658	0.516	1
Dtymk	0.000302725	0.177864	0.541	0.356	1
Sqle	0.000302994	0.166622	0.357	0.197	1
Prpf6	0.000303203	0.057803	0.432	0.287	1
Psmc5	0.000303373	0.0733701	0.786	0.633	1
Cwc22	0.000303802	0.0273385	0.237	0.133	1
Maf1	0.000304163	-0.0808836	0.462	0.399	1
Slc39a3	0.00030495	0.1339	0.207	0.074	1
Nrf1	0.000305576	-0.0845656	0.259	0.213	1
Gm26802	0.000306843	-0.500213	0.432	0.484	1
Utp11	0.000306915	0.0849522	0.504	0.34	1
Slco3a1	0.000307448	0.1887	0.282	0.128	1
Cpeb4	0.000308086	-0.267563	0.575	0.58	1
Pgp	0.000309098	0.0944618	0.707	0.537	1
Il10rb	0.00030921	0.117265	0.162	0.048	1
Htatsf1	0.000309423	-0.0851351	0.5	0.404	1
Dop1a	0.000309671	0.0639684	0.282	0.154	1
Cyb5d2	0.000313008	0.0529527	0.229	0.122	1
Clba1	0.000313764	0.139523	0.248	0.106	1
Dpm3	0.000313824	0.183673	0.628	0.441	1
Ppid	0.000315553	-0.10766	0.489	0.41	1
Fnbp1	0.000318002	0.27732	0.583	0.394	1
Rubcn	0.000318228	-0.00719396	0.233	0.144	1
Snrnp200	0.000318708	-0.052654	0.519	0.388	1
Gart	0.000319672	-0.0249712	0.248	0.16	1
3010001F23Rik	0.000319756	-0.0779655	0.218	0.165	1
Sox9	0.000319923	-0.497953	0.906	0.931	1
Wdr89	0.000320111	-0.0388217	0.312	0.239	1
Ddx23	0.000322282	-0.127045	0.38	0.319	1
Pmm1	0.000323084	-0.19261	0.816	0.771	1
Mrps25	0.000323494	0.127906	0.609	0.441	1
Ss18	0.000325112	-0.143523	0.316	0.293	1
Ube4a	0.000325507	0.130132	0.372	0.213	1
Slc31a1	0.000325533	-0.0839907	0.346	0.298	1
Carnmt1	0.000325915	-0.0146979	0.485	0.378	1
Nrep	0.000326685	-0.0625859	0.308	0.229	1
Ube4b	0.000329016	-0.0661884	0.429	0.34	1
Zfp598	0.000329525	0.0492218	0.195	0.101	1
Cox18	0.000331379	0.105642	0.211	0.085	1
Cdc42bpb	0.000332206	0.0639583	0.346	0.207	1
Usp1	0.000332985	0.0484976	0.391	0.261	1
Srrm3	0.000333411	0.00365222	0.222	0.133	1
Mllt3	0.000333885	0.0911671	0.368	0.218	1
Aimp1	0.00033427	0.161095	0.729	0.553	1
Zbtb7b	0.000337857	0.129112	0.233	0.096	1
Dgke	0.000338175	-0.0383475	0.289	0.197	1
Mapk6	0.000338696	-0.177053	0.406	0.372	1
Dtx3	0.000341088	-0.0849986	0.545	0.457	1
Snrnp48	0.000341857	-0.0964676	0.575	0.495	1
Zc3h18	0.000342164	-0.0293519	0.425	0.314	1
Ppp3cb	0.000342739	-0.047068	0.545	0.441	1
Pithd1	0.0003429	0.17339	0.436	0.266	1
Pik3r1	0.000345463	-0.0481501	0.658	0.527	1
Mthfd2	0.000346249	-0.228096	0.165	0.186	1
Ufl1	0.00034653	-0.0553668	0.5	0.415	1
2310009A05Rik	0.000347622	0.0301295	0.432	0.309	1
Ankra2	0.000349555	0.0289625	0.519	0.383	1
Cdhr1	0.000350294	0.205758	0.47	0.293	1
Zcchc14	0.000350467	0.0651156	0.282	0.154	1
Dstyk	0.000351512	-0.139616	0.432	0.404	1
Nisch	0.000351885	-0.0294634	0.808	0.691	1
Camk2n1	0.000352881	-0.265394	0.797	0.787	1
Aebp2	0.000357572	-0.00369024	0.417	0.298	1
Dnajc30	0.000359332	0.0179034	0.278	0.176	1
Ubtd1	0.000359817	0.0333365	0.293	0.17	1
Phyhd1	0.000360244	-0.148976	0.335	0.319	1
Utp14b	0.000360469	-0.456108	0.846	0.824	1
Polr3h	0.000360613	-0.131456	0.297	0.25	1
Zbtb4	0.000361303	-0.0148614	0.56	0.426	1
R3hdm1	0.000362241	-0.0779474	0.639	0.532	1
Epdr1	0.000362251	-0.0882629	0.335	0.277	1
Nek7	0.000362861	0.0629046	0.526	0.378	1
Prkaca	0.000363441	-0.0834903	0.305	0.245	1
Bzw2	0.000364368	0.142021	0.598	0.42	1
Hist2h4	0.000365149	-0.161677	0.113	0.16	1
Acvr1	0.000366048	0.00746886	0.207	0.117	1
Sv2b	0.000366266	0.122699	0.376	0.229	1
Aup1	0.000366538	0.0273907	0.398	0.277	1
Hs2st1	0.000367723	0.018653	0.639	0.505	1
Slc39a1	0.000369364	-0.26513	0.451	0.489	1
Mafg	0.000369433	0.0402648	0.504	0.362	1
Arhgef7	0.000369883	0.0899427	0.346	0.207	1
Dnajb4	0.000369948	0.0144246	0.391	0.266	1
Abcb7	0.000370086	0.0844426	0.271	0.144	1
Anapc16	0.000370114	-0.156326	0.68	0.638	1
Arhgef40	0.000370262	-0.0158939	0.327	0.234	1
Stambp	0.0003712	0.18019	0.387	0.218	1
Bub3	0.000372016	0.159173	0.564	0.383	1
Prkg1	0.000373564	-0.159489	0.711	0.665	1
Tgoln1	0.000374597	-0.103266	0.496	0.42	1
Ankrd40	0.000374913	0.0858368	0.571	0.415	1
Msantd4	0.000375458	0.029118	0.462	0.34	1
Upf1	0.000375583	0.0168472	0.327	0.213	1
Phlda1	0.000375902	-0.219567	0.425	0.34	1
1700025G04Rik	0.000376891	0.118706	0.451	0.293	1
Pdxk	0.000378251	-0.0993349	0.154	0.144	1
Psmc1	0.000378608	0.155991	0.583	0.404	1
Mrpl17	0.000378688	0.0854029	0.605	0.441	1
Pias3	0.000381442	-0.0363762	0.252	0.17	1
Hspb11	0.000384053	-0.154324	0.628	0.59	1
Slc41a2	0.000384884	0.0863428	0.139	0.037	1
Snx6	0.000385512	-0.0244272	0.793	0.67	1
Aggf1	0.00038562	-0.0538719	0.523	0.42	1
Nop58	0.000387291	-0.167287	0.485	0.436	1
Ak3	0.000388736	-0.153506	0.376	0.346	1
Ndufa7	0.000390171	0.178031	0.962	0.872	1
Slc7a2	0.000391471	-0.210009	0.282	0.282	1
Thrap3	0.000392725	0.00771175	0.718	0.585	1
Snapc2	0.000393	-0.090005	0.132	0.101	1
Asap2	0.000393458	0.131176	0.568	0.404	1
Atg3	0.000393779	0.106389	0.624	0.457	1
Fundc2	0.000394498	0.0347157	0.767	0.628	1
Cenpb	0.000395959	-0.176796	0.421	0.388	1
Tnik	0.000398231	0.00984391	0.466	0.346	1
Ccnt1	0.000398346	0.0664892	0.47	0.324	1
Slc25a36	0.00040086	0.0824706	0.383	0.245	1
Smarcb1	0.000401152	0.146246	0.65	0.468	1
Ywhag	0.000401822	0.128726	0.583	0.41	1
Cd24a	0.000405276	-0.0564722	0.248	0.186	1
Mrto4	0.000406264	0.0754178	0.414	0.266	1
Usp47	0.0004065	-0.138958	0.496	0.452	1
Irak1bp1	0.000408961	-0.210587	0.436	0.447	1
Tagln2	0.000410196	0.45299	0.669	0.511	1
Supt6	0.000410317	-0.0318786	0.586	0.463	1
Blcap	0.000411018	-0.0658845	0.278	0.223	1
Elfn1	0.000413702	0.0979925	0.165	0.059	1
Strap	0.000414047	0.244418	0.613	0.426	1
Arhgap42	0.00041459	0.161535	0.511	0.335	1
Ermp1	0.000415039	0.052989	0.286	0.165	1
Sec14l2	0.000415299	0.0336275	0.188	0.09	1
Tdp1	0.000415619	0.0531691	0.132	0.048	1
Uba52	0.000416809	-0.0764037	0.744	0.654	1
Me1	0.00041776	0.0988582	0.523	0.372	1
Snx32	0.000419418	-0.0385955	0.177	0.122	1
Spidr	0.000419923	0.118868	0.459	0.298	1
Mff	0.000422903	0.00471146	0.703	0.574	1
Wdr66	0.000424826	0.00611633	0.18	0.101	1
Timm8b	0.000425856	0.0106931	0.823	0.697	1
Tbl3	0.000426405	-0.133532	0.117	0.144	1
Dock7	0.000426706	0.274961	0.541	0.356	1
Taf2	0.000428232	0.104837	0.289	0.154	1
Hacd3	0.00042824	0.128951	0.515	0.346	1
Snx12	0.000428806	-0.0231662	0.305	0.202	1
Xpr1	0.000429652	-0.0765715	0.68	0.585	1
Lrit1	0.000432293	0.108135	0.312	0.17	1
Zfp646	0.000433712	0.0391145	0.267	0.154	1
Adrm1	0.000435549	0.11947	0.459	0.298	1
Xpnpep1	0.000440184	0.0991783	0.402	0.255	1
Phlpp1	0.000440571	-0.136256	0.673	0.617	1
Ubr5	0.000442753	-0.150757	0.605	0.559	1
Uso1	0.00044304	0.0549444	0.523	0.383	1
Cd63	0.000443225	0.346108	0.985	0.936	1
Add3	0.000443569	-0.271012	0.778	0.777	1
Ist1	0.000445478	0.161844	0.429	0.261	1
Rint1	0.000445764	0.0194414	0.199	0.112	1
Fkbp1a	0.000446111	0.154771	0.771	0.601	1
R3hcc1	0.000446881	-0.0813539	0.282	0.234	1
Polr2j	0.000447034	0.191998	0.782	0.612	1
Eid2b	0.000447373	0.151399	0.286	0.138	1
Slc25a32	0.000447708	0.0995087	0.147	0.043	1
Amer1	0.000447745	-0.0822847	0.135	0.096	1
Map3k4	0.000448653	0.185042	0.425	0.261	1
Impa1	0.000448696	0.195168	0.395	0.223	1
Xpo4	0.000449593	0.124267	0.248	0.112	1
Zfp142	0.000449663	0.0125504	0.147	0.074	1
Mpzl1	0.000451196	0.0325874	0.489	0.346	1
Cmc4	0.000451414	0.0841005	0.252	0.133	1
Ttc5	0.000452749	-0.0394016	0.417	0.309	1
Cth	0.000453115	-0.0999891	0.365	0.309	1
Rc3h1	0.000453389	-0.144536	0.387	0.33	1
Ric1	0.000453544	-0.162084	0.267	0.239	1
Plp2	0.000453779	0.0590004	0.237	0.122	1
Ctdnep1	0.000453945	-0.0163188	0.429	0.324	1
A430035B10Rik	0.000454491	-0.0937072	0.207	0.165	1
Hsp90aa1	0.000457361	0.300871	1	1	1
Micu3	0.000457376	-0.0618333	0.267	0.191	1
Cep295	0.00046026	0.0595241	0.218	0.106	1
4632404H12Rik	0.000460938	0.0968402	0.117	0.027	1
Vamp5	0.000461965	0.0347144	0.489	0.351	1
Peli3	0.000464373	0.0644623	0.211	0.106	1
Med30	0.000465775	0.0233737	0.421	0.303	1
Pbrm1	0.000466658	0.0866428	0.774	0.622	1
Cplx4	0.000466874	0.316769	0.59	0.404	1
Ccny	0.000468304	0.0461262	0.432	0.298	1
Ptrhd1	0.000469424	-0.0223394	0.327	0.239	1
Hnrnpf	0.000469769	0.259075	0.902	0.771	1
Rnf157	0.00047007	0.0669508	0.32	0.197	1
Nup153	0.000471188	-0.0467096	0.271	0.202	1
Dcaf8	0.000471439	-0.0291951	0.658	0.543	1
Krtcap2	0.000472773	0.166826	0.842	0.686	1
Nfe2l1	0.000473122	-0.0542631	0.545	0.436	1
1110002L01Rik	0.000474896	0.128921	0.173	0.059	1
Igfbp4	0.000474925	-0.294995	0.226	0.298	1
Akt3	0.000475647	0.0845256	0.327	0.191	1
Ap2a2	0.00047588	0.0359104	0.594	0.452	1
Dym	0.00047622	0.026379	0.244	0.149	1
Ramac	0.000476348	0.0686099	0.549	0.394	1
Tmem129	0.000476691	0.0445775	0.132	0.048	1
Cpsf6	0.000478312	0.0936148	0.53	0.378	1
Ehd2	0.000480836	0.178866	0.241	0.101	1
Zfp605	0.000481875	0.154276	0.289	0.138	1
Lrrc42	0.000483723	-0.0939869	0.605	0.527	1
Svil	0.000486368	0.154794	0.504	0.335	1
Prkab1	0.00048642	0.00994533	0.233	0.144	1
Rab31	0.000490074	0.101083	0.229	0.101	1
Tmem63b	0.000495268	0.231155	0.647	0.463	1
Ptk2	0.000497343	-0.0722037	0.346	0.271	1
Lypla2	0.000497728	0.258393	0.444	0.266	1
Leprotl1	0.00049888	0.119796	0.47	0.303	1
Dpy19l1	0.000499677	-0.014009	0.237	0.16	1
Snrpn	0.000499836	-0.0359376	0.391	0.309	1
Apbb1	0.000499873	0.0388353	0.368	0.25	1
Synrg	0.000500181	-0.168584	0.398	0.383	1
Ncoa1	0.000501064	-0.176594	0.658	0.622	1
Mapre3	0.000501561	0.0718547	0.508	0.351	1
Smad2	0.000501638	0.0256192	0.357	0.239	1
Ndufb6	0.000503533	0.137356	0.662	0.495	1
Ubr7	0.000503637	0.075511	0.368	0.239	1
Sar1b	0.00050395	0.043945	0.786	0.649	1
Lhx2	0.000505176	-0.288749	0.865	0.856	1
Slc1a7	0.000507594	0.00806259	0.188	0.106	1
Rptor	0.000507652	-0.0709821	0.218	0.17	1
Vmp1	0.00050843	0.0673068	0.635	0.468	1
Zmat5	0.000510212	-0.141182	0.53	0.479	1
Snap47	0.000511592	0.143638	0.583	0.404	1
Aff1	0.000512332	-0.0510541	0.35	0.266	1
Kdm5a	0.000512837	0.132596	0.673	0.511	1
Paip2	0.000514159	-0.00224299	0.914	0.809	1
Arxes2	0.000516577	0.104038	0.237	0.112	1
Mest	0.000516756	-0.157627	0.44	0.388	1
Safb	0.000517217	-0.139964	0.541	0.479	1
Calm2	0.000518753	0.110029	0.917	0.798	1
Rai14	0.000519859	-0.0581424	0.207	0.133	1
Socs6	0.00052104	0.00928774	0.293	0.176	1
Idh3b	0.000521391	-0.0330276	0.545	0.441	1
Grn	0.000524308	-0.071915	0.391	0.324	1
Exosc1	0.000524613	0.0310547	0.282	0.176	1
Emc2	0.00052463	0.00772101	0.628	0.505	1
Mtmr1	0.000524699	0.0438644	0.237	0.133	1
Polr1a	0.000525478	0.0912359	0.177	0.064	1
Sfxn3	0.000526589	0.0706599	0.241	0.128	1
Naa15	0.000528343	0.0775173	0.496	0.351	1
Nras	0.000531144	0.174149	0.647	0.473	1
S100a11	0.000531146	0.410823	0.827	0.718	1
Tmx4	0.000531309	-0.0531193	0.568	0.463	1
Pfn2	0.000531965	-0.208639	0.872	0.835	1
Ppp1r1a	0.000532216	-0.288093	0.47	0.5	1
Tomm22	0.000533164	-0.142965	0.729	0.676	1
Cib1	0.000535502	-0.0782649	0.398	0.33	1
Eif3b	0.00054102	0.141639	0.466	0.298	1
Fgf2	0.000541187	0.150595	0.425	0.261	1
Fndc3a	0.000542259	-0.0804284	0.541	0.473	1
Atpif1	0.000542867	0.226367	0.898	0.771	1
Llph	0.000542897	0.185312	0.654	0.473	1
Rhob	0.000545017	-0.0999701	0.677	0.564	1
Polr3gl	0.000545018	-0.212325	0.165	0.229	1
Pja2	0.000546647	-0.0703575	0.662	0.58	1
Zfyve27	0.000546899	0.0215945	0.256	0.16	1
Dgcr6	0.000548367	-0.127487	0.669	0.596	1
Cdc16	0.000550332	-0.0325126	0.41	0.314	1
Hat1	0.000550353	0.0355987	0.398	0.271	1
Rabgef1	0.000551136	0.0495007	0.387	0.245	1
Vezf1	0.000551781	0.218724	0.68	0.5	1
Thap7	0.000552378	0.0887678	0.263	0.138	1
Jak1	0.000552695	-0.108451	0.707	0.628	1
Lypla1	0.000552821	0.0304373	0.282	0.176	1
Mafb	0.000552965	-0.259497	0.335	0.34	1
Bbs4	0.000553497	0.161142	0.368	0.213	1
Dtd2	0.000554248	0.0531915	0.312	0.197	1
Gm26917	0.000554627	-0.0532419	0.41	0.319	1
Sh3gl2	0.000556654	0.215668	0.387	0.218	1
Uri1	0.000556681	-0.0864086	0.402	0.335	1
Tmem128	0.00055779	-0.133054	0.376	0.356	1
Rbm6	0.000558539	0.0513117	0.511	0.372	1
Wdr45b	0.000558797	0.130559	0.47	0.309	1
Smchd1	0.000559283	-0.016769	0.68	0.559	1
N4bp2l2	0.000560217	0.146745	0.703	0.532	1
Trappc9	0.000565202	0.0095339	0.331	0.229	1
Trmt10b	0.000568585	-0.0141628	0.15	0.09	1
Supt4a	0.000569454	0.00483785	0.635	0.5	1
Mapk10	0.000574259	-0.16826	0.35	0.351	1
Gpcpd1	0.000575548	0.0468233	0.496	0.362	1
Cops8	0.000575823	0.132653	0.489	0.319	1
Bicral	0.000576105	0.063306	0.214	0.106	1
Tmem203	0.000578495	-0.0521047	0.18	0.133	1
Atxn2l	0.000578807	0.000376581	0.432	0.309	1
Eif4g1	0.000579786	0.0824737	0.658	0.5	1
Acadsb	0.000581267	0.00137227	0.459	0.335	1
Frmpd2	0.000582246	-0.0111735	0.184	0.101	1
Anxa7	0.000582739	0.0787171	0.436	0.277	1
Emsy	0.000583014	0.118082	0.451	0.293	1
Retreg2	0.000583285	0.017881	0.568	0.436	1
Wasf2	0.000583598	-0.0866275	0.5	0.41	1
Grb2	0.000584038	0.0673258	0.59	0.436	1
Cdk2ap2	0.000585679	0.108645	0.654	0.495	1
Dnajb11	0.000585786	0.0694729	0.605	0.463	1
Plekha3	0.000586862	0.0512161	0.282	0.165	1
Cd44	0.000587843	0.114166	0.575	0.404	1
Mtln	0.000589696	-0.0315616	0.56	0.431	1
Snx18	0.000590565	0.039985	0.282	0.17	1
Czib	0.000590972	0.138361	0.462	0.298	1
Yme1l1	0.000591379	-0.036926	0.53	0.426	1
Mrpl58	0.000592029	0.0261099	0.553	0.42	1
Hjurp	0.000592034	0.00426712	0.357	0.25	1
Fbxo6	0.000593982	-0.000669682	0.226	0.144	1
Lmbr1l	0.000594729	-0.0864223	0.177	0.149	1
Pet100	0.000595068	0.150572	0.455	0.287	1
Erlec1	0.000596872	-0.0847669	0.609	0.511	1
Mpv17	0.000598399	-0.159327	0.35	0.34	1
St3gal1	0.00059857	-0.0547313	0.308	0.239	1
Churc1	0.000600454	0.0972573	0.47	0.314	1
Sorcs1	0.000602822	-0.289907	0.489	0.559	1
Mrpl32	0.000603475	-0.137725	0.466	0.426	1
Rcan3	0.000604458	-0.169234	0.278	0.287	1
Hmga1	0.000607467	0.15471	0.346	0.191	1
Axin2	0.000608123	-0.0379337	0.177	0.117	1
Laptm4b	0.000609131	0.12638	0.632	0.463	1
Pkig	0.00061032	0.203071	0.56	0.378	1
Myo6	0.000610781	-0.270857	0.861	0.856	1
Ppm1b	0.000610862	-0.0901693	0.526	0.441	1
Erh	0.000611871	0.202549	0.718	0.543	1
Tfam	0.000611899	0.123129	0.376	0.218	1
Ifngr2	0.000613286	-0.0835653	0.301	0.25	1
Crb1	0.000615054	-0.200528	0.767	0.723	1
Aktip	0.000615974	-0.13789	0.545	0.473	1
Acsl1	0.000616753	0.0153243	0.391	0.266	1
Arhgap31	0.000617127	-0.0276603	0.293	0.213	1
Tcf25	0.000619076	0.239273	0.921	0.814	1
Tsr3	0.000620044	0.125496	0.391	0.239	1
Prmt2	0.00062312	0.0549215	0.429	0.298	1
Golga7	0.000623235	-0.0193124	0.549	0.436	1
Atp6v0d1	0.0006249	-0.0890027	0.654	0.574	1
Exosc10	0.000625388	0.121662	0.297	0.154	1
Ahnak	0.000625552	-0.00250423	0.361	0.239	1
Pwp1	0.000626403	0.116888	0.263	0.128	1
Kdelr1	0.000626798	0.123498	0.726	0.564	1
Sco2	0.000628073	0.0238127	0.184	0.096	1
Wipi2	0.000629799	-0.0300955	0.41	0.309	1
Cab39l	0.000631719	-0.128695	0.267	0.266	1
Fuz	0.000631971	-0.180506	0.218	0.207	1
Neurod1	0.000632001	0.407003	0.658	0.484	1
Pitpnm1	0.000632148	0.138771	0.444	0.277	1
Rps23	0.000632779	0.166098	1	0.963	1
Maff	0.000635133	-0.590792	0.365	0.399	1
Bax	0.000635874	0.169505	0.801	0.638	1
Camta2	0.000637775	0.0293628	0.244	0.138	1
Parp1	0.000638463	0.0200666	0.41	0.287	1
Yipf3	0.000639723	-0.123751	0.53	0.468	1
Mbd6	0.00064028	0.00507622	0.361	0.25	1
2610001J05Rik	0.000641036	-0.0876886	0.372	0.319	1
Rpl38	0.00064421	0.287262	0.977	0.968	1
Xrn2	0.000644728	-0.0452518	0.613	0.505	1
Atp5k	0.000646567	0.278739	0.831	0.697	1
Pcnx	0.000647977	-0.156832	0.5	0.463	1
Egln1	0.000648277	-0.0796292	0.778	0.665	1
Cul9	0.000649551	0.118152	0.282	0.149	1
Glod4	0.000649658	-0.0697243	0.508	0.404	1
Mgat4b	0.000650932	-0.157903	0.256	0.255	1
Cfap97	0.000651844	-0.0672211	0.451	0.356	1
Sap30	0.000652178	-0.0157106	0.263	0.176	1
Plch2	0.000652286	-0.0666746	0.289	0.229	1
Psmg2	0.000652481	0.096509	0.414	0.266	1
Iqgap2	0.000653116	0.197187	0.252	0.112	1
Megf9	0.000654029	-0.0191031	0.338	0.245	1
Mcf2l	0.000654139	-0.058833	0.214	0.144	1
BB218582	0.000655255	-0.0592805	0.105	0.069	1
Kcnq1ot1	0.000655955	-0.371767	0.759	0.761	1
Copz1	0.000657615	0.144657	0.492	0.324	1
Slk	0.000659563	-0.13204	0.519	0.463	1
Fbxo9	0.000661181	0.100123	0.519	0.362	1
Clns1a	0.000661805	0.0432577	0.395	0.277	1
Dnajc21	0.000662041	0.00863671	0.353	0.239	1
Cops2	0.000662648	-0.0264588	0.417	0.324	1
Clasp1	0.000662655	-0.139367	0.692	0.601	1
Nipsnap2	0.000663299	0.0057886	0.383	0.271	1
0610012G03Rik	0.000663538	0.0529276	0.801	0.665	1
Gtf2b	0.000664263	-0.116589	0.519	0.457	1
Map2k7	0.000665465	0.0239299	0.346	0.239	1
Snrpa	0.000667676	-0.019951	0.436	0.34	1
Pdlim7	0.000669639	0.193154	0.462	0.287	1
Farsa	0.000671231	0.0259583	0.301	0.191	1
Wdr70	0.000672122	0.120177	0.35	0.202	1
Ndufb7	0.000674685	0.193982	0.902	0.771	1
Tcta	0.000674822	0.0486465	0.222	0.117	1
Vps35	0.000678235	0.0429123	0.692	0.537	1
Tmem106b	0.000679624	-0.131267	0.53	0.473	1
Ghitm	0.000680226	-0.0834946	0.699	0.596	1
Rad50	0.000681548	0.155951	0.372	0.218	1
Apba2	0.000682166	0.186428	0.53	0.356	1
St5	0.000684394	-0.0930935	0.256	0.223	1
Bet1	0.000684994	0.20305	0.485	0.309	1
Gbe1	0.000686008	-0.271314	0.756	0.766	1
Agk	0.000686716	0.0671701	0.184	0.085	1
Nrd1	0.000687216	-0.116369	0.635	0.553	1
Mtmr11	0.000688832	0.101586	0.105	0.021	1
Gnb3	0.000689302	0.254702	0.414	0.245	1
Thap11	0.000692515	0.0130376	0.259	0.165	1
Zrsr1	0.000693025	0.10562	0.256	0.128	1
Rabl2	0.00069442	0.0567822	0.188	0.085	1
Aqp1	0.000694804	-0.128649	0.132	0.074	1
Usp46	0.000695544	0.164053	0.237	0.101	1
Nampt	0.000695873	0.0262579	0.293	0.191	1
Kat5	0.000695925	0.0389433	0.241	0.144	1
Acat1	0.000696012	-0.0602806	0.402	0.314	1
Ift52	0.000700494	-0.00817973	0.226	0.149	1
Fndc4	0.000701153	0.0378624	0.289	0.181	1
Ss18l2	0.000703718	-0.0522375	0.56	0.463	1
Mybbp1a	0.00070487	0.241109	0.376	0.234	1
Wiz	0.000705122	-0.0749366	0.203	0.17	1
Ppp3ca	0.000705425	-0.124785	0.974	0.915	1
Eif3g	0.000708905	0.122442	0.707	0.537	1
Kras	0.000711366	-0.105358	0.628	0.527	1
Sox8	0.000713317	-0.202359	0.508	0.489	1
Ccnd2	0.000713639	0.0737377	0.289	0.17	1
Dnajc15	0.000713786	-0.0136528	0.462	0.356	1
Asxl1	0.000714153	-0.0637944	0.252	0.186	1
Appbp2	0.000715851	-0.059434	0.579	0.489	1
Zcchc18	0.000716473	-0.0505834	0.368	0.287	1
Thyn1	0.000719467	0.141997	0.579	0.41	1
Stau1	0.000724587	-0.120964	0.312	0.271	1
Zfp738	0.000725225	0.00738625	0.286	0.186	1
Yipf4	0.00072835	-0.0294135	0.545	0.441	1
Rpl41	0.00073096	0.228463	0.992	1	1
Sf3a1	0.00073198	0.0790816	0.38	0.234	1
Papola	0.00073238	-0.141318	0.695	0.633	1
Ivns1abp	0.000732525	-0.0752807	0.353	0.282	1
Rps19bp1	0.000733394	0.178699	0.545	0.372	1
Orc2	0.000737702	0.115105	0.342	0.197	1
Tuba1c	0.000738218	0.119739	0.169	0.059	1
Ssx2ip	0.000739154	0.0431095	0.508	0.378	1
4921524J17Rik	0.00073945	0.0684939	0.331	0.207	1
Rnf207	0.000739962	0.0466888	0.226	0.128	1
Sec16a	0.000743385	-0.00498682	0.323	0.229	1
Akr1a1	0.000745149	-0.168447	0.868	0.824	1
1500011B03Rik	0.000745863	0.0883101	0.594	0.441	1
Sh2b1	0.000746367	0.048286	0.256	0.144	1
Supt5	0.000747068	-0.0219677	0.53	0.42	1
Osmr	0.000749351	-0.0284341	0.549	0.436	1
Cntf	0.000750059	0.0144437	0.387	0.266	1
Mrps21	0.000750149	0.0879084	0.778	0.633	1
Aak1	0.000750244	-0.109001	0.504	0.441	1
Emc7	0.000751355	0.155562	0.816	0.66	1
Arl6	0.000751543	0.192293	0.526	0.351	1
Tbc1d24	0.00075301	-0.0276211	0.244	0.176	1
Leng9	0.000754593	-0.133411	0.124	0.128	1
Alkbh5	0.000754836	-0.170281	0.628	0.596	1
Htt	0.000756229	0.038678	0.436	0.309	1
Sidt2	0.000757059	-0.0470614	0.35	0.277	1
Chmp4b	0.000757722	-0.0703583	0.808	0.718	1
Lrp5	0.00076284	-0.0716989	0.143	0.117	1
Ddost	0.00076488	0.0538119	0.647	0.511	1
Gm20342	0.000765527	-0.0880657	0.267	0.207	1
Pycard	0.000766571	-0.191382	0.188	0.229	1
Shisa9	0.000768902	-0.292465	0.417	0.505	1
Ranbp2	0.000769791	-0.00424806	0.564	0.431	1
Ctsd	0.000770678	0.332133	0.914	0.824	1
Sec14l1	0.000771134	0.0064676	0.538	0.426	1
Mtif3	0.000771296	0.0442127	0.226	0.128	1
Dnajc12	0.000772591	-0.0706391	0.368	0.309	1
Elmsan1	0.000777712	-0.344349	0.207	0.293	1
Rras2	0.000779163	0.1643	0.402	0.239	1
Hdlbp	0.000781344	-0.157185	0.756	0.681	1
Raph1	0.000782117	0.119952	0.44	0.293	1
Igf1r	0.000783492	0.027582	0.857	0.734	1
Slc4a8	0.000784406	0.0621029	0.335	0.213	1
Trim28	0.000785965	-0.0320406	0.383	0.293	1
Clybl	0.000786578	0.0646091	0.256	0.144	1
Psmd13	0.000788817	-0.0160724	0.639	0.527	1
Scd2	0.000790372	-0.263254	0.883	0.888	1
Ints4	0.000790988	-0.0655701	0.233	0.181	1
Cetn3	0.000793247	0.0313561	0.718	0.585	1
Kmt2c	0.000793815	-0.0434475	0.707	0.59	1
Cyp51	0.000795149	0.176881	0.278	0.133	1
Nudcd2	0.000796868	-0.0484625	0.489	0.399	1
Sncb	0.000799186	0.0218268	0.327	0.207	1
Psme1	0.000799768	0.000763544	0.673	0.553	1
G6pc3	0.000801805	-0.0592297	0.353	0.293	1
Akap13	0.000802667	-0.0838491	0.47	0.378	1
Arhgap5	0.000804218	-0.119906	0.868	0.798	1
Prepl	0.000806397	-0.0217847	0.177	0.112	1
Elof1	0.000806695	0.0655025	0.632	0.484	1
Dhps	0.000808997	-0.0333617	0.376	0.282	1
Pxmp4	0.000810435	0.0287836	0.316	0.213	1
Psma7	0.00081084	0.251516	0.906	0.798	1
Nr1d1	0.000811824	0.0994983	0.481	0.33	1
Meis2	0.000813605	0.142621	0.481	0.319	1
Osbpl9	0.000814631	-0.0907527	0.421	0.362	1
Camk1d	0.000815797	0.0779598	0.252	0.138	1
Gde1	0.000818218	-0.0119232	0.692	0.564	1
Trim9	0.000824943	-0.169239	0.534	0.5	1
Psen2	0.000827631	-0.00280006	0.323	0.223	1
Hdac5	0.000829271	0.146907	0.357	0.202	1
Kiz	0.000829877	-0.0142564	0.241	0.16	1
Cops4	0.000831577	-0.0227114	0.62	0.495	1
Use1	0.000831805	-0.111908	0.726	0.654	1
Bbip1	0.000832774	-0.148485	0.722	0.67	1
Fsd1l	0.000834941	0.195051	0.417	0.255	1
E130102H24Rik	0.000836553	0.126868	0.244	0.117	1
Bbs9	0.00084144	0.0816752	0.233	0.122	1
Anapc11	0.000841761	-0.0394722	0.635	0.548	1
Phf12	0.000842266	-0.0226226	0.293	0.197	1
Akap12	0.000843049	0.178525	0.474	0.309	1
Rab7	0.000843665	-0.0732161	0.801	0.707	1
Dctn3	0.000844345	-0.0200886	0.789	0.681	1
Tcf3	0.000847317	-0.215681	0.327	0.378	1
Efcab14	0.000847735	-0.227542	0.519	0.548	1
Podxl2	0.000850015	0.118217	0.402	0.25	1
Zfp532	0.000851384	-0.128964	0.289	0.271	1
Exosc8	0.000854071	0.0786024	0.357	0.223	1
Tbc1d9	0.000859644	-0.0835759	0.41	0.34	1
Ap1m1	0.000860156	0.0270416	0.248	0.154	1
Rbbp6	0.000860563	-0.0365618	0.793	0.681	1
Elob	0.000861045	0.224054	0.977	0.936	1
Flywch1	0.000861533	-0.0187154	0.421	0.324	1
Cops5	0.000862618	-0.00993268	0.65	0.521	1
Cct6a	0.000864884	0.27202	0.793	0.649	1
Xpo5	0.000865541	-0.0923057	0.293	0.245	1
Cxxc4	0.000866692	-0.133149	0.222	0.202	1
Srek1	0.000870413	-0.015861	0.635	0.516	1
Ipo5	0.000873875	0.290866	0.553	0.378	1
Xpo1	0.000874305	-0.0205585	0.496	0.383	1
Nfic	0.000875694	0.00987391	0.763	0.633	1
Scg3	0.000878587	-0.0169614	0.297	0.218	1
Csnk2a1	0.000884426	0.108679	0.895	0.766	1
Lgals3	0.000885412	-0.36874	0.323	0.234	1
Phgdh	0.000888529	-0.284579	0.267	0.34	1
Plekha1	0.000889664	-0.0674646	0.523	0.436	1
Phf10	0.000890796	0.133737	0.477	0.319	1
Tmx3	0.000892299	-0.152079	0.538	0.468	1
Prr5l	0.000896533	0.10537	0.308	0.176	1
Cnot3	0.000897851	-0.0821745	0.47	0.388	1
Klf4	0.000900253	-0.537981	0.632	0.644	1
Slc25a33	0.00090542	-0.194628	0.628	0.596	1
Nr1h2	0.000906485	-0.148052	0.267	0.261	1
Sv2a	0.000906486	0.0117322	0.214	0.133	1
Fabp12	0.000908109	0.162867	0.372	0.223	1
Mboat2	0.000910759	-0.153187	0.549	0.5	1
Abcc1	0.000914167	0.14827	0.241	0.106	1
Lsm2	0.0009142	0.0712406	0.368	0.229	1
Irak1	0.000915943	0.100711	0.38	0.239	1
Ntan1	0.000917329	-0.0489234	0.553	0.457	1
Arfip2	0.000919329	-0.0373657	0.323	0.255	1
Slc41a1	0.000920072	-0.124795	0.594	0.527	1
Hps3	0.000920965	-0.140954	0.248	0.229	1
Ltbp1	0.000924079	0.101135	0.267	0.138	1
Srp54a	0.000928434	-0.0428421	0.278	0.202	1
Hectd1	0.000930319	0.0551196	0.665	0.532	1
Bmp2k	0.000931193	-0.30391	0.361	0.383	1
Fbxo2	0.00093317	-0.175416	0.688	0.622	1
Cox7b	0.000934076	0.233051	0.91	0.793	1
Psip1	0.000937885	-0.0677939	0.88	0.782	1
Dennd5a	0.000938103	-0.173871	0.5	0.505	1
Plxnd1	0.000938478	0.078423	0.361	0.234	1
2210408I21Rik	0.000942085	0.0125255	0.143	0.069	1
Sntb2	0.000945635	-0.049899	0.305	0.229	1
Zc3h7b	0.000946492	-0.00378923	0.466	0.356	1
Chmp2b	0.000948141	-0.0181224	0.526	0.415	1
Mrpl52	0.000949349	0.299234	0.729	0.58	1
Crocc	0.00094987	-0.0839354	0.259	0.213	1
Ubap1	0.000950274	0.0644759	0.263	0.149	1
2510002D24Rik	0.000950307	0.0611169	0.398	0.271	1
Ipo9	0.000951054	0.12614	0.267	0.133	1
Rps17	0.000951091	0.278363	0.977	0.947	1
Snrpc	0.000952864	-0.0519842	0.692	0.596	1
Rab28	0.000955082	-0.0527527	0.515	0.42	1
Pa2g4	0.000955487	0.14415	0.62	0.452	1
Rsu1	0.000956482	-0.0259083	0.511	0.394	1
Setx	0.000956583	-0.126572	0.278	0.218	1
Immt	0.000959026	0.101271	0.632	0.479	1
Pitpnm3	0.00096073	0.109073	0.368	0.223	1
Itch	0.000965392	0.0408805	0.602	0.463	1
Msi1	0.000965476	-0.360751	0.718	0.745	1
Pkn2	0.000967678	0.0100208	0.816	0.691	1
Dnajb6	0.00097139	-0.102066	0.805	0.723	1
Ezh1	0.000973177	0.0533751	0.263	0.16	1
Ccdc115	0.000973566	0.101852	0.41	0.261	1
Lrif1	0.000973764	-0.106495	0.417	0.372	1
Ctnnd2	0.000975108	-0.273735	0.274	0.356	1
Uckl1os	0.000975397	0.0695797	0.192	0.085	1
Aftph	0.000977262	-0.00975709	0.406	0.303	1
Pigs	0.000978498	-0.24399	0.199	0.293	1
Enah	0.000980543	0.0302725	0.718	0.596	1
Asap1	0.000980666	-0.0310705	0.361	0.277	1
Kdsr	0.000980822	-0.159914	0.35	0.34	1
Tnfaip3	0.000981608	-0.0617603	0.301	0.229	1
Prr14	0.000983124	-0.0970618	0.316	0.277	1
Camta1	0.000988624	0.180432	0.65	0.479	1
Gpr89	0.000990241	0.00810129	0.271	0.181	1
Ephx1	0.000990659	-0.0911753	0.109	0.085	1
Trp53inp2	0.000993127	-0.0439168	0.331	0.245	1
Mid1ip1	0.000993646	-0.0455769	0.327	0.255	1
Rdx	0.000993885	0.0558292	0.861	0.729	1
Crx	0.000997414	0.308133	0.538	0.362	1
Tmem59	0.000998141	-0.20488	0.925	0.904	1
Ppef2	0.000998187	-0.0224348	0.177	0.112	1
Fam49b	0.00100144	-0.0424044	0.398	0.314	1
2900076A07Rik	0.00100155	0.144538	0.192	0.074	1
Magoh	0.001002	0.105818	0.677	0.516	1
Lats1	0.00100383	0.0751415	0.372	0.245	1
Klf5	0.00100562	0.0474352	0.102	0.027	1
Zscan29	0.00100902	0.0612125	0.143	0.059	1
Lrpap1	0.00100969	-0.22314	0.808	0.809	1
Pole4	0.00101578	0.0827854	0.538	0.394	1
Ppp2r2d	0.00101681	-0.0581386	0.489	0.372	1
Gm47123	0.00101709	-0.210795	0.102	0.16	1
Asnsd1	0.00101916	0.0989899	0.432	0.287	1
Max	0.00102076	0.122237	0.477	0.319	1
Icmt	0.00102161	0.111498	0.436	0.287	1
Wapl	0.00102162	0.0133497	0.703	0.564	1
Ccdc124	0.00102208	-0.00880828	0.534	0.42	1
Lhfpl2	0.00102243	-0.0772308	0.357	0.303	1
Tex261	0.00102569	0.220441	0.658	0.484	1
Prdx6	0.00102835	-0.245919	0.955	0.904	1
Mettl22	0.00102873	0.0694096	0.147	0.053	1
Adgrl2	0.0010302	-0.25518	0.485	0.537	1
AW209491	0.00103069	0.0760685	0.214	0.106	1
Aig1	0.00103075	0.0384246	0.632	0.505	1
Rundc3a	0.00103151	0.128864	0.226	0.106	1
Plekha2	0.00103205	-0.0111394	0.173	0.106	1
Necab2	0.00103343	-0.449685	0.128	0.213	1
Lamp1	0.00103421	-0.0281863	0.868	0.766	1
Pak1ip1	0.0010359	0.0692804	0.617	0.473	1
Ddx52	0.00103781	-0.131245	0.297	0.271	1
Strn3	0.00104089	-0.0395643	0.842	0.75	1
Dda1	0.00104265	0.0412799	0.402	0.282	1
Ric8b	0.00104275	0.0471624	0.353	0.234	1
Tm2d2	0.00104276	0.035374	0.665	0.532	1
Actn1	0.00104319	0.15158	0.346	0.202	1
Rgs20	0.00104442	0.0467914	0.308	0.202	1
Mrpl9	0.00104447	-0.00489789	0.429	0.319	1
Anapc5	0.00104473	0.0130658	0.639	0.505	1
Usp21	0.00104698	-0.0654118	0.128	0.101	1
Smim40	0.00104853	0.252736	0.707	0.537	1
Atxn7l3	0.00104907	-0.0421919	0.241	0.17	1
Pcbp1	0.00105497	0.0188655	0.842	0.713	1
Dync1li2	0.00105776	-0.122915	0.538	0.468	1
Zfp398	0.00105803	0.02407	0.338	0.223	1
Mtch2	0.00105826	0.11204	0.508	0.356	1
Bbs7	0.00106034	0.162772	0.346	0.197	1
Sbno1	0.00106305	0.0110136	0.632	0.505	1
Pigyl	0.00106377	0.00097274	0.556	0.447	1
Maoa	0.00106443	-0.0320161	0.192	0.133	1
Egln2	0.00106776	-0.0117504	0.282	0.202	1
Ccdc12	0.00106837	0.0880421	0.605	0.452	1
Gm45716	0.0010715	0.0947441	0.271	0.149	1
Wdr1	0.00107613	0.243365	0.714	0.548	1
Rbbp9	0.00107721	-0.0981768	0.293	0.239	1
2810001G20Rik	0.0010819	-0.0346549	0.308	0.234	1
Glyr1	0.00108201	0.030829	0.549	0.415	1
Nat14	0.00108692	0.0498184	0.297	0.181	1
Dtnb	0.00108706	0.0614523	0.229	0.128	1
Grsf1	0.00108862	-0.0668549	0.376	0.293	1
Mbnl1	0.00109044	-0.0203804	0.496	0.372	1
Pdlim5	0.0010911	-0.0937697	0.662	0.59	1
Pkia	0.00109372	0.0884367	0.549	0.394	1
AY036118	0.00109588	0.385373	0.959	0.968	1
Acot8	0.00109588	-0.030358	0.252	0.181	1
Ccnd3	0.00109629	0.148164	0.741	0.59	1
Cgnl1	0.00109969	-0.263891	0.229	0.298	1
Cbx1	0.00110042	-0.0248313	0.726	0.622	1
Ubap2	0.00110321	0.0010048	0.331	0.234	1
Rnf5	0.00110358	-0.0961444	0.425	0.383	1
Scara3	0.00110463	0.0249069	0.477	0.34	1
Pfdn4	0.00110862	0.175177	0.376	0.218	1
Rnasel	0.00111204	-0.0408982	0.188	0.128	1
Pdcd6	0.00111255	0.0470134	0.695	0.569	1
Taz	0.00111273	0.0255576	0.323	0.218	1
Atp6ap1	0.00111363	-0.0618051	0.549	0.468	1
Ddx39b	0.00111474	0.172966	0.711	0.548	1
Dera	0.00111558	-0.045277	0.177	0.128	1
Qdpr	0.00111763	-0.0835283	0.523	0.436	1
Fntb	0.00111822	0.112037	0.158	0.053	1
Dnm1l	0.0011184	-0.0522001	0.553	0.457	1
Dennd4a	0.00112065	-0.119783	0.372	0.362	1
Polb	0.00112093	-0.0131969	0.519	0.41	1
Dip2c	0.00112775	-0.0351238	0.406	0.309	1
Mrpl28	0.00112916	-0.205376	0.605	0.606	1
Parg	0.00112988	-0.0339207	0.323	0.245	1
Usp34	0.00113155	0.0124495	0.699	0.569	1
C1ql1	0.00113907	0.113762	0.165	0.064	1
Zfp407	0.00114168	-0.0594011	0.192	0.128	1
Syp	0.00114291	0.148757	0.41	0.255	1
Taf12	0.00114436	-0.00631562	0.308	0.218	1
Nt5dc2	0.00114644	-0.407393	0.53	0.628	1
Cltb	0.00114694	0.174968	0.733	0.569	1
Apex1	0.00114787	-0.120655	0.293	0.261	1
Tmem150a	0.00114831	-0.00983823	0.124	0.074	1
Dnaja2	0.00114884	0.0341903	0.771	0.633	1
Bmyc	0.00115075	-0.0771599	0.459	0.383	1
Borcs7	0.00115721	0.051825	0.462	0.33	1
Mdn1	0.00115846	0.114661	0.218	0.101	1
Csnk1e	0.00115849	-0.05482	0.602	0.521	1
Ctsf	0.00116123	-0.0735345	0.665	0.553	1
Dars	0.00116169	-0.0920273	0.553	0.479	1
Tpgs2	0.00116524	-0.0497828	0.233	0.176	1
Tsnax	0.001168	-0.0664425	0.417	0.351	1
Psme2	0.00117026	0.0667515	0.436	0.298	1
Sowahc	0.00117167	-0.128568	0.192	0.191	1
Nedd9	0.00117637	-0.152141	0.241	0.239	1
Trio	0.00117797	-0.028362	0.47	0.362	1
Tmem56	0.00117841	-0.0968331	0.267	0.229	1
Taf1d	0.00117965	0.112699	0.56	0.404	1
Kremen1	0.00118024	-0.0770137	0.357	0.298	1
Rsf1	0.00118164	-0.0218727	0.722	0.606	1
Akap17b	0.0011837	0.0701118	0.173	0.074	1
Oxr1	0.00118458	0.0100419	0.5	0.372	1
1600012H06Rik	0.00118482	0.150479	0.252	0.117	1
Lnpep	0.00118611	0.195144	0.523	0.351	1
Il11ra1	0.00118694	-0.00141641	0.357	0.261	1
Fam120b	0.00118745	0.000847229	0.263	0.176	1
Gas7	0.00118899	-0.0582839	0.128	0.09	1
Dcakd	0.00118925	0.156728	0.335	0.186	1
Tmem167	0.00119174	0.18298	0.767	0.606	1
Sltm	0.00119454	0.0988047	0.665	0.516	1
Bud31	0.00119503	0.0811287	0.594	0.447	1
Terf2	0.00120144	-0.0951147	0.192	0.17	1
Acyp1	0.00120198	-0.0376721	0.564	0.463	1
Rpn2	0.00120234	0.0830712	0.68	0.521	1
Sympk	0.0012034	0.113962	0.331	0.191	1
Aldh5a1	0.00120733	-0.201728	0.139	0.197	1
Vti1b	0.00120915	-0.00633974	0.545	0.431	1
Lrrc8b	0.00121045	0.136719	0.647	0.489	1
Cdc37	0.00121113	0.022737	0.729	0.606	1
Nfkbiz	0.00121294	-0.407361	0.538	0.601	1
Daxx	0.00121323	0.0122358	0.195	0.117	1
Rbmx	0.00121415	-0.0640088	0.323	0.25	1
Cr1l	0.00121492	0.0920821	0.256	0.133	1
Cdc123	0.001217	0.0291155	0.586	0.457	1
Hopx	0.00121816	-0.335514	0.778	0.793	1
Sertad2	0.00122062	-0.198685	0.38	0.362	1
Tax1bp3	0.00122425	0.0922361	0.406	0.266	1
Cpsf3	0.00122469	0.00263914	0.316	0.207	1
Stk16	0.00122551	-0.0109868	0.395	0.287	1
Wars	0.00122758	-0.0864724	0.282	0.234	1
Zfp521	0.00123347	0.0192591	0.105	0.043	1
Coq7	0.00123465	-0.0961877	0.47	0.404	1
Nsd3	0.00124049	0.0257985	0.545	0.415	1
Sf1	0.00124478	0.0160568	0.56	0.431	1
Fgd4	0.00124953	0.194854	0.635	0.463	1
Hnrnpdl	0.00125205	-0.0986225	0.771	0.691	1
Ift88	0.00125442	0.00458278	0.154	0.085	1
Mras	0.00125656	-0.0254437	0.677	0.569	1
Baz2a	0.00125671	-0.097756	0.414	0.367	1
Ube2k	0.00125948	-0.033702	0.756	0.67	1
Hsdl1	0.00126198	0.0327064	0.267	0.16	1
Pdia5	0.00126274	0.0433209	0.244	0.138	1
Vasp	0.00126318	0.0176724	0.316	0.202	1
Rab5if	0.00126653	0.0642791	0.669	0.532	1
Ppic	0.00126691	0.0393815	0.41	0.282	1
Tigd2	0.00126767	0.147801	0.654	0.484	1
Bcl10	0.00126768	-0.134906	0.44	0.404	1
Ryk	0.00126896	0.111762	0.586	0.431	1
Plpp3	0.00127163	-0.226761	0.838	0.793	1
Tgfb1i1	0.00127289	0.162623	0.207	0.085	1
Ptpn12	0.00127709	0.0232243	0.391	0.277	1
Med24	0.00128028	0.0879302	0.165	0.064	1
Exosc4	0.00128143	0.046815	0.44	0.314	1
Prxl2c	0.00128229	-0.13688	0.327	0.319	1
Crygc	0.00128246	-0.402375	0.026	0.101	1
Slc39a14	0.00128282	0.037648	0.15	0.069	1
Morrbid	0.00128625	0.0938378	0.12	0.032	1
Aatf	0.00128935	0.14708	0.244	0.112	1
Calu	0.00129048	-0.0995846	0.771	0.697	1
Tmem127	0.00129697	-0.00324384	0.338	0.234	1
Ift20	0.00130046	0.0924324	0.722	0.574	1
Otub1	0.00130559	0.0180422	0.56	0.431	1
Ccnd1	0.00130622	0.460478	0.786	0.654	1
Med21	0.00130838	0.115038	0.609	0.447	1
Znrf1	0.0013129	-0.0621697	0.297	0.223	1
Otud7b	0.00131537	0.0391504	0.455	0.33	1
Dpysl3	0.00132184	0.147509	0.65	0.484	1
Ypel2	0.00132547	-0.146068	0.312	0.261	1
Arhgef26	0.00132558	0.00762949	0.459	0.351	1
Nin	0.00132823	-0.181633	0.594	0.532	1
Thumpd1	0.00132846	-0.00495012	0.301	0.213	1
Clip4	0.00133075	0.0364921	0.376	0.255	1
Yipf6	0.00133089	-0.00653799	0.259	0.165	1
Brd2	0.001331	-0.0164102	0.68	0.564	1
Zfp213	0.00133242	0.0347106	0.102	0.037	1
Eif3c	0.0013341	0.152354	0.94	0.851	1
Agtpbp1	0.00133547	0.233563	0.492	0.324	1
Pspc1	0.0013357	0.0815701	0.41	0.271	1
Ipo13	0.00133752	0.0223946	0.173	0.096	1
Zfp617	0.00134375	-0.0208946	0.252	0.181	1
Srsf4	0.00134474	-0.13344	0.447	0.399	1
Suz12	0.00134655	0.104143	0.613	0.463	1
Garem1	0.00134856	-0.176843	0.429	0.426	1
2810004N23Rik	0.00135233	0.111514	0.5	0.346	1
Akap10	0.00135535	-0.0495799	0.128	0.085	1
Pacsin1	0.00135563	0.204715	0.308	0.165	1
Ppme1	0.00136148	-0.0601904	0.553	0.479	1
Gnl2	0.00136546	-0.0408515	0.368	0.298	1
Sf3b6	0.00136671	0.0988747	0.861	0.729	1
Rars	0.00137113	0.0245499	0.425	0.314	1
Trappc3	0.00137134	-0.149523	0.541	0.495	1
Lrrc58	0.00137519	0.0594783	0.812	0.676	1
Rhoq	0.0013779	-0.0882413	0.44	0.388	1
Sike1	0.00138009	0.034097	0.459	0.324	1
Tmem259	0.00138246	-0.0265706	0.398	0.314	1
Trip11	0.00138284	-0.183577	0.59	0.559	1
2900097C17Rik	0.00138418	-0.127493	0.65	0.59	1
Eipr1	0.00138457	0.163301	0.207	0.085	1
Setdb1	0.0013902	-0.0549405	0.301	0.239	1
Polr2a	0.0013912	-0.0920504	0.59	0.511	1
Mapt	0.00139194	-0.084701	0.628	0.553	1
Rps6ka3	0.00139332	-0.0254813	0.41	0.314	1
Pcp4	0.00139428	-0.12724	0.267	0.165	1
Ptma	0.00139635	-0.207351	1	1	1
Dcaf13	0.00139867	-0.0232129	0.308	0.234	1
Zfp354a	0.00140954	0.0298581	0.139	0.064	1
Gcsh	0.00141096	0.00525556	0.538	0.426	1
Eif5a	0.00141185	0.346742	0.88	0.777	1
Ccnt2	0.00141419	0.0480544	0.402	0.277	1
Rhou	0.00141582	0.0253509	0.447	0.309	1
Cmpk1	0.0014163	0.140097	0.598	0.436	1
Dpf2	0.00141821	0.11421	0.44	0.293	1
Gpm6b	0.00142121	-0.20179	0.962	0.936	1
Hddc3	0.00142149	0.0173943	0.158	0.085	1
Lyar	0.00142395	0.186415	0.658	0.489	1
Fbxo25	0.00142481	-0.0763096	0.165	0.133	1
Trappc5	0.00142578	0.0406844	0.414	0.293	1
Plec	0.0014273	0.0823941	0.305	0.186	1
Chn1	0.00142857	0.0968869	0.432	0.287	1
Cerk	0.0014309	0.0152062	0.417	0.309	1
P4ha1	0.00143595	-0.100955	0.714	0.622	1
Zfp652	0.00143673	-0.177201	0.47	0.473	1
Tmem222	0.00143813	-0.0108673	0.44	0.351	1
Cpeb3	0.00143844	0.0541616	0.162	0.074	1
D030056L22Rik	0.00144126	0.0906706	0.429	0.287	1
Dipk2a	0.0014448	0.0462919	0.282	0.176	1
Cnpy2	0.00144619	0.0711987	0.85	0.723	1
Sbds	0.00144962	0.0792958	0.714	0.574	1
Ppie	0.0014502	0.0917424	0.357	0.218	1
Bmp1	0.00145347	0.130769	0.504	0.34	1
Rnf103	0.00145457	-0.0251242	0.35	0.266	1
Wdr83os	0.00145514	0.019327	0.658	0.532	1
Ptpn13	0.00146301	0.107529	0.353	0.213	1
Arrb1	0.00146569	-0.0679012	0.259	0.207	1
Ddx6	0.00146768	-0.108259	0.786	0.713	1
Prpsap1	0.00146791	-0.166646	0.515	0.473	1
Cnih1	0.00147022	-0.0625925	0.504	0.415	1
Fam110a	0.00147105	-0.0290407	0.124	0.074	1
Rp1l1	0.00147206	0.140949	0.365	0.218	1
A930006I01Rik	0.00147361	0.101704	0.199	0.09	1
Brms1l	0.00147369	-0.0308277	0.301	0.218	1
Syf2	0.00147464	-0.103824	0.744	0.665	1
Prkar2a	0.0014769	0.122061	0.519	0.367	1
2610507B11Rik	0.00147839	-0.0761357	0.481	0.404	1
Crtc3	0.00147864	0.0756606	0.575	0.431	1
Lonp1	0.00147948	-0.0962876	0.335	0.261	1
Hsbp1l1	0.00148031	0.0641684	0.222	0.122	1
Src	0.00148198	0.161655	0.368	0.218	1
Ogdh	0.00148607	0.0963901	0.462	0.314	1
Rtn2	0.00148914	-0.0769154	0.218	0.176	1
Trim35	0.0014909	0.0252835	0.695	0.564	1
Pank2	0.00149245	-0.0687816	0.278	0.218	1
Snf8	0.00149404	0.0650323	0.538	0.404	1
Pccb	0.00149728	-0.154166	0.207	0.218	1
Rfx7	0.00149857	-0.128404	0.267	0.245	1
Utp14a	0.00150033	-0.00317555	0.301	0.202	1
1110004F10Rik	0.00150357	0.223958	0.876	0.75	1
Mrps18a	0.00151209	-0.0642883	0.462	0.388	1
Arid1b	0.00151805	-0.154825	0.451	0.42	1
Mfsd1	0.00151813	0.0178696	0.252	0.165	1
Pi4ka	0.00152189	0.0540175	0.293	0.186	1
Zscan26	0.00153302	-0.150724	0.323	0.314	1
Mrpl19	0.00153486	-0.00146327	0.271	0.181	1
Ano6	0.00153557	0.0379624	0.192	0.106	1
Tmem159	0.00153928	0.293638	0.575	0.404	1
Mtr	0.00154591	0.0950387	0.165	0.064	1
Zfp36l1	0.00154632	-0.418745	0.861	0.872	1
Enpp2	0.00154979	-0.36177	0.462	0.505	1
Srpk1	0.0015508	-0.0899933	0.477	0.42	1
Rara	0.00155604	-0.0520129	0.353	0.261	1
Zfp958	0.00155706	0.0504791	0.105	0.032	1
Trim41	0.00156275	0.114306	0.308	0.17	1
Ensa	0.00156424	-0.0728106	0.605	0.532	1
Fscn2	0.00156443	0.0508476	0.301	0.191	1
Sephs1	0.00156447	0.00552358	0.192	0.117	1
Zfp612	0.00156491	-0.0735822	0.286	0.223	1
2610301B20Rik	0.00156675	-0.0532852	0.237	0.181	1
Ip6k1	0.00156791	-0.107984	0.451	0.378	1
Cenpc1	0.00156873	0.0657383	0.327	0.207	1
Gigyf2	0.00156875	0.00867607	0.538	0.42	1
BC034090	0.00157072	0.0363826	0.199	0.112	1
Ier3ip1	0.00157083	0.210823	0.722	0.559	1
Pold2	0.00157201	0.0420537	0.165	0.074	1
Slc43a2	0.00157596	0.0397952	0.177	0.09	1
Lgr4	0.00157752	-0.0434186	0.406	0.319	1
Ndufb9	0.0015787	0.234279	0.936	0.856	1
Por	0.00158058	0.0839819	0.538	0.394	1
Aph1a	0.00158136	-0.114385	0.376	0.319	1
Col9a3	0.00158298	-0.298514	0.474	0.511	1
Cdc42se2	0.0015841	0.054269	0.38	0.261	1
Znrd1	0.0015855	0.122154	0.477	0.324	1
Uvssa	0.001589	-0.151786	0.32	0.314	1
Jpt1	0.00158993	0.116869	0.677	0.521	1
Erc1	0.00159009	-0.0910078	0.376	0.309	1
Mrps35	0.00159111	-0.0614131	0.271	0.223	1
Tnk2	0.00159331	-0.000158949	0.128	0.069	1
Zzz3	0.00159725	0.175748	0.451	0.293	1
Ccnq	0.00159746	-0.0666385	0.316	0.239	1
Inka2	0.00160151	0.0455542	0.263	0.16	1
Pex11a	0.00160794	0.0157828	0.312	0.207	1
Alkbh1	0.00160981	0.0368596	0.226	0.133	1
Acvr2b	0.00161286	0.0842637	0.267	0.149	1
Avpi1	0.00161471	0.124994	0.492	0.34	1
Ccz1	0.00161735	0.0331155	0.398	0.282	1
Pop7	0.00161778	0.0826558	0.466	0.324	1
Zswim8	0.00161854	-0.087188	0.387	0.324	1
Flnb	0.00162414	-0.172365	0.267	0.25	1
Thsd7a	0.00162595	-0.10741	0.139	0.128	1
Trp53bp1	0.00162607	-0.0342528	0.222	0.165	1
AU022252	0.00163035	-0.0664033	0.222	0.191	1
Dcun1d3	0.00163091	-0.0693474	0.233	0.197	1
Heca	0.00163405	0.100798	0.256	0.138	1
Trp53bp2	0.00163421	-0.228818	0.32	0.378	1
Sec22a	0.00163455	-0.000785397	0.425	0.314	1
Adam23	0.00163547	-0.152998	0.549	0.516	1
Spg20	0.00163581	0.0320377	0.252	0.154	1
Elp4	0.00164054	-0.0653135	0.414	0.351	1
Pak1	0.00164209	-0.00683681	0.327	0.234	1
Zfp444	0.0016423	-0.0921125	0.353	0.293	1
Adm	0.00164294	-0.134953	0.62	0.505	1
Sptssa	0.00164826	-0.222116	0.748	0.734	1
Tmco1	0.00165074	-0.0613481	0.714	0.622	1
4930503L19Rik	0.00165353	0.0437042	0.12	0.048	1
Arpc2	0.00165946	0.254843	0.895	0.787	1
Timm10	0.00166045	0.0489837	0.429	0.303	1
Tmem161a	0.00166235	0.0333447	0.241	0.149	1
Gemin7	0.00166255	0.0735398	0.417	0.282	1
Copb2	0.00167144	-0.12015	0.68	0.617	1
Anapc1	0.00167145	0.047462	0.346	0.223	1
Synj1	0.00167593	0.0446918	0.406	0.277	1
2024-03-09	0.00167805	0.108474	0.18	0.069	1
Zfp746	0.00167895	-0.0479293	0.143	0.112	1
Hspb6	0.00168169	0.101561	0.293	0.165	1
Omg	0.00168344	-0.214055	0.075	0.144	1
Praf2	0.00168543	0.157116	0.41	0.255	1
Fam174a	0.00168608	-0.104992	0.515	0.484	1
Lig3	0.00168619	-0.0615671	0.211	0.154	1
Zfp704	0.00168627	0.19237	0.455	0.293	1
Mrpl43	0.00168753	0.218927	0.695	0.532	1
Aptx	0.00168868	-0.0095383	0.244	0.165	1
Gramd3	0.00168921	-0.0876436	0.12	0.112	1
Zfp622	0.00169596	-0.0465626	0.365	0.287	1
Pgd	0.00169823	0.0424078	0.387	0.266	1
Plch1	0.00169935	-0.0116883	0.308	0.218	1
Slc39a7	0.00170459	0.0562757	0.414	0.293	1
Dis3	0.00171123	0.111389	0.177	0.069	1
Gale	0.0017116	0.0151083	0.173	0.096	1
Mrpl47	0.00171717	0.0218841	0.192	0.112	1
Rabgap1	0.00172161	-0.00366674	0.515	0.41	1
Sod2	0.00172786	-0.10385	0.771	0.697	1
Tmem138	0.00173009	0.0420642	0.274	0.165	1
Zfp949	0.00173029	0.103119	0.135	0.043	1
CAAA01118383.1	0.00173185	0.0283666	0.387	0.277	1
Ppp3r1	0.00173338	-0.0551912	0.47	0.399	1
Gclm	0.00173518	-0.0289066	0.669	0.569	1
Mia3	0.00173876	0.0317885	0.658	0.537	1
Cyth2	0.00174265	0.123614	0.541	0.388	1
Kcnj14	0.00174393	0.0402061	0.308	0.202	1
Ctnnb1	0.00174699	-0.14506	0.722	0.676	1
Dusp10	0.00174781	-0.0578109	0.241	0.17	1
Vezt	0.00174829	0.0693289	0.353	0.229	1
D5Ertd579e	0.00174928	0.0793845	0.395	0.271	1
Spint2	0.00174967	-0.0758859	0.466	0.41	1
Chfr	0.00175503	-0.051865	0.229	0.186	1
Snrpf	0.00175636	0.142609	0.767	0.612	1
Rab43	0.00175777	0.00332194	0.207	0.128	1
Nxnl2	0.00175997	0.233919	0.504	0.34	1
Dguok	0.00176725	0.180402	0.489	0.324	1
Rmdn1	0.00176923	-0.0348772	0.188	0.133	1
Zfp24	0.00177307	0.0180765	0.632	0.505	1
Dst	0.00177388	-0.169466	0.759	0.713	1
Ssbp1	0.00177514	0.126326	0.613	0.452	1
Cystm1	0.00177612	-0.0839921	0.579	0.505	1
Stt3a	0.00177894	-0.0822197	0.38	0.324	1
Ppp6r2	0.00178036	-0.00964355	0.267	0.191	1
Rab11b	0.00178183	0.161759	0.726	0.569	1
Slc30a9	0.00178862	0.0182795	0.538	0.42	1
Dcaf11	0.00179155	0.0904065	0.398	0.255	1
Rad23b	0.00179412	0.0420452	0.519	0.383	1
Cttn	0.0018016	0.161724	0.489	0.33	1
Noc3l	0.00180402	0.128193	0.289	0.154	1
Cdc40	0.00180438	-0.0566731	0.496	0.42	1
Pde10a	0.00180612	0.028556	0.301	0.191	1
Col5a3	0.00180699	0.124067	0.162	0.059	1
Phf21a	0.00180871	0.00558651	0.44	0.335	1
Celf4	0.00181417	-0.141521	0.658	0.59	1
Cfap20	0.001817	0.00358874	0.545	0.431	1
Arhgap32	0.00182024	-0.0353527	0.489	0.388	1
Nsmce3	0.00182099	-0.0416232	0.282	0.218	1
C1d	0.0018215	-0.0484032	0.47	0.388	1
Anxa2	0.00182266	0.368522	0.556	0.388	1
Paqr4	0.00182295	-0.00414588	0.289	0.202	1
Eif6	0.0018258	0.166834	0.729	0.569	1
Dpp3	0.00183415	0.0489001	0.259	0.16	1
Lage3	0.00183833	0.0659976	0.602	0.468	1
Psmb5	0.00183845	0.061433	0.883	0.771	1
Esf1	0.00183956	0.132781	0.59	0.431	1
Ahcyl2	0.00184009	-0.212843	0.32	0.367	1
Mapk1	0.00184101	0.104219	0.583	0.431	1
Cyb5r4	0.00184467	-0.0448918	0.237	0.176	1
Mid1	0.0018513	-0.174801	0.372	0.378	1
Aldoc	0.00185289	-0.236523	0.865	0.835	1
Pigu	0.00185366	-0.137592	0.132	0.128	1
Csde1	0.00185592	-0.142873	0.744	0.686	1
Prkacb	0.00185602	-0.162224	0.609	0.559	1
Ubtf	0.00185611	0.0856848	0.56	0.426	1
Gadd45b	0.00185764	-0.352466	0.639	0.569	1
Hist3h2ba	0.00186123	-0.190301	0.662	0.622	1
Mau2	0.00186355	-0.0210597	0.459	0.362	1
Tmem160	0.00186474	0.0258001	0.662	0.532	1
Lias	0.00186912	0.0380233	0.323	0.213	1
Gm42067	0.0018705	0.0811358	0.154	0.064	1
Echs1	0.00187292	5.07331e-05	0.474	0.367	1
Nrcam	0.00187661	-0.0254076	0.744	0.644	1
Wdr20	0.00187954	0.130689	0.331	0.191	1
Tprgl	0.00188031	-0.0914383	0.692	0.606	1
Exosc9	0.00188086	0.0694815	0.267	0.154	1
Efna1	0.00188562	0.097976	0.214	0.106	1
Mrpl41	0.0018907	0.128399	0.602	0.441	1
Gsdme	0.00189167	0.147145	0.312	0.176	1
Ctsc	0.00189605	0.0357238	0.759	0.628	1
Ranbp6	0.00190027	0.0743734	0.169	0.074	1
Ip6k2	0.00190053	0.0440964	0.372	0.255	1
Brd1	0.00190216	-0.134047	0.613	0.543	1
Opa3	0.00190509	-0.137474	0.271	0.25	1
Inhba	0.00190825	-0.386261	0.192	0.277	1
Fbl	0.00191118	0.152977	0.451	0.298	1
Hmbs	0.00191371	-0.207236	0.365	0.356	1
Zrsr2	0.00191838	0.0245617	0.474	0.356	1
Utp6	0.00192408	0.0469568	0.252	0.154	1
Mindy2	0.00192855	-0.012642	0.692	0.596	1
Exoc5	0.00192927	0.156968	0.406	0.25	1
Camkk2	0.00193029	0.0799943	0.18	0.08	1
Zfp932	0.00193329	-0.0614235	0.124	0.106	1
Emd	0.00193457	0.0708615	0.429	0.309	1
Tmem216	0.00193564	0.0395489	0.184	0.096	1
Fkbp15	0.00193905	-0.0893593	0.222	0.197	1
Mt1	0.00194387	0.809673	0.97	0.936	1
Spcs2	0.00194509	-0.0272279	0.914	0.83	1
Stip1	0.00194777	0.00720827	0.519	0.404	1
Prorsd1	0.00194818	0.0554111	0.402	0.287	1
Arhgap17	0.00194974	-0.194154	0.436	0.441	1
Mon2	0.00195005	-0.11852	0.335	0.277	1
Plpbp	0.0019504	0.072291	0.402	0.271	1
Ube2j1	0.00195088	0.0474946	0.353	0.234	1
Chpt1	0.00195268	-0.174929	0.436	0.431	1
Ascc3	0.00195518	0.0184168	0.308	0.213	1
Fbn1	0.00195553	0.172562	0.139	0.048	1
Pbdc1	0.00195893	0.060125	0.602	0.468	1
Dtx4	0.00196074	0.0506634	0.237	0.128	1
D10Wsu102e	0.00196342	0.166118	0.459	0.303	1
Dlgap4	0.00196493	-0.0555178	0.647	0.559	1
Adamts1	0.00197069	-0.528025	0.726	0.766	1
Dele1	0.00197326	-0.0296716	0.248	0.181	1
LTO1	0.00197401	0.0292233	0.286	0.186	1
Stx8	0.00197817	0.139695	0.534	0.372	1
Ppp1cc	0.00197924	0.0633934	0.695	0.559	1
Arvcf	0.00198572	-0.112059	0.32	0.287	1
Josd2	0.00198816	0.00271066	0.519	0.404	1
Arhgap6	0.00198918	-0.0908623	0.248	0.218	1
Ctnna1	0.00198953	0.114852	0.771	0.628	1
Atf7	0.00199633	0.00589782	0.417	0.309	1
Scrn3	0.0019969	-0.0838052	0.177	0.138	1
Fzd10	0.00200115	-0.0317127	0.173	0.122	1
Bhlhe40	0.00200434	-0.240185	0.376	0.383	1
Rnf144b	0.00200633	0.00114618	0.289	0.202	1
Tmem175	0.00201664	-0.180689	0.173	0.197	1
Erbb2	0.00201934	0.0984438	0.158	0.059	1
Memo1	0.00202458	0.115313	0.41	0.266	1
Zfp846	0.00202628	0.0243168	0.237	0.144	1
Eif2b5	0.00202705	0.0435216	0.312	0.207	1
Arpc1b	0.00202772	0.230636	0.511	0.346	1
Etfb	0.00202908	-0.146688	0.658	0.622	1
Arfip1	0.00203009	-0.0786333	0.252	0.223	1
Psmb2	0.0020317	0.0741612	0.774	0.644	1
Tapbpl	0.00203556	0.0277919	0.162	0.085	1
Med7	0.00203566	0.0266664	0.402	0.293	1
Slirp	0.00204116	0.154898	0.59	0.426	1
Arih1	0.00204397	0.0548888	0.447	0.319	1
Mllt10	0.00204468	-0.198908	0.421	0.441	1
Cul1	0.00205493	0.0777811	0.695	0.548	1
Rnf6	0.00205538	0.0181676	0.613	0.505	1
Mmachc	0.00205709	-0.0239977	0.113	0.064	1
Syngr1	0.00205755	0.159441	0.474	0.314	1
Zfp553	0.00205772	-0.00394996	0.18	0.117	1
4932438A13Rik	0.00206126	0.111322	0.598	0.447	1
Cryaa	0.00206604	-0.470756	0.109	0.176	1
Scamp1	0.00206633	-0.0046922	0.417	0.319	1
Mapkap1	0.00207202	-0.0270351	0.489	0.388	1
Rrp15	0.00207546	0.0794495	0.237	0.117	1
Apoo	0.00207766	0.0368028	0.252	0.154	1
Dph5	0.00207857	-0.123999	0.252	0.202	1
Tox4	0.00208151	0.166221	0.485	0.324	1
Lifr	0.00208322	0.0826322	0.353	0.223	1
Smim11	0.00208594	0.104282	0.643	0.489	1
Tor1aip2	0.00208631	0.0189236	0.376	0.271	1
Mrpl24	0.00209137	-0.0446356	0.598	0.495	1
Fam53b	0.0020918	-0.00235334	0.293	0.197	1
Fgd1	0.00209545	-0.0676868	0.184	0.138	1
Nxph4	0.00209575	0.0124988	0.534	0.41	1
Rap1a	0.00209618	0.155565	0.748	0.596	1
Zswim6	0.00209705	-0.0370674	0.335	0.255	1
Dmac2	0.00210137	-0.0322091	0.169	0.122	1
Rnf149	0.00210212	0.00535532	0.263	0.17	1
Arrdc3	0.00210469	0.0945855	0.477	0.335	1
Tmed5	0.00210536	0.0428346	0.481	0.356	1
Frmd8	0.00211459	0.0546338	0.244	0.144	1
Guk1	0.00211556	0.152858	0.703	0.543	1
1110051M20Rik	0.0021195	-0.0734932	0.233	0.191	1
Copb1	0.00212089	-0.0907322	0.598	0.521	1
Tipin	0.00212301	0.0352888	0.365	0.25	1
Wasl	0.00212328	-0.0895164	0.549	0.473	1
Bhlhe41	0.00212755	0.0981382	0.365	0.239	1
Tchp	0.00212794	0.0104402	0.259	0.17	1
Cep89	0.00213073	-0.0147691	0.192	0.122	1
8030462N17Rik	0.00214016	-0.216907	0.222	0.266	1
Stk4	0.00214262	-0.0629979	0.353	0.261	1
Ap3m2	0.00214753	0.0555139	0.248	0.144	1
Usp28	0.00214764	0.0243064	0.128	0.059	1
Colgalt1	0.0021527	0.0464876	0.327	0.218	1
Leo1	0.0021595	-0.037063	0.417	0.324	1
Gse1	0.00216724	0.0300659	0.271	0.176	1
Gm12940	0.00217054	-0.151855	0.128	0.154	1
Myo9a	0.00217099	-0.02594	0.387	0.271	1
Nxt1	0.00217341	0.0775574	0.278	0.16	1
Srpk2	0.0021775	-0.200896	0.711	0.676	1
Acbd3	0.002179	0.0945195	0.643	0.495	1
Macf1	0.00218186	-0.257195	0.827	0.809	1
Pik3ca	0.00218203	-0.0661066	0.511	0.415	1
Hsph1	0.00218401	0.195726	0.639	0.479	1
C1qtnf4	0.0021873	-0.0574523	0.395	0.33	1
Foxn3	0.0021883	-0.145216	0.481	0.447	1
Elavl1	0.0021898	0.106464	0.59	0.441	1
[truncated: 7,484 more rows]
